# Supplementary material for: Transcriptomic Effects of the Cell Cycle Regulator LGO in Arabidopsis Sepals
Source: Front Plant Sci. 2016 Nov 22;7:1744. doi: 10.3389/fpls.2016.01744 (PMC5118908; doi:10.3389/fpls.2016.01744)
Supplement: Supplementary file 1 [file Data_Sheet_1.ZIP]

Archive with 56 entries (53 files):
- Schwarz_Roeder_SupplementaryFiles_2016.09.26/
- Schwarz_Roeder_SupplementaryFiles_2016.09.26/.DS_Store
- __MACOSX/
- __MACOSX/Schwarz_Roeder_SupplementaryFiles_2016.09.26/
- __MACOSX/Schwarz_Roeder_SupplementaryFiles_2016.09.26/._.DS_Store
- Schwarz_Roeder_SupplementaryFiles_2016.09.26/Schwarz_Roeder_Supplementary_Material_2016.09.26.pdf
- __MACOSX/Schwarz_Roeder_SupplementaryFiles_2016.09.26/._Schwarz_Roeder_Supplementary_Material_2016.09.26.pdf
- Schwarz_Roeder_SupplementaryFiles_2016.09.26/SchwarzRoeder_2016.09.26_Supplementary_File_S01.xlsx
- __MACOSX/Schwarz_Roeder_SupplementaryFiles_2016.09.26/._SchwarzRoeder_2016.09.26_Supplementary_File_S01.xlsx
- Schwarz_Roeder_SupplementaryFiles_2016.09.26/SchwarzRoeder_2016.09.26_Supplementary_File_S02.xlsx
- __MACOSX/Schwarz_Roeder_SupplementaryFiles_2016.09.26/._SchwarzRoeder_2016.09.26_Supplementary_File_S02.xlsx
- Schwarz_Roeder_SupplementaryFiles_2016.09.26/SchwarzRoeder_2016.09.26_Supplementary_File_S03.xlsx
- __MACOSX/Schwarz_Roeder_SupplementaryFiles_2016.09.26/._SchwarzRoeder_2016.09.26_Supplementary_File_S03.xlsx
- Schwarz_Roeder_SupplementaryFiles_2016.09.26/SchwarzRoeder_2016.09.26_Supplementary_File_S04.xlsx
- __MACOSX/Schwarz_Roeder_SupplementaryFiles_2016.09.26/._SchwarzRoeder_2016.09.26_Supplementary_File_S04.xlsx
- Schwarz_Roeder_SupplementaryFiles_2016.09.26/SchwarzRoeder_2016.09.26_Supplementary_File_S05.xlsx
- __MACOSX/Schwarz_Roeder_SupplementaryFiles_2016.09.26/._SchwarzRoeder_2016.09.26_Supplementary_File_S05.xlsx
- Schwarz_Roeder_SupplementaryFiles_2016.09.26/SchwarzRoeder_2016.09.26_Supplementary_File_S06.xlsx
- __MACOSX/Schwarz_Roeder_SupplementaryFiles_2016.09.26/._SchwarzRoeder_2016.09.26_Supplementary_File_S06.xlsx
- Schwarz_Roeder_SupplementaryFiles_2016.09.26/SchwarzRoeder_2016.09.26_Supplementary_File_S07.xlsx
- __MACOSX/Schwarz_Roeder_SupplementaryFiles_2016.09.26/._SchwarzRoeder_2016.09.26_Supplementary_File_S07.xlsx
- Schwarz_Roeder_SupplementaryFiles_2016.09.26/SchwarzRoeder_2016.09.26_Supplementary_File_S08.xlsx
- __MACOSX/Schwarz_Roeder_SupplementaryFiles_2016.09.26/._SchwarzRoeder_2016.09.26_Supplementary_File_S08.xlsx
- Schwarz_Roeder_SupplementaryFiles_2016.09.26/SchwarzRoeder_2016.09.26_Supplementary_File_S09.xlsx
- __MACOSX/Schwarz_Roeder_SupplementaryFiles_2016.09.26/._SchwarzRoeder_2016.09.26_Supplementary_File_S09.xlsx
- Schwarz_Roeder_SupplementaryFiles_2016.09.26/SchwarzRoeder_2016.09.26_Supplementary_File_S10.xlsx
- __MACOSX/Schwarz_Roeder_SupplementaryFiles_2016.09.26/._SchwarzRoeder_2016.09.26_Supplementary_File_S10.xlsx
- Schwarz_Roeder_SupplementaryFiles_2016.09.26/SchwarzRoeder_2016.09.26_Supplementary_File_S11.pdf
- __MACOSX/Schwarz_Roeder_SupplementaryFiles_2016.09.26/._SchwarzRoeder_2016.09.26_Supplementary_File_S11.pdf
- Schwarz_Roeder_SupplementaryFiles_2016.09.26/SchwarzRoeder_2016.09.26_Supplementary_File_S12.pdf
- __MACOSX/Schwarz_Roeder_SupplementaryFiles_2016.09.26/._SchwarzRoeder_2016.09.26_Supplementary_File_S12.pdf
- Schwarz_Roeder_SupplementaryFiles_2016.09.26/SchwarzRoeder_2016.09.26_Supplementary_File_S13.pdf
- __MACOSX/Schwarz_Roeder_SupplementaryFiles_2016.09.26/._SchwarzRoeder_2016.09.26_Supplementary_File_S13.pdf
- Schwarz_Roeder_SupplementaryFiles_2016.09.26/SchwarzRoeder_2016.09.26_Supplementary_File_S14.xlsx
- __MACOSX/Schwarz_Roeder_SupplementaryFiles_2016.09.26/._SchwarzRoeder_2016.09.26_Supplementary_File_S14.xlsx
- Schwarz_Roeder_SupplementaryFiles_2016.09.26/SchwarzRoeder_2016.09.26_Supplementary_File_S15.xlsx
- __MACOSX/Schwarz_Roeder_SupplementaryFiles_2016.09.26/._SchwarzRoeder_2016.09.26_Supplementary_File_S15.xlsx
- Schwarz_Roeder_SupplementaryFiles_2016.09.26/SchwarzRoeder_2016.09.26_Supplementary_File_S16.txt
- __MACOSX/Schwarz_Roeder_SupplementaryFiles_2016.09.26/._SchwarzRoeder_2016.09.26_Supplementary_File_S16.txt
- Schwarz_Roeder_SupplementaryFiles_2016.09.26/SchwarzRoeder_2016.09.26_Supplementary_File_S17.txt
- __MACOSX/Schwarz_Roeder_SupplementaryFiles_2016.09.26/._SchwarzRoeder_2016.09.26_Supplementary_File_S17.txt
- Schwarz_Roeder_SupplementaryFiles_2016.09.26/SchwarzRoeder_2016.09.26_Supplementary_File_S18.txt
- __MACOSX/Schwarz_Roeder_SupplementaryFiles_2016.09.26/._SchwarzRoeder_2016.09.26_Supplementary_File_S18.txt
- Schwarz_Roeder_SupplementaryFiles_2016.09.26/SchwarzRoeder_2016.09.26_Supplementary_File_S19.xlsx
- __MACOSX/Schwarz_Roeder_SupplementaryFiles_2016.09.26/._SchwarzRoeder_2016.09.26_Supplementary_File_S19.xlsx
- Schwarz_Roeder_SupplementaryFiles_2016.09.26/SchwarzRoeder_2016.09.26_Supplementary_File_S20.docx
- __MACOSX/Schwarz_Roeder_SupplementaryFiles_2016.09.26/._SchwarzRoeder_2016.09.26_Supplementary_File_S20.docx
- Schwarz_Roeder_SupplementaryFiles_2016.09.26/SchwarzRoeder_2016.09.26_Supplementary_File_S21.xlsx
- __MACOSX/Schwarz_Roeder_SupplementaryFiles_2016.09.26/._SchwarzRoeder_2016.09.26_Supplementary_File_S21.xlsx
- Schwarz_Roeder_SupplementaryFiles_2016.09.26/SchwarzRoeder_2016.09.26_Supplementary_File_S22.txt
- __MACOSX/Schwarz_Roeder_SupplementaryFiles_2016.09.26/._SchwarzRoeder_2016.09.26_Supplementary_File_S22.txt
- Schwarz_Roeder_SupplementaryFiles_2016.09.26/SchwarzRoeder_2016.09.26_Supplementary_File_S23.txt
- __MACOSX/Schwarz_Roeder_SupplementaryFiles_2016.09.26/._SchwarzRoeder_2016.09.26_Supplementary_File_S23.txt
- Schwarz_Roeder_SupplementaryFiles_2016.09.26/SchwarzRoeder_2016.09.26_Supplementary_File_S24.xlsx
- __MACOSX/Schwarz_Roeder_SupplementaryFiles_2016.09.26/._SchwarzRoeder_2016.09.26_Supplementary_File_S24.xlsx
- __MACOSX/._Schwarz_Roeder_SupplementaryFiles_2016.09.26
