# Supplementary material for: Transcriptomic Effects of the Cell Cycle Regulator LGO in Arabidopsis Sepals
Source: Front Plant Sci. 2016 Nov 22;7:1744. doi: 10.3389/fpls.2016.01744 (PMC5118908; doi:10.3389/fpls.2016.01744)
Supplement: Supplementary file 1 [file Data_Sheet_1.ZIP › Schwarz_Roeder_SupplementaryFiles_2016.09.26/SchwarzRoeder_2016.09.26_Supplementary_File_S01.xlsx]

## Sheet: Supp. File S01
Gene	Aliases	Short_desc	Summary	Comp_desc	Domains	TF	GO_terms_genotype_primary	GO_terms_batch_primary	GO_terms_batch_only	GO_terms_other	Noteworthy	log2FoldChange[Col_WT.vs.lgo-2]	padj[Col_WT.vs.lgo-2]	log2FoldChange[Col_WT.vs.atml1-3]	padj[Col_WT.vs.atml1-3]	log2FoldChange[atml1-3.vs.lgo-2]	padj[atml1-3.vs.lgo-2]	log2FoldChange[LGOoe.vs.lgo-2]	padj[LGOoe.vs.lgo-2]	log2FoldChange[LGOoe.vs.atml1-3]	padj[LGOoe.vs.atml1-3]	log2FoldChange[LGOoe.vs.Col_WT]	padj[LGOoe.vs.Col_WT]	log2FoldChange[LGOoe_atml1-3.vs.lgo-2]	padj[LGOoe_atml1-3.vs.lgo-2]	log2FoldChange[LGOoe_atml1-3.vs.atml1-3]	padj[LGOoe_atml1-3.vs.atml1-3]	log2FoldChange[LGOoe_atml1-3.vs.Col_WT]	padj[LGOoe_atml1-3.vs.Col_WT]	log2FoldChange[LGOoe.vs.LGOoe_atml1-3]	padj[LGOoe.vs.LGOoe_atml1-3]	log2FoldChange[batch_two.vs.batch_one]	padj[batch_two.vs.batch_one]	log2FoldChange[batch_three.vs.batch_one]	padj[batch_three.vs.batch_one]	log2FoldChange[batch_three.vs.batch_two]	padj[batch_three.vs.batch_two]	Col_WT_rep1_TPM	Col_WT_rep2_TPM	Col_WT_rep3_TPM	atml1-3_rep1_TPM	atml1-3_rep2_TPM	atml1-3_rep3_TPM	lgo-2_rep1_TPM	lgo-2_rep2_TPM	lgo-2_rep3_TPM	LGOoe_rep1_TPM	LGOoe_rep2_TPM	LGOoe_rep3_TPM
AT1G01010	ANAC001 [NAC domain containing protein 1]; NAC001 [NAC domain containing protein 1]	NAC domain containing protein 1		NAC domain containing protein 1 (NAC001)	No apical meristem (NAM) protein [IPR003441]	TF[NAC]	DNA binding [GO:0003677] (not sig. gene); regulation of transcription, DNA-templated [GO:0006355] (not sig. gene); transcription factor activity, sequence-specific DNA binding [GO:0003700] (not sig. gene); transcription, DNA-templated [GO:0006351] (not sig. gene)	integral component of membrane [GO:0016021] (not sig. gene)		multicellular organismal development [GO:0007275]; nucleus [GO:0005634]																												4.07	2.57	2.45	3.41	3.02	2.37	4.04	1.72	2.03	4.65	3.53	5.71
AT1G01020	ARV1	Arv1-like protein		ARV1	Arv1-like protei [IPR007290]			integral component of membrane [GO:0016021] (not sig. gene)		Golgi apparatus [GO:0005794]; cortical endoplasmic reticulum [GO:0032541]; endoplasmic reticulum [GO:0005783]; intracellular sterol transport [GO:0032366]; membrane [GO:0016020]; molecular_function [GO:0003674]; regulation of plasma membrane sterol distribution [GO:0097036]; sphingolipid metabolic process [GO:0006665]; sterol metabolic process [GO:0016125]																												3.71	6.31	5.43	4.4	7.35	4.87	2.02	5.16	4.45	4	5.17	0.67
AT1G01030	NGA3 [NGATHA3]	AP2/B3-like transcriptional factor family protein		NGATHA3 (NGA3)	Transcriptional factor B3 [IPR003340]	TF[ABI3VP1; B3]	DNA binding [GO:0003677] (not sig. gene); flower development [GO:0009908] (not sig. gene); regulation of transcription, DNA-templated [GO:0006355] (not sig. gene); transcription factor activity, sequence-specific DNA binding [GO:0003700] (not sig. gene); transcription, DNA-templated [GO:0006351] (not sig. gene)			leaf development [GO:0048366]; nucleus [GO:0005634]																												5.67	5.04	5.89	5.07	2.91	5.67	5.83	5.56	6.92	5.96	5.08	6.02
AT1G01040	ASU1 [ABNORMAL SUSPENSOR 1]; ATDCL1 [DICER-LIKE 1]; CAF [CARPEL FACTORY]; DCL1 [dicer-like 1]; EMB60 [EMBRYO DEFECTIVE 60]; EMB76 [EMBRYO DEFECTIVE 76]; SIN1 [SHORT INTEGUMENTS 1]; SUS1 [SUSPENSOR 1]	dicer-like 1	Encodes a Dicer homolog. Dicer is a RNA helicase involved in microRNA processing. Mutations in this locus can result in embryo lethality. Embryo shape at seed maturity is globular-elongate. Other mutants convert the floral meristems to an indeterminate state, others yet show defects in ovule development. mRNA is expressed in all shoot tissues. DCL1 is able to produce miRNAs and siRNAs.	dicer-like 1 (DCL1)	Argonaute/Dicer protein, PA [IPR003100]; DEAD-like helicase, N-termina [IPR014001]; DNA/RNA helicase, C-terminal [IPR001650]; Dicer double-stranded RNA-binding fol [IPR005034]; Double-stranded RNA-binding [IPR001159]; Double-stranded RNA-binding-like [IPR014720]; Helicase, superfamily 1/2, ATP-binding domai [IPR014021]; Restriction endonuclease, type I, R subunit/Type III, Res subunit [IPR006935]…		DNA binding [GO:0003677] (not sig. gene); cytoplasm [GO:0005737] (not sig. gene); flower development [GO:0009908] (not sig. gene)	ATP binding [GO:0005524] (not sig. gene)		ATP-dependent helicase activity [GO:0008026]; RISC complex [GO:0016442]; RNA binding [GO:0003723]; RNA processing [GO:0006396]; cytokinesis by cell plate formation [GO:0000911]; double-stranded RNA binding [GO:0003725]; embryonic pattern specification [GO:0009880]; gene silencing by RNA [GO:0031047]; helicase activity [GO:0004386]; mRNA cleavage involved in gene silencing by miRNA [GO:0035279]; m…																												5.16	4.71	4.65	6.31	4.55	5.77	5.35	4.59	6.28	5.9	5.04	3.41
AT1G01050	AtPPa1 [pyrophosphorylase 1]; PPa1 [pyrophosphorylase 1]	pyrophosphorylase 1	Encodes a soluble protein with inorganic pyrophosphatase activity that is highly specific for Mg-inorganic pyrophosphate.	pyrophosphorylase 1 (PPa1)	Inorganic pyrophosphatase [IPR008162]		cytoplasm [GO:0005737] (not sig. gene)			inorganic diphosphatase activity [GO:0004427]; lipid storage [GO:0019915]; magnesium ion binding [GO:0000287]; membrane [GO:0016020]; nucleus [GO:0005634]; phosphate-containing compound metabolic process [GO:0006796]																												116.8	118.1	105.08	105.38	129.65	110.36	83.38	101.92	98.35	92.28	111.41	100.52
AT1G01060	LHY [LATE ELONGATED HYPOCOTYL]; LHY1 [LATE ELONGATED HYPOCOTYL 1]	Homeodomain-like superfamily protein	LHY encodes a myb-related putative transcription factor involved in circadian rhythm along with another myb transcription factor CCA1	LATE ELONGATED HYPOCOTYL (LHY)	HTH transcriptional regulator, Myb-type, DNA-bindin [IPR017930]; Homeodomain-lik [IPR009057]; Myb, DNA-bindin [IPR014778]; Myb-like DNA-binding domain, SHAQKYF clas [IPR006447]; SANT, DNA-binding [IPR001005]	TF[MYB-related; MYB_related]	DNA binding [GO:0003677] (not sig. gene); regulation of transcription, DNA-templated [GO:0006355] (not sig. gene); response to cadmium ion [GO:0046686] (not sig. gene); response to ethylene [GO:0009723] (not sig. gene); transcription factor activity, sequence-specific DNA binding [GO:0003700] (not sig. gene); transcription, DNA-templated [GO:0006351] (not sig. gene)	response to abscisic acid [GO:0009737] (not sig. gene); response to cold [GO:0009409] (not sig. gene); response to jasmonic acid [GO:0009753] (not sig. gene); response to salicylic acid [GO:0009751] (not sig. gene); response to salt stress [GO:0009651] (not sig. gene)		circadian rhythm [GO:0007623]; long-day photoperiodism, flowering [GO:0048574]; negative regulation of circadian rhythm [GO:0042754]; negative regulation of sequence-specific DNA binding transcription factor activity [GO:0043433]; nucleus [GO:0005634]; regulation of circadian rhythm [GO:0042752]; response to auxin [GO:0009733]; response to gibberellin [GO:0009739]; transcription regulatory region…																												43.05	74.54	25.76	49.5	57.14	39.31	32.39	71.29	59.24	29.22	58.81	31.71
AT1G01070	UMAMIT28 [Usually multiple acids move in and out Transporters 28]	nodulin MtN21 /EamA-like transporter family protein	nodulin MtN21-like transporter family protein	nodulin MtN21 /EamA-like transporter family protein	Protein of unknown function DUF6, transmembrane [IPR000620]		L-glutamine transmembrane transporter activity [GO:0015186] (not sig. gene); amino acid transmembrane export [GO:0044746] (not sig. gene)	integral component of membrane [GO:0016021] (not sig. gene); plasma membrane [GO:0005886] (not sig. gene)		seed development [GO:0048316]; transmembrane transporter activity [GO:0022857]; transport [GO:0006810]																												2.15	0.78	1.49	3.27	1.43	0.85	1.59	1.57	1.11	3.17	1.71	3.21
AT1G01073				unknown protein						biological_process [GO:0008150]; molecular_function [GO:0003674]																												3.12	17.16	2.19	3.01	10.04	3.08	2.39	3.89	3.67	5.32	4.06	4.57
AT1G01080		RNA-binding (RRM/RBD/RNP motifs) family protein		RNA-binding (RRM/RBD/RNP motifs) family protein	Nucleotide-binding, alpha-beta plait [IPR012677]; RNA recognition motif, RNP-1 [IPR000504]					RNA binding [GO:0003723]; biological_process [GO:0008150]; intracellular ribonucleoprotein complex [GO:0030529]; nucleic acid binding [GO:0003676]; nucleotide binding [GO:0000166]; viral nucleocapsid [GO:0019013]																						0.5831	0.0478296					36.59	53.31	51.92	38.13	54.9	50.89	21.73	51.56	42.97	37.33	49.93	12.56
AT1G01090	PDH-E1 ALPHA [pyruvate dehydrogenase E1 alpha]	pyruvate dehydrogenase E1 alpha	pyruvate dehydrogenase E1 alpha subunit	pyruvate dehydrogenase E1 alpha (PDH-E1 ALPHA)	Dehydrogenase, E1 component [IPR001017]; Pyruvate dehydrogenase (acetyl-transferring) E1 component, alpha subunit, subgroup y [IPR017597]		oxidation-reduction process [GO:0055114] (not sig. gene); plastid [GO:0009536] (not sig. gene)			acetyl-CoA biosynthetic process from pyruvate [GO:0006086]; glycolytic process [GO:0006096]; pyruvate dehydrogenase (acetyl-transferring) activity [GO:0004739]																												107.97	98.86	99.15	93.17	108.67	117.57	148.63	100.29	112.2	100.31	101.21	209.5
AT1G01100		60S acidic ribosomal protein family		60S acidic ribosomal protein family	Ribosomal protein 60S [IPR001813]					cytosol [GO:0005829]; cytosolic ribosome [GO:0022626]; nucleus [GO:0005634]; ribosome [GO:0005840]; structural constituent of ribosome [GO:0003735]; translational elongation [GO:0006414]																						0.918659	0.00495871	0.660196	0.0681601			228.93	500.44	525.64	219.49	366.91	397.7	109.79	399.69	327.78	194.08	385.06	72.13
AT1G01110	IQD18 [IQ-domain 18]	IQ-domain 18		IQ-domain 18 (IQD18)	IQ calmodulin-binding regio [IPR000048]					molecular_function [GO:0003674]																												2.47	3.38	3.14	1.8	3.26	3.62	2.91	2.22	4.18	1.79	2.73	1.24
AT1G01115				unknown protein						biological_process [GO:0008150]; molecular_function [GO:0003674]																												2.57	13.45	1.81	2.43	8.17	2.54	1.92	3.12	2.97	4.23	3.34	3.61
AT1G01120	KCS1 [3-ketoacyl-CoA synthase 1]	3-ketoacyl-CoA synthase 1	Encodes a condensing enzyme KCS1 (3-ketoacyl-CoA synthase 1) which is involved in the critical fatty acid elongation process in wax biosynthesis.	3-ketoacyl-CoA synthase 1 (KCS1)	3-Oxoacyl-[acyl-carrier-protein (ACP)] synthase III C-terminal [IPR013747]; FAE1/Type III polyketide synthase-like protein [IPR013601]; Thiolase-like [IPR016039]; Thiolase-like, subgroup [IPR016038]; Very-long-chain 3-ketoacyl-CoA synthase [IPR012392]			integral component of membrane [GO:0016021] (LGOoe atml1-3 vs. lgo-2, upreg.); response to cold [GO:0009409] (LGOoe atml1-3 vs. lgo-2, upreg.)		cuticle development [GO:0042335]; endoplasmic reticulum [GO:0005783]; endoplasmic reticulum membrane [GO:0005789]; fatty acid biosynthetic process [GO:0006633]; fatty acid elongase activity [GO:0009922]; fatty acid elongation [GO:0030497]; membrane [GO:0016020]; response to light stimulus [GO:0009416]; transferase activity, transferring acyl groups [GO:0016746]; very long-chain fatty acid metabol…														1.26322	0.00069003													16	7.91	8.1	7.73	7.83	12.98	5.28	5.24	6.36	14	11.81	3.23
AT1G01130				CONTAINS InterPro DOMAIN/s: CBL-interacting protein kinase (InterPro:IPR020660), Calcium/calmodulin-dependent protein kinase-like (InterPro:IPR020636)	CBL-interacting protein kinas [IPR020660]; Calcium/calmodulin-dependent protein kinase-lik [IPR020636]					biological_process [GO:0008150]; cellular_component [GO:0005575]; molecular_function [GO:0003674]																												3.09	7.19	7.25	3.25	4.25	9.07	2.67	4.48	8.24	2.6	5.83	1
AT1G01140	CIPK9 [CBL-interacting protein kinase 9]; PKS6 [PROTEIN KINASE 6]; SnRK3.12 [SNF1-RELATED PROTEIN KINASE 3.12]	CBL-interacting protein kinase 9	Encodes a CBL-interacting protein kinase with similarity to SOS2	CBL-interacting protein kinase 9 (CIPK9)	CBL-interacting protein kinas [IPR020660]; Calcium/calmodulin-dependent protein kinase-lik [IPR020636]; NAF domain [IPR004041]; NAF/FISL domain [IPR018451]; Protein kinase, ATP binding site [IPR017441]; Protein kinase, catalytic domain [IPR000719]; Protein kinase-like domai [IPR011009]; Serine/threonine-protein kinase domain [IPR002290]; Serine/threonine-protein kinase, active site [IPR008271]; S…		cytoplasm [GO:0005737] (not sig. gene); response to wounding [GO:0009611] (not sig. gene)	ATP binding [GO:0005524] (not sig. gene); protein phosphorylation [GO:0006468] (not sig. gene); protein serine/threonine kinase activity [GO:0004674] (not sig. gene); response to cold [GO:0009409] (not sig. gene); response to salt stress [GO:0009651] (not sig. gene)		cellular response to potassium ion starvation [GO:0051365]; kinase activity [GO:0016301]; nucleus [GO:0005634]; potassium ion homeostasis [GO:0055075]; protein binding [GO:0005515]; regulation of potassium ion transport [GO:0043266]; response to mannitol [GO:0010555]; signal transduction [GO:0007165]																												70.07	60.56	63.63	72.9	60.36	91.65	46.57	57.03	50.42	102.11	75.86	37.09
AT1G01150		Homeodomain-like protein with RING/FYVE/PHD-type zinc finger domain		Homeodomain-like protein with RING/FYVE/PHD-type zinc finger domain	Homeodomain-lik [IPR009057]; Homeodomain-related [IPR012287]; MYB-lik [IPR017877]; Zinc finger, FYVE/PHD-type [IPR011011]; Zinc finger, PHD-type, conserved sit [IPR019786]		DNA binding [GO:0003677] (not sig. gene)			metal ion binding [GO:0046872]																												0.11	0.1	0.03	0.02	0.09	0.05	0.15	0.09	0.03	0.11	0.05	0.14
AT1G01160	GIF2 [GRF1-interacting factor 2]	GRF1-interacting factor 2	Arabidopsis thaliana GRF1-interacting factor 2 (GIF2) mRNA	GRF1-interacting factor 2 (GIF2)	SSX [IPR007726]		cell proliferation [GO:0008283] (batch three vs. batch two, upreg.); regulation of transcription, DNA-templated [GO:0006355] (batch three vs. batch two, upreg.); transcription, DNA-templated [GO:0006351] (batch three vs. batch two, upreg.)			leaf development [GO:0048366]; nucleus [GO:0005634]; protein binding [GO:0005515]; transcription coactivator activity [GO:0003713]																										0.66558	0.0844284	52.66	40.67	53.47	47.37	37.41	60.21	78.78	47.6	67.59	47.9	36.54	107.88
AT1G01170		Protein of unknown function (DUF1138)		Protein of unknown function (DUF1138)	Protein of unknown function DUF113 [IPR009515]			integral component of membrane [GO:0016021] (not sig. gene)		molecular_function [GO:0003674]																												260.13	312.09	260.92	264.67	241.95	216.64	217.74	265.17	231.43	213.39	250.75	225.12
AT1G01180		S-adenosyl-L-methionine-dependent methyltransferases superfamily protein		S-adenosyl-L-methionine-dependent methyltransferases superfamily protein	Rhamnosyl O-methyltransferase/Cephalosporin hydroxylase [IPR007072]			integral component of membrane [GO:0016021] (batch two vs. batch one, downreg.)		methylation [GO:0032259]; methyltransferase activity [GO:0008168]																						-0.660366	0.0562721					16.12	7.73	5.67	11.33	6.12	6.79	17.61	7.58	8.65	13.79	9.21	15.64
AT1G01190	CYP78A8 ["cytochrome P450, family 78, subfamily A, polypeptide 8"]	cytochrome P450, family 78, subfamily A, polypeptide 8	member of CYP78A	cytochrome P450, family 78, subfamily A, polypeptide 8 (CYP78A8)	Cytochrome P450 [IPR001128]; Cytochrome P450, E-class, group I [IPR002401]; Cytochrome P450, conserved sit [IPR017972]		heme binding [GO:0020037] (not sig. gene); iron ion binding [GO:0005506] (not sig. gene); oxidation-reduction process [GO:0055114] (not sig. gene); oxidoreductase activity, acting on paired donors, with incorporation or reduction of molecular oxygen, NAD(P)H as one donor, and incorporation of one atom of oxygen [GO:0016709] (not sig. gene); oxygen binding [GO:0019825] (not sig. gene); secondary m…	integral component of membrane [GO:0016021] (not sig. gene)		membrane [GO:0016020]																												0.02	0.12	0.16	0.05	0.06	0.19	0.08	0.1	0.16	0.05	0.03	0.2
AT1G01200	ATRAB-A3 [ARABIDOPSIS RAB GTPASE HOMOLOG A3]; ATRABA3 [RAB GTPase homolog A3]; RABA3 [RAB GTPase homolog A3]	RAB GTPase homolog A3		RAB GTPase homolog A3 (RABA3)	Ra [IPR013753]; Rab11-relate [IPR015595]; Ras GTPase [IPR001806]; Ras small GTPase, Rab type [IPR003579]; Small GTP-binding protein [IPR005225]; Small GTPas [IPR020851]					GTP binding [GO:0005525]; Golgi apparatus [GO:0005794]; cell plate [GO:0009504]; cell wall biogenesis [GO:0042546]; endosome [GO:0005768]; endosome membrane [GO:0010008]; protein transport [GO:0015031]; small GTPase mediated signal transduction [GO:0007264]																												0.35	0.62	0.64	0.31	0.72	1.04	0.47	0.89	0.87	0.23	0.66	0.09
AT1G01210		DNA-directed RNA polymerase, subunit M, archaeal		DNA-directed RNA polymerase, subunit M, archaeal	DNA-directed RNA polymerase M, 15kDa subunit, conserved sit [IPR019761]; DNA-directed RNA polymerase, M/15kDa subunit [IPR001529]; DNA-directed RNA polymerase, subunit M, archaeal [IPR006288]; Zinc finger, TFIIS-type [IPR001222]		DNA binding [GO:0003677] (not sig. gene); DNA-directed RNA polymerase activity [GO:0003899] (not sig. gene); regulation of transcription, DNA-templated [GO:0006355] (not sig. gene); transcription factor activity, sequence-specific DNA binding [GO:0003700] (not sig. gene); transcription, DNA-templated [GO:0006351] (not sig. gene)			DNA-templated transcription, elongation [GO:0006354]; nucleolus [GO:0005730]; nucleus [GO:0005634]; zinc ion binding [GO:0008270]																												11.96	18.83	17.52	15.16	13.93	17.77	9.12	14.04	14.01	12.8	13.4	3.89
AT1G01220	AtFKGP [Arabidopsis thaliana L-fucokinase/GDP-L-fucose pyrophosphorylase]; FKGP [L-fucokinase/GDP-L-fucose pyrophosphorylase]	L-fucokinase/GDP-L-fucose pyrophosphorylase	Encodes a bifunctional enzyme that has both L-fucokinase and GDP-L-fucose pyrophosphorylase activities. It catalyzes the two steps of the L-fucose salvage pathway for the generation of activated GDP-L-fucose. This pathway seems to be of minor importance for cell wall polysaccharide biosynthesis compared to the de novo GDP-L-fucose biosynthesis pathway in Arabidopsis.	L-fucokinase/GDP-L-fucose pyrophosphorylase (FKGP)	GHMP kinase [IPR006204]; GHMP kinase, C-termina [IPR013750]; L-fucokinas [IPR012887]; Mevalonate/galactokinase [IPR006206]; Ribosomal protein S5 domain 2-type fol [IPR020568]; Ribosomal protein S5 domain 2-type fold, subgrou [IPR014721]		cytoplasm [GO:0005737] (not sig. gene)	ATP binding [GO:0005524] (not sig. gene)		GDP-L-fucose salvage [GO:0042352]; carbohydrate metabolic process [GO:0005975]; fucokinase activity [GO:0050201]; fucose-1-phosphate guanylyltransferase activity [GO:0047341]; galactokinase activity [GO:0004335]; metal ion binding [GO:0046872]; phosphorylation [GO:0016310]																												5.54	5.06	4.52	5.06	5.73	4.65	4.13	4.98	4.95	5.32	4.93	1.67
AT1G01225		NC domain-containing protein-related		NC domain-containing protein-related	N [IPR007053]																																	1.84	2.61	3	1.52	2.06	2.37	2.02	1.81	2.41	1.35	2.21	0.74
AT1G01230		ORMDL family protein		ORMDL family protein	ORMDL [IPR007203]		protein folding [GO:0006457] (not sig. gene)	integral component of membrane [GO:0016021] (not sig. gene)		endoplasmic reticulum [GO:0005783]; endoplasmic reticulum membrane [GO:0005789]; molecular_function [GO:0003674]																												27.74	32.21	31.95	25.42	21.15	25.8	31.12	23.2	22.44	28.39	26.67	38.93
AT1G01240				unknown protein				integral component of membrane [GO:0016021] (not sig. gene)																														14.38	18.42	18.04	28.8	11.89	12.9	27.32	13.3	12.08	21.68	15.33	30.92
AT1G01250		Integrase-type DNA-binding superfamily protein	encodes a member of the DREB subfamily A-4 of ERF/AP2 transcription factor family. The protein contains one AP2 domain. There are 17 members in this subfamily including TINY.	Integrase-type DNA-binding superfamily protein	DNA-binding, integrase-type [IPR016177]; Pathogenesis-related transcriptional factor/ERF, DNA-binding [IPR001471]	TF[AP2-EREBP; ERF]	DNA binding [GO:0003677] (LGOoe atml1-3 vs. Col_WT, downreg., LGOoe atml1-3 vs. atml1-3, downreg., LGOoe atml1-3 vs. lgo-2, downreg., LGOoe vs. atml1-3, downreg., batch three vs. batch one, upreg., batch two vs. batch one, upreg.); ethylene-activated signaling pathway [GO:0009873] (LGOoe atml1-3 vs. Col_WT, downreg., LGOoe atml1-3 vs. atml1-3, downreg., LGOoe atml1-3 vs. lgo-2, downreg., LGOoe vs…			nucleus [GO:0005634]										-0.753727	0.0706821			-0.890599	0.00775991	-0.971903	0.00657635	-0.784191	0.0660429			0.754879	0.00330832	0.684986	0.00810849			10.16	18.19	21.74	15.84	19.09	26.04	9.72	24.35	21.73	9.3	12.7	5.86
AT1G01260	JAM2 [Jasmonate Associated MYC2 LIKE 2]	basic helix-loop-helix (bHLH) DNA-binding superfamily protein		basic helix-loop-helix (bHLH) DNA-binding superfamily protein	Helix-loop-helix DNA-binding [IPR011598]; Helix-loop-helix DNA-binding domain [IPR001092]	TF[bHLH]	DNA binding [GO:0003677] (not sig. gene); regulation of transcription, DNA-templated [GO:0006355] (not sig. gene); transcription factor activity, sequence-specific DNA binding [GO:0003700] (not sig. gene); transcription, DNA-templated [GO:0006351] (not sig. gene)			nucleus [GO:0005634]; protein dimerization activity [GO:0046983]; transcription regulatory region DNA binding [GO:0044212]																												5.72	5.46	5.42	4.91	4.71	6.74	6.5	5.89	5.45	6.33	4.84	6.62
AT1G01280	CYP703; CYP703A2 ["cytochrome P450, family 703, subfamily A, polypeptide 2"]	cytochrome P450, family 703, subfamily A, polypeptide 2	member of CYP703A CYP703A2 is expressed specifically in anthers of land plants, catalyzing the in-chain hydroxylation at the C-7 position of medium-chain saturated fatty acids (lauric acid in-chain hydroxylase) which is involved in pollen development (sporopollenin synthesis).	cytochrome P450, family 703, subfamily A, polypeptide 2 (CYP703A2)	Cytochrome P450 [IPR001128]; Cytochrome P450, E-class, group I [IPR002401]; Cytochrome P450, conserved sit [IPR017972]		heme binding [GO:0020037] (not sig. gene); iron ion binding [GO:0005506] (not sig. gene); oxidation-reduction process [GO:0055114] (not sig. gene); oxidoreductase activity, acting on paired donors, with incorporation or reduction of molecular oxygen, NAD(P)H as one donor, and incorporation of one atom of oxygen [GO:0016709] (not sig. gene); oxygen binding [GO:0019825] (not sig. gene); secondary m…	integral component of membrane [GO:0016021] (not sig. gene); sporopollenin biosynthetic process [GO:0080110] (not sig. gene)		medium-chain fatty acid biosynthetic process [GO:0051792]; medium-chain fatty acid metabolic process [GO:0051791]; membrane [GO:0016020]; pollen exine formation [GO:0010584]; pollen wall assembly [GO:0010208]																												0.05	0.06	0.02	0.02	0.06	0.03	0.05	0.02	0.04	0.02	0.03	0.02
AT1G01290	CNX3 [cofactor of nitrate reductase and xanthine dehydrogenase 3]	cofactor of nitrate reductase and xanthine dehydrogenase 3	COFACTOR OF NITRATE REDUCTASE AND XANTHINE DEHYDROGENASE 3. Encodes a protein involved in molybdenum cofactor biosynthesis. Homologous to E.coli MoaC. Expression is low in all tissues examined, except in roots. Appears to have targeting signals for chloroplast or mitochondria	cofactor of nitrate reductase and xanthine dehydrogenase 3 (CNX3)	Molybdopterin cofactor biosynthesis C (MoaC) domain [IPR002820]					Mo-molybdopterin cofactor biosynthetic process [GO:0006777]; catalytic activity [GO:0003824]; chloroplast [GO:0009507]; cyclic pyranopterin monophosphate synthase activity [GO:0061597]; mitochondrial matrix [GO:0005759]; mitochondrion [GO:0005739]																												8.22	8.65	7.38	8.98	11.81	10.63	7.21	8.42	10.29	8.27	7.81	4.37
AT1G01300		Eukaryotic aspartyl protease family protein		Eukaryotic aspartyl protease family protein	Peptidase A1 [IPR001461]; Peptidase asparti [IPR021109]; Peptidase aspartic, catalytic [IPR009007]		plant-type cell wall [GO:0009505] (batch three vs. batch one, upreg., batch two vs. batch one, upreg.)	response to karrikin [GO:0080167] (batch three vs. batch one, upreg., batch two vs. batch one, upreg.)		aspartic-type endopeptidase activity [GO:0004190]; proteolysis [GO:0006508]																						0.472963	0.0613136	0.606841	0.0116195			68.25	60.73	74.33	35.64	61.24	105.83	56.92	78.31	91.09	55.72	64.34	45.95
AT1G01305				unknown protein						biological_process [GO:0008150]; molecular_function [GO:0003674]																												0.12	0.32	0.1	0.08	0.29	0.13	0.08	0.1	0.1	0.12	0.16	0.09
AT1G01310		CAP (Cysteine-rich secretory proteins, Antigen 5, and Pathogenesis-related 1 protein) superfamily protein		CAP (Cysteine-rich secretory proteins, Antigen 5, and Pathogenesis-related 1 protein) superfamily protein	Allergen V5/Tpx-1 related [IPR001283]; Allergen V5/Tpx-1 related, conserved site [IPR018244]; SCP-like extracellula [IPR014044]; Ves allerge [IPR002413]		extracellular region [GO:0005576] (batch three vs. batch one, upreg., batch three vs. batch two, upreg.)			biological_process [GO:0008150]; molecular_function [GO:0003674]																								0.894449	0.0448627	0.987062	0.0450424	3.74	5.75	10.57	12.67	5.09	6.62	5.96	11.31	5.24	15.83	6.04	41.96
AT1G01320		Tetratricopeptide repeat (TPR)-like superfamily protein		Tetratricopeptide repeat (TPR)-like superfamily protein	Tetratricopeptide repea [IPR019734]; Tetratricopeptide repeat-containin [IPR013026]; Tetratricopeptide-like helical [IPR011990]		cytoplasm [GO:0005737] (not sig. gene)																															48.38	31.74	23.94	33.86	39.75	38.55	45.59	35.31	44.83	40.34	34.54	28.94
AT1G01340	ACBK1; ATCNGC10 [cyclic nucleotide gated channel 10]; CNGC10 [cyclic nucleotide gated channel 10]	cyclic nucleotide gated channel 10	member of Cyclic nucleotide gated channel family	cyclic nucleotide gated channel 10 (CNGC10)	Cyclic nucleotide-bindin [IPR000595]; Cyclic nucleotide-binding-lik [IPR018490]; IQ calmodulin-binding regio [IPR000048]; Ion transport [IPR005821]; RmlC-like jelly roll fol [IPR014710]		cAMP binding [GO:0030552] (LGOoe vs. lgo-2, upreg.); cGMP binding [GO:0030553] (LGOoe vs. lgo-2, upreg.)	calmodulin binding [GO:0005516] (LGOoe vs. lgo-2, upreg.); integral component of membrane [GO:0016021] (LGOoe vs. lgo-2, upreg.); plasma membrane [GO:0005886] (LGOoe vs. lgo-2, upreg.)		cyclic nucleotide binding [GO:0030551]; ion channel activity [GO:0005216]; regulation of membrane potential [GO:0042391]; voltage-gated potassium channel activity [GO:0005249]								0.952533	0.0774516																			0.41	0.22	0.29	0.23	0.21	0.25	0.26	0.14	0.13	0.93	0.17	0.89
AT1G01350		Zinc finger (CCCH-type/C3HC4-type RING finger) family protein		Zinc finger (CCCH-type/C3HC4-type RING finger) family protein	Zinc finger, CCCH-type [IPR000571]; Zinc finger, RING-type [IPR001841]; Zinc finger, RING-type, conserved sit [IPR017907]	TF[C2H2; C3H]	DNA binding [GO:0003677] (not sig. gene)			nucleic acid binding [GO:0003676]; zinc ion binding [GO:0008270]																												10.36	9.02	9.56	9.81	10.1	10.9	5.9	9.75	9.05	10.46	9.19	3.49
AT1G01355		Putative endonuclease or glycosyl hydrolase		Putative endonuclease or glycosyl hydrolase	Zinc finger, C2H2-type [IPR007087]					endonuclease activity [GO:0004519]; metal ion binding [GO:0046872]; peroxisome [GO:0005777]; regulation of gene expression [GO:0010468]																												0.62	0.49	0.46	0.61	0.45	0.51	0.78	0.26	0.37	0.49	0.69	0.46
AT1G01360	PYL9 [PYRABACTIN RESISTANCE 1-LIKE 9]; RCAR1 [regulatory component of ABA receptor 1]	regulatory component of ABA receptor 1	Encodes RCAR1 (regulatory components of ABA receptor). Interacts with and regulates the type 2C protein phosphatases (PP2Cs) ABI1 and ABI2. Functions as abscisic acid sensor.	regulatory component of ABA receptor 1 (RCAR1)	Polyketide cyclase/dehydras [IPR019587]		cytoplasm [GO:0005737] (not sig. gene)	abscisic acid-activated signaling pathway [GO:0009738] (not sig. gene); plasma membrane [GO:0005886] (not sig. gene)		abscisic acid binding [GO:0010427]; nucleus [GO:0005634]; protein binding [GO:0005515]; protein phosphatase inhibitor activity [GO:0004864]; receptor activity [GO:0004872]; regulation of protein serine/threonine phosphatase activity [GO:0080163]																												14.3	15.05	14.31	16.19	16.83	12.76	8.59	13.85	14.84	19.2	16.23	7.74
AT1G01370	CENH3 [CENTROMERIC HISTONE H3]; HTR12	Histone superfamily protein	Encodes a centromere-identifying protein histone H3 variant. Localized at centromeres in both mitotic and meiotic cells.	HTR12	Histone H3 [IPR000164]; Histone core [IPR007125]; Histone-fold [IPR009072]		DNA binding [GO:0003677] (not sig. gene)			cell division [GO:0051301]; centromere complex assembly [GO:0034508]; chromosome, centromeric region [GO:0000775]; condensed chromosome kinetochore [GO:0000777]; double fertilization forming a zygote and endosperm [GO:0009567]; meiotic chromosome separation [GO:0051307]; meiotic nuclear division [GO:0007126]; nucleosome [GO:0000786]; nucleus [GO:0005634]; protein binding [GO:0005515]; protein het…																												3.62	2.27	2.32	1.52	1.67	4.26	2.18	2.22	2.87	2.79	1.88	1.72
AT1G01380	ETC1 [ENHANCER OF TRY AND CPC 1]	Homeodomain-like superfamily protein	ETC1 is involved in trichome and root hair patterning in Arabidopsis.	ENHANCER OF TRY AND CPC 1 (ETC1)	Homeodomain-lik [IPR009057]; Homeodomain-related [IPR012287]; Myb transcription facto [IPR015495]; Myb, DNA-bindin [IPR014778]; SANT, DNA-binding [IPR001005]	TF[MYB-related; MYB_related]	DNA binding [GO:0003677] (not sig. gene); regulation of transcription, DNA-templated [GO:0006355] (not sig. gene); transcription factor activity, sequence-specific DNA binding [GO:0003700] (not sig. gene); transcription, DNA-templated [GO:0006351] (not sig. gene)			negative regulation of trichome patterning [GO:1900033]; nucleus [GO:0005634]; root hair cell development [GO:0080147]																												0.85	0.94	1.34	1.22	2.25	0.62	0.18	1.53	1.05	0.93	1.15	1.51
AT1G01390		UDP-Glycosyltransferase superfamily protein		UDP-Glycosyltransferase superfamily protein	UDP-glucuronosyl/UDP-glucosyltransferase [IPR002213]					UDP-glycosyltransferase activity [GO:0008194]; metabolic process [GO:0008152]; transferase activity, transferring glycosyl groups [GO:0016757]; transferase activity, transferring hexosyl groups [GO:0016758]																												4.5	5	4.26	4.18	7.49	4.16	5.45	5.36	5.8	5.73	6.5	6.11
AT1G01400				unknown protein						biological_process [GO:0008150]; molecular_function [GO:0003674]																												0.07	0.19	0.06	0.05	0.17	0.08	0.05	0.06	0.06	0.07	0.1	0.05
AT1G01410	APUM22 [pumilio 22]; PUM22 [pumilio 22]	pumilio 22	Encodes a member of the Arabidopsis Pumilio (APUM) proteins containing PUF domain (eight repeats of approximately 36 amino acids each). PUF proteins regulate both mRNA stability and translation through sequence-specific binding to the 3' UTR of target mRNA transcripts.	pumilio 22 (PUM22)	Armadillo-like helical [IPR011989]; Armadillo-type fold [IPR016024]; Pumilio RNA-binding repeat [IPR001313]		cytoplasm [GO:0005737] (not sig. gene)			RNA binding [GO:0003723]; regulation of translation [GO:0006417]																												0.04	0.09	0.03	0.02	0.09	0.04	0.02	0.03	0.03	0.04	0.05	0.03
AT1G01420	UGT72B3 [UDP-glucosyl transferase 72B3]	UDP-glucosyl transferase 72B3		UDP-glucosyl transferase 72B3 (UGT72B3)	UDP-glucuronosyl/UDP-glucosyltransferase [IPR002213]					UDP-glycosyltransferase activity [GO:0008194]; flavonoid biosynthetic process [GO:0009813]; flavonoid glucuronidation [GO:0052696]; quercetin 3-O-glucosyltransferase activity [GO:0080043]; quercetin 7-O-glucosyltransferase activity [GO:0080044]; transferase activity, transferring glycosyl groups [GO:0016757]																												2.03	1.79	2.33	2.78	2.28	1.81	3.59	2.56	2.73	2.13	2.53	4.53
AT1G01430	TBL25 [TRICHOME BIREFRINGENCE-LIKE 25]	TRICHOME BIREFRINGENCE-LIKE 25	Encodes a member of the TBL (TRICHOME BIREFRINGENCE-LIKE) gene family containing a plant-specific DUF231 (domain of unknown function) domain. TBL gene family has 46 members, two of which (TBR/AT5G06700 and TBL3/AT5G01360) have been shown to be involved in the synthesis and deposition of secondary wall cellulose, presumably by influencing the esterification state of pectic polymers. A nomenclature…	TRICHOME BIREFRINGENCE-LIKE 25 (TBL25)	Protein of unknown function DUF231, plan [IPR004253]			integral component of membrane [GO:0016021] (batch three vs. batch one, downreg.)		Golgi apparatus [GO:0005794]; O-acetyltransferase activity [GO:0016413]; cell wall organization or biogenesis [GO:0071554]																								-0.372595	0.010711			61.31	34.74	35.28	48.9	39.23	40.44	41.98	38.71	35.9	44.91	38.86	20.5
AT1G01440		Protein of unknown function (DUF3133)		Protein of unknown function (DUF3133)	Protein of unknown function DUF313 [IPR021480]					biological_process [GO:0008150]; molecular_function [GO:0003674]																						-0.330285	0.0589996	-0.457261	0.00330143			7.97	5.22	4.81	7.42	5.57	5.26	6.25	5.43	6.44	7.61	5.25	3.14
AT1G01450		Protein kinase superfamily protein		Protein kinase superfamily protein	Protein kinase, catalytic domain [IPR000719]; Protein kinase-like domai [IPR011009]; Serine-threonine/tyrosine-protein kinase [IPR001245]; Serine/threonine-protein kinase domain [IPR002290]; Tyrosine-protein kinase, catalytic domai [IPR020635]			ATP binding [GO:0005524] (not sig. gene); protein phosphorylation [GO:0006468] (not sig. gene)		kinase activity [GO:0016301]; protein serine/threonine/tyrosine kinase activity [GO:0004712]																												4.74	2.66	2.12	3.48	2.4	2.88	3.92	2.53	3.44	3.6	3.19	1.8
AT1G01453				unknown protein				integral component of membrane [GO:0016021] (not sig. gene)		biological_process [GO:0008150]; molecular_function [GO:0003674]																												0.19	0.25	0.12	0.16	0.36	0.12	0.1	0.08	0.17	0.19	0.14	0.4
AT1G01460	ATPIPK11; PIPK11	Phosphatidylinositol-4-phosphate 5-kinase, core	Type I phosphatidylinositol-4-phosphate 5-kinase, subfamily A.	PIPK11	Phosphatidylinositol-4-phosphate 5-kinase, core [IPR002498]; Phosphatidylinositol-4-phosphate 5-kinase, core, subgrou [IPR016034]			ATP binding [GO:0005524] (not sig. gene)		1-phosphatidylinositol-4-phosphate 5-kinase activity [GO:0016308]; phosphatidylinositol phosphorylation [GO:0046854]																												0.77	0.99	1.28	1.78	0.94	0.92	0.85	1.11	0.54	1.45	0.96	4.31
AT1G01470	LEA14 [LATE EMBRYOGENESIS ABUNDANT 14]; LSR3 [LIGHT STRESS-REGULATED 3]	Late embryogenesis abundant protein	Encodes late-embryogenesis abundant protein whose mRNA levels are induced in response to wounding and light stress. Might be involved in protection against dessication.	LATE EMBRYOGENESIS ABUNDANT 14 (LEA14)	Late embryogenesis abundant protein, group [IPR004864]; Water stress and hypersensitive response domain [IPR013990]		defense response to fungus [GO:0050832] (LGOoe atml1-3 vs. Col_WT, upreg., LGOoe atml1-3 vs. atml1-3, upreg., LGOoe atml1-3 vs. lgo-2, upreg., LGOoe vs. lgo-2, upreg., batch three vs. batch two, upreg.); embryo development ending in seed dormancy [GO:0009793] (LGOoe atml1-3 vs. Col_WT, upreg., LGOoe atml1-3 vs. atml1-3, upreg., LGOoe atml1-3 vs. lgo-2, upreg., LGOoe vs. lgo-2, upreg., batch three…			cytosol [GO:0005829]; molecular_function [GO:0003674]								0.600941	0.0941674					0.784059	0.0054931	0.745033	0.0225739	0.702622	0.0467335							0.443808	0.0965392	65.63	66.6	85.84	92.12	63.65	69.36	77.25	54.45	70.44	128.57	79.7	90.92
AT1G01471				unknown protein						biological_process [GO:0008150]; molecular_function [GO:0003674]																												0.4	1.45	0.31	0.3	1.1	0.43	0.26	0.38	0.39	0.47	0.54	1.92
AT1G01480	ACS2 [1-amino-cyclopropane-1-carboxylate synthase 2]; AT-ACC2	1-amino-cyclopropane-1-carboxylate synthase 2	a member of the 1-aminocyclopropane-1-carboxylate (ACC) synthase (S-adenosyl-L-methionine methylthioadenosine-lyase, EC 4.4.1.14) gene family, isolated from a flower-specific cDNA library.	1-amino-cyclopropane-1-carboxylate synthase 2 (ACS2)	1-aminocyclopropane-1-carboxylate synthase [IPR001176]; Aminotransferase, class I/classII [IPR004839]; Aminotransferases, class-I, pyridoxal-phosphate-binding site [IPR004838]; Pyridoxal phosphate-dependent transferase, major domai [IPR015424]; Pyridoxal phosphate-dependent transferase, major region, subdomain 1 [IPR015421]; Pyridoxal phosphate-dependent transferase, major region, subdomain 2 [IP…		fruit ripening [GO:0009835] (batch three vs. batch two, upreg., batch two vs. batch one, downreg.); pyridoxal phosphate binding [GO:0030170] (batch three vs. batch two, upreg., batch two vs. batch one, downreg.)			1-aminocyclopropane-1-carboxylate biosynthetic process [GO:0042218]; 1-aminocyclopropane-1-carboxylate synthase activity [GO:0016847]; ethylene biosynthetic process [GO:0009693]; protein binding [GO:0005515]																						-1.15297	0.00534047			0.985717	0.04596	2.32	0.58	0.42	2.51	0.69	0.76	2.03	0.35	0.7	2.09	0.4	2.73
AT1G01490		Heavy metal transport/detoxification superfamily protein		Heavy metal transport/detoxification superfamily protein	Heavy metal transport/detoxification protein [IPR006121]					metal ion binding [GO:0046872]; metal ion transport [GO:0030001]																								0.581751	0.0309942	0.651264	0.0302272	86.52	105.58	129.43	137.63	101.55	150.89	139.75	144.14	160.96	136.94	104.16	217.91
AT1G01500		Erythronate-4-phosphate dehydrogenase family protein		Erythronate-4-phosphate dehydrogenase family protein				integral component of membrane [GO:0016021] (not sig. gene)		biological_process [GO:0008150]																												8.81	11	10.55	10.47	7.16	8	6.33	10.16	7.1	12.81	10.65	5.11
AT1G01510	AN [ANGUSTIFOLIA]; DOQ [DETORQUEO]	NAD(P)-binding Rossmann-fold superfamily protein	Encodes a homolog of human CtBP. Mutant has longer and thicker leaves than wild type. Involved in controlling polar cell expansion in the leaf width direction.	ANGUSTIFOLIA (AN)	D-isomer specific 2-hydroxyacid dehydrogenase, NAD-binding [IPR006140]; NAD(P)-binding domain [IPR016040]		oxidation-reduction process [GO:0055114] (not sig. gene)			NAD binding [GO:0051287]; floral organ morphogenesis [GO:0048444]; fruit morphogenesis [GO:0048530]; identical protein binding [GO:0042802]; inductive cell-cell signaling [GO:0031129]; leaf morphogenesis [GO:0009965]; microtubule [GO:0005874]; microtubule cytoskeleton organization [GO:0000226]; monopolar cell growth [GO:0042814]; nucleus [GO:0005634]; protein binding [GO:0005515]; protein homodim…																												9.75	8.59	6.44	8.4	8.26	9.55	7.12	7.6	7.98	9.2	8.58	2.45
AT1G01520	ASG4 [ALTERED SEED GERMINATION 4]	Homeodomain-like superfamily protein		Homeodomain-like superfamily protein	HTH transcriptional regulator, Myb-type, DNA-bindin [IPR017930]; Homeodomain-lik [IPR009057]; Myb, DNA-bindin [IPR014778]; Myb-like DNA-binding domain, SHAQKYF clas [IPR006447]; SANT, DNA-binding [IPR001005]	TF[MYB-related; MYB_related]	DNA binding [GO:0003677] (not sig. gene); regulation of transcription, DNA-templated [GO:0006355] (not sig. gene); transcription factor activity, sequence-specific DNA binding [GO:0003700] (not sig. gene); transcription, DNA-templated [GO:0006351] (not sig. gene)	response to salt stress [GO:0009651] (not sig. gene)		nucleus [GO:0005634]																												2.24	4.13	1.73	3.41	3.2	1.78	2.98	3.68	3.11	1.89	2.62	6.52
AT1G01530	AGL28 [AGAMOUS-like 28]	AGAMOUS-like 28		AGAMOUS-like 28 (AGL28)	Transcription factor, MADS-box [IPR002100]	TF[M-type; MADS]	DNA binding [GO:0003677] (not sig. gene); regulation of transcription, DNA-templated [GO:0006355] (not sig. gene); transcription factor activity, sequence-specific DNA binding [GO:0003700] (not sig. gene); transcription, DNA-templated [GO:0006351] (not sig. gene)			nucleus [GO:0005634]; protein dimerization activity [GO:0046983]																												0.06	0.15	0.05	0.04	0.14	0.07	0.04	0.05	0.05	0.06	0.08	0.04
AT1G01540		Protein kinase superfamily protein		Protein kinase superfamily protein	Protein kinase, ATP binding site [IPR017441]; Protein kinase, catalytic domain [IPR000719]; Protein kinase-like domai [IPR011009]; Serine/threonine-protein kinase domain [IPR002290]; Serine/threonine-protein kinase, active site [IPR008271]; Serine/threonine-protein kinase-like domain [IPR017442]; Tyrosine-protein kinase, catalytic domai [IPR020635]			ATP binding [GO:0005524] (LGOoe atml1-3 vs. lgo-2, downreg.); integral component of membrane [GO:0016021] (LGOoe atml1-3 vs. lgo-2, downreg.); protein phosphorylation [GO:0006468] (LGOoe atml1-3 vs. lgo-2, downreg.); protein serine/threonine kinase activity [GO:0004674] (LGOoe atml1-3 vs. lgo-2, downreg.)		kinase activity [GO:0016301]; protein autophosphorylation [GO:0046777]														-0.497476	0.0810005													41	42.12	31.31	40.61	37.12	43.08	43.6	43.16	43.04	32.46	35.45	16.21
AT1G01550	BPS1 [BYPASS 1]	Protein of unknown function (DUF793)	Encodes a protein with no functionally characterized domains that to prevent the synthesis of a novel substance that moves from the root to the shoot, where it modifies shoot growth by interfering with auxin signaling. Synthesis and delivery of this substance requires neither phloem nor endodermis.	BYPASS 1 (BPS1)	Protein BYPASS relate [IPR008511]		embryo development ending in seed dormancy [GO:0009793] (not sig. gene)			chloroplast [GO:0009507]; molecular_function [GO:0003674]; root development [GO:0048364]; shoot system development [GO:0048367]																												95.05	70.24	74.62	86.87	72.84	86.39	54.73	75.81	75.93	84.45	91.81	47.53
AT1G01560	ATMPK11 [MAP kinase 11]; MPK11 [MAP kinase 11]	MAP kinase 11	member of MAP Kinase	MAP kinase 11 (MPK11)	JNK MAP kinase [IPR008351]; MAP kinase, conserved site [IPR003527]; Protein kinase, ATP binding site [IPR017441]; Protein kinase, catalytic domain [IPR000719]; Protein kinase-like domai [IPR011009]; Serine/threonine-protein kinase domain [IPR002290]; Serine/threonine-protein kinase, active site [IPR008271]; Serine/threonine-protein kinase-like domain [IPR017442]; Tyrosine-protein kinase, catalyti…			ATP binding [GO:0005524] (batch two vs. batch one, downreg.); response to abscisic acid [GO:0009737] (batch two vs. batch one, downreg.)		MAP kinase activity [GO:0004707]; kinase activity [GO:0016301]; protein binding [GO:0005515]; signal transduction [GO:0007165]																						-0.759067	0.0646041					3.63	1.96	1.21	2.1	1.85	2.41	2.47	1.43	1.08	5.53	1.41	4.73
AT1G01570		Protein of unknown function (DUF604)		FUNCTIONS IN: transferase activity, transferring glycosyl groups	Protein of unknown function DUF60 [IPR006740]					biological_process [GO:0008150]; transferase activity [GO:0016740]; transferase activity, transferring glycosyl groups [GO:0016757]																												1.44	1	1.17	1.69	1.4	1.35	1.08	1.27	1.35	1.1	1.11	0.47
AT1G01580	ATFRO2 [FERRIC REDUCTION OXIDASE 2]; FRD1 [FERRIC CHELATE REDUCTASE DEFECTIVE 1]; FRO2 [ferric reduction oxidase 2]	ferric reduction oxidase 2	Encodes the low-iron-inducible ferric chelate reductase responsible for reduction of iron at the root surface. It is likely to be the major Fe(III) chelate reductase in Arabidopsis iron metabolism. Coordinately regulated with IRT1, the major transporter responsible for high-affinity iron uptake from the soil, at both transcriptional and posttranscriptional levels. Steady state mRNA levels are reg…	ferric reduction oxidase 2 (FRO2)	FAD-binding [IPR013112]; Ferredoxin reductase-type FAD-binding domain [IPR017927]; Ferric reductase, NAD bindin [IPR013121]; Ferric reductase-like transmembrane component, N-terminal [IPR013130]; Riboflavin synthase-like beta-barre [IPR017938]		oxidation-reduction process [GO:0055114] (not sig. gene)	integral component of membrane [GO:0016021] (not sig. gene); plasma membrane [GO:0005886] (not sig. gene); response to bacterium [GO:0009617] (not sig. gene)		ferric-chelate reductase activity [GO:0000293]; ion transport [GO:0006811]; iron chelate transport [GO:0015688]; iron ion homeostasis [GO:0055072]; membrane [GO:0016020]; metal ion binding [GO:0046872]																												1.84	0.76	1.12	3.96	0.85	0.52	1.25	1.39	0.57	1.89	1.3	0.99
AT1G01590	ATFRO1 [FERRIC REDUCTION OXIDASE 1]; FRO1 [ferric reduction oxidase 1]	ferric reduction oxidase 1	Encodes a ferric-chelate reductase that is expressed at extremely low levels in Fe deficiency-induced seedlings.	ferric reduction oxidase 1 (FRO1)	FAD-binding [IPR013112]; Ferredoxin reductase-type FAD-binding domain [IPR017927]; Ferric reductase, NAD bindin [IPR013121]; Ferric reductase-like transmembrane component, N-terminal [IPR013130]; Riboflavin synthase-like beta-barre [IPR017938]		oxidation-reduction process [GO:0055114] (not sig. gene)	integral component of membrane [GO:0016021] (not sig. gene)		ferric-chelate reductase activity [GO:0000293]; ion transport [GO:0006811]; membrane [GO:0016020]; metal ion binding [GO:0046872]																												1.46	2.05	1.26	1.49	1.51	1.27	1.47	1.6	1.67	1.19	1.26	1.84
AT1G01600	CYP86A4 ["cytochrome P450, family 86, subfamily A, polypeptide 4"]	cytochrome P450, family 86, subfamily A, polypeptide 4	Encodes a member of the CYP86A subfamily of cytochrome p450 genes. Expressed significantly at highest level in mature stems and flowers.	cytochrome P450, family 86, subfamily A, polypeptide 4 (CYP86A4)	Cytochrome P450 [IPR001128]; Cytochrome P450, E-class, group I [IPR002401]; Cytochrome P450, conserved sit [IPR017972]		heme binding [GO:0020037] (batch three vs. batch one, upreg., batch two vs. batch one, upreg.); iron ion binding [GO:0005506] (batch three vs. batch one, upreg., batch two vs. batch one, upreg.); oxidation-reduction process [GO:0055114] (batch three vs. batch one, upreg., batch two vs. batch one, upreg.); oxygen binding [GO:0019825] (batch three vs. batch one, upreg., batch two vs. batch one, upr…	integral component of membrane [GO:0016021] (batch three vs. batch one, upreg., batch two vs. batch one, upreg.)		alkane 1-monooxygenase activity [GO:0018685]; aromatase activity [GO:0070330]; fatty acid metabolic process [GO:0006631]																						1.48667	3.45595e-09	1.19545	5.35261e-06			18.7	41.67	25.47	13.18	37.88	50.89	12.03	35.55	43.32	8.36	32.72	8.47
AT1G01610	ATGPAT4 [GLYCEROL-3-PHOSPHATE sn-2-ACYLTRANSFERASE 4]; GPAT4 [GLYCEROL-3-PHOSPHATE sn-2-ACYLTRANSFERASE 4]	glycerol-3-phosphate acyltransferase 4	bifunctional sn-glycerol-3-phosphate 2-O-acyltransferase/phosphatase. Involved in cutin assembly and is functionally redundant with GPAT8.	glycerol-3-phosphate acyltransferase 4 (GPAT4)	Phospholipid/glycerol acyltransferase [IPR002123]			integral component of membrane [GO:0016021] (not sig. gene)		cutin biosynthetic process [GO:0010143]; glycerol-3-phosphate 2-O-acyltransferase activity [GO:0090447]; membrane [GO:0016020]; phosphatase activity [GO:0016791]; phospholipid biosynthetic process [GO:0008654]; transferase activity, transferring acyl groups [GO:0016746]																												64.49	46.22	40.47	34.52	44.84	58.36	58.37	46.07	55.36	45.69	42.58	39.58
AT1G01620	PIP1;3 [PLASMA MEMBRANE INTRINSIC PROTEIN 1;3]; PIP1C [plasma membrane intrinsic protein 1C]; TMP-B	plasma membrane intrinsic protein 1C	a member of the plasma membrane intrinsic protein subfamily PIP1. localizes to the plasma membrane and exhibits water transport activity in Xenopus oocyte. expressed ubiquitously and protein level decreases slightly during leaf development.	plasma membrane intrinsic protein 1C (PIP1C)	Aquaporin [IPR012269]; Major intrinsic protein [IPR000425]; Major intrinsic protein, conserved site [IPR022357]		ion transmembrane transport [GO:0034220] (batch three vs. batch one, downreg., batch two vs. batch one, downreg.); plasmodesma [GO:0009506] (batch three vs. batch one, downreg., batch two vs. batch one, downreg.); water channel activity [GO:0015250] (batch three vs. batch one, downreg., batch two vs. batch one, downreg.)	glycerol channel activity [GO:0015254] (batch three vs. batch one, downreg., batch two vs. batch one, downreg.); integral component of membrane [GO:0016021] (batch three vs. batch one, downreg., batch two vs. batch one, downreg.); plasma membrane [GO:0005886] (batch three vs. batch one, downreg., batch two vs. batch one, downreg.); response to water deprivation [GO:0009414] (batch three vs. batch…		membrane [GO:0016020]; protein binding [GO:0005515]; transmembrane transport [GO:0055085]; transport [GO:0006810]; transporter activity [GO:0005215]; vacuole [GO:0005773]; water transport [GO:0006833]																						-0.332561	0.0269218	-0.317873	0.0405918			626.59	351.82	363.96	475.78	307.29	428.02	387.28	363.68	350.53	433.43	380.56	286.34
AT1G01630		Sec14p-like phosphatidylinositol transfer family protein		Sec14p-like phosphatidylinositol transfer family protein	Cellular retinaldehyde-binding/triple function, C-termina [IPR001251]; Cellular retinaldehyde-binding/triple function, N-termina [IPR008273]; Phosphatidylinositol transfer protein-like, N-termina [IPR011074]					transport [GO:0006810]; transporter activity [GO:0005215]																												125.11	67.84	94.47	110.04	75.32	80.32	206.02	79.12	79.51	114.62	79.66	378.21
AT1G01640		BTB/POZ domain-containing protein	Putative role in flower development. Comparison of SALK_011721C to Columbia wild type resulted in a trend toward earlier flowering in the mutant (P=0.1) (Stapleton and Woodruff 2009, personal communication).	BTB/POZ domain-containing protein	BTB/POZ [IPR013069]; BTB/POZ fold [IPR011333]; BTB/POZ-like [IPR000210]; Kelch relate [IPR013089]		flower development [GO:0009908] (not sig. gene)			protein binding [GO:0005515]; protein ubiquitination [GO:0016567]																												8.05	5.9	5.92	5.57	4.97	3.69	7.83	3.63	5.38	6.77	3.79	11.01
AT1G01650	ATSPPL4 [ARABIDOPSIS THALIANA SIGNAL PEPTIDE PEPTIDASE-LIKE 4]; SPPL4 [SIGNAL PEPTIDE PEPTIDASE-LIKE 4]	SIGNAL PEPTIDE PEPTIDASE-LIKE 4		SIGNAL PEPTIDE PEPTIDASE-LIKE 4 (SPPL4)	Peptidase A22, presenilin signal peptide [IPR006639]; Peptidase A22B, signal peptide peptidase [IPR007369]; Protease-associated P [IPR003137]			integral component of membrane [GO:0016021] (not sig. gene)		aspartic-type endopeptidase activity [GO:0004190]; endosome membrane [GO:0010008]; peptidase activity [GO:0008233]; proteolysis [GO:0006508]																												25.32	27.97	32.06	32.85	26.8	34.1	17.88	25.83	26.05	29.7	27.53	16.05
AT1G01660		RING/U-box superfamily protein		RING/U-box superfamily protein	U box domain [IPR003613]					ligase activity [GO:0016874]; protein ubiquitination [GO:0016567]; ubiquitin-protein transferase activity [GO:0004842]																												0.69	0.61	0.4	0.58	0.32	0.63	0.94	0.34	0.71	0.63	0.7	1.08
AT1G01670		RING/U-box superfamily protein		RING/U-box superfamily protein	U box domain [IPR003613]					ligase activity [GO:0016874]; protein ubiquitination [GO:0016567]; ubiquitin-protein transferase activity [GO:0004842]																												1.48	1.46	0.72	1.02	0.6	0.97	1.89	0.92	0.79	1.18	0.9	1.37
AT1G01680	ATPUB54 [PLANT U-BOX 54]; PUB54 [plant U-box 54]	plant U-box 54		plant U-box 54 (PUB54)	U box domain [IPR003613]; UspA [IPR006016]					ligase activity [GO:0016874]; protein ubiquitination [GO:0016567]; response to stress [GO:0006950]; ubiquitin-protein transferase activity [GO:0004842]																						-0.996325	0.0139456	-1.126	0.00571307			1.33	0.33	0.07	0.25	0.11	0.15	0.31	0.18	0.07	1.94	0.06	0.16
AT1G01690	ATPRD3 [ARABIDOPSIS THALIANA PUTATIVE RECOMBINATION INITIATION DEFECTS 3]; PRD3 [putative recombination initiation defects 3]	putative recombination initiation defects 3	Encodes a novel plant-specific protein that is involved in meiotic double strand break formation.	putative recombination initiation defects 3 (PRD3)			pollen development [GO:0009555] (not sig. gene)			chiasma assembly [GO:0051026]; embryo sac development [GO:0009553]; meiotic DNA double-strand break formation [GO:0042138]; molecular_function [GO:0003674]																												1.12	0.86	1.02	0.73	0.89	1.25	0.99	1.17	1.04	0.88	0.51	0.94
AT1G01695	TRM33 [TON1 Recruiting Motif 33]	Phosphatidylinositol N-acetyglucosaminlytransferase subunit P-related		Phosphatidylinositol N-acetyglucosaminlytransferase subunit P-related						biological_process [GO:0008150]; transferase activity [GO:0016740]																												0.06	0.07	0.07	0.1	0.14	0.11	0.18	0.19	0.08	0.17	0.29	0.02
AT1G01700	ATROPGEF2; ROPGEF2 [ROP (rho of plants) guanine nucleotide exchange factor 2]	RHO guanyl-nucleotide exchange factor 2	Encodes a member of KPP-like gene family, homolog of KPP (kinase partner protein) gene in tomato. Also a member of the RopGEF (guanine nucleotide exchange factor) family, containing the novel PRONE domain (plant-specific Rop nucleotide exchanger), which is exclusively active towards members of the Rop subfamily.	RHO guanyl-nucleotide exchange factor 2 (ROPGEF2)	Rop nucleotide exchanger, PRONE [IPR005512]					Rho guanyl-nucleotide exchange factor activity [GO:0005089]																												1.16	1.58	1.44	1.11	1.19	1.3	0.84	1.27	1.35	1.21	1.31	0.28
AT1G01710		Acyl-CoA thioesterase family protein		Acyl-CoA thioesterase family protein	Acyl-CoA thioesterase [IPR003703]; Cyclic nucleotide-bindin [IPR000595]; Cyclic nucleotide-binding-lik [IPR018490]; RmlC-like jelly roll fol [IPR014710]					acyl-CoA hydrolase activity [GO:0047617]; acyl-CoA metabolic process [GO:0006637]; cyclic nucleotide binding [GO:0030551]; peroxisome [GO:0005777]																												26.46	20.01	20.39	28.23	21.69	23.19	34.96	20.85	25.38	27.91	20.24	27.67
AT1G01720	ANAC002 [Arabidopsis NAC domain containing protein 2]; ATAF1	NAC (No Apical Meristem) domain transcriptional regulator superfamily protein	Belongs to a large family of putative transcriptional activators with NAC domain. Transcript level increases in response to wounding and abscisic acid. ATAF1 attentuates ABA signaling and sythesis. Mutants are hyposensitive to ABA.	ATAF1	No apical meristem (NAM) protein [IPR003441]	TF[NAC]	DNA binding [GO:0003677] (batch three vs. batch one, upreg.); negative regulation of abscisic acid-activated signaling pathway [GO:0009788] (batch three vs. batch one, upreg.); regulation of transcription, DNA-templated [GO:0006355] (batch three vs. batch one, upreg.); response to wounding [GO:0009611] (batch three vs. batch one, upreg.); transcription factor activity, sequence-specific DNA bindi…			multicellular organismal development [GO:0007275]; nucleus [GO:0005634]																								0.341482	0.0907003			61.33	86.27	87.04	77.46	78.04	102.8	61.24	74.95	104.41	87.93	81.21	50.84
AT1G01725				unknown protein						biological_process [GO:0008150]; molecular_function [GO:0003674]																												53.2	87.67	66.82	121.58	80.11	39.61	30.96	63.95	64.02	74.47	54.26	44.84
AT1G01730				unknown protein						biological_process [GO:0008150]; molecular_function [GO:0003674]																												23.13	19.28	28.35	29.65	20.92	26.31	18	19.6	22.19	30.09	21.93	20.56
AT1G01740	BSK4 [brassinosteroid-signaling kinase 4]	Protein kinase protein with tetratricopeptide repeat domain		Protein kinase protein with tetratricopeptide repeat domain	Protein kinase, catalytic domain [IPR000719]; Protein kinase-like domai [IPR011009]; Serine-threonine/tyrosine-protein kinase [IPR001245]; Serine/threonine-protein kinase domain [IPR002290]; Tetratricopeptide-like helical [IPR011990]; Tyrosine-protein kinase, catalytic domai [IPR020635]			ATP binding [GO:0005524] (not sig. gene); protein phosphorylation [GO:0006468] (not sig. gene)		kinase activity [GO:0016301]; protein kinase activity [GO:0004672]																												1.55	1.39	1.97	1.47	1.51	1.59	1.52	1.7	1.65	1.52	2.11	0.96
AT1G01750	ADF11 [actin depolymerizing factor 11]	actin depolymerizing factor 11		actin depolymerizing factor 11 (ADF11)	Actin-binding, cofilin/tropomyosin type [IPR002108]					actin binding [GO:0003779]; actin cytoskeleton [GO:0015629]; actin filament depolymerization [GO:0030042]; intracellular [GO:0005622]																												1.76	2.28	0.87	1.5	0.88	0.41	1	1.1	1.35	1.43	1.3	1.27
AT1G01760	AtTAD1; TAD1 [ortholog of yeast Tad1]	adenosine deaminases;RNA binding;RNA binding;adenosine deaminases		adenosine deaminases	Adenosine deaminase/editase [IPR002466]					RNA binding [GO:0003723]; RNA processing [GO:0006396]; adenosine deaminase activity [GO:0004000]																												1.66	1.24	0.56	1.32	0.59	1.23	0.95	1.18	0.96	1.54	1.32	0.33
AT1G01770				unknown protein	Protein of unknown function DUF144 [IPR010839]					biological_process [GO:0008150]																						-0.450313	0.0718757					11.59	7.18	6.92	14.02	8.93	7.4	10.88	7.41	7.52	12.11	8.37	9.02
AT1G01780	PLIM2b [PLIM2b]	GATA type zinc finger transcription factor family protein	Encodes a member of the Arabidopsis LIM proteins: a family of actin bundlers with distinct expression patterns. WLIM1, WLIM2a, and WLIM2b are widely expressed, whereas PLIM2a, PLIM2b, and PLIM2c are predominantly expressed in pollen. Regulates actin cytoskeleton organization.	GATA type zinc finger transcription factor family protein	Zinc finger, LIM-type [IPR001781]		cytoplasm [GO:0005737] (batch three vs. batch two, upreg.)			actin filament binding [GO:0051015]; actin filament bundle assembly [GO:0051017]; cytoskeleton [GO:0005856]; zinc ion binding [GO:0008270]																										0.890083	0.0520886	39.05	28.41	36.07	43.37	25.16	32.14	53.46	34.28	37.2	44.63	24.47	143.67
AT1G01790	ATKEA1 [K+ EFFLUX ANTIPORTER 1]; KEA1 [K+ efflux antiporter 1]	K+ efflux antiporter 1	K efflux antiporter KEA1	K+ efflux antiporter 1 (KEA1)	Cation/H+ exchanger [IPR006153]; K+/H+ exchanger [IPR004771]; NAD(P)-binding domain [IPR016040]; Regulator of K+ conductance, N-terminal [IPR003148]			integral component of membrane [GO:0016021] (batch three vs. batch one, downreg., batch three vs. batch two, downreg.)		chloroplast membrane [GO:0031969]; potassium ion transmembrane transporter activity [GO:0015079]; potassium ion transport [GO:0006813]; potassium:proton antiporter activity [GO:0015386]; solute:proton antiporter activity [GO:0015299]																								-0.441937	0.0303225	-0.506412	0.0249204	40.74	33.07	21.94	37.28	38.9	30.9	26.24	29.89	31.13	35.69	34.78	12.2
AT1G01800		NAD(P)-binding Rossmann-fold superfamily protein		NAD(P)-binding Rossmann-fold superfamily protein	Glucose/ribitol dehydrogenase [IPR002347]; NAD(P)-binding domain [IPR016040]; Short-chain dehydrogenase/reductase SDR [IPR002198]		oxidoreductase activity [GO:0016491] (not sig. gene); plant-type cell wall [GO:0009505] (not sig. gene)																															64.02	72.79	70.7	80.02	79.28	77.41	38.01	56.92	67.92	76.81	73.33	21.21
AT1G01810				unknown protein						biological_process [GO:0008150]; molecular_function [GO:0003674]																												1.17	1.86	1.37	1.17	1.21	1.37	0.71	1.32	1.02	0.88	1.49	0.67
AT1G01820	PEX11C [peroxin 11c]	peroxin 11c	member of the peroxin11 (PEX11) gene family, integral to peroxisome membrane, controls peroxisome proliferation.	peroxin 11c (PEX11C)	Peroxisomal biogenesis factor 11 [IPR008733]					identical protein binding [GO:0042802]; integral component of peroxisomal membrane [GO:0005779]; molecular_function [GO:0003674]; peroxisomal membrane [GO:0005778]; peroxisome [GO:0005777]; peroxisome fission [GO:0016559]; peroxisome organization [GO:0007031]; protein binding [GO:0005515]; regulation of peroxisome size [GO:0044375]																												47.88	45.92	52.07	61.16	53.11	55.02	35.61	41.56	45.66	60.17	45.77	24.79
AT1G01830		ARM repeat superfamily protein		ARM repeat superfamily protein	Armadill [IPR000225]; Armadillo-like helical [IPR011989]; Armadillo-type fold [IPR016024]																																	35.53	42.33	36.29	43.09	41.47	43.66	40.89	44.23	48.4	35.26	37.33	34.27
AT1G01840				unknown protein						biological_process [GO:0008150]; molecular_function [GO:0003674]																												2.3	3.44	3.54	3.29	1.56	3.29	4.55	4.72	3.86	2.11	2.76	1.68
AT1G01860	PFC1 [PALEFACE 1]	Ribosomal RNA adenine dimethylase family protein	dimethyladenosine transferase	PALEFACE 1 (PFC1)	Ribosomal RNA adenine methylase transferase [IPR001737]; Ribosomal RNA adenine methylase transferase, N-terminal [IPR020598]; Ribosomal RNA adenine methylase transferase, conserved site [IPR020596]			response to cold [GO:0009409] (not sig. gene)		RNA binding [GO:0003723]; chloroplast [GO:0009507]; mRNA (2'-O-methyladenosine-N6-)-methyltransferase activity [GO:0016422]; mRNA methylation [GO:0080009]; rRNA (adenine-N6,N6-)-dimethyltransferase activity [GO:0000179]																												7.36	5.1	6.05	6.14	6.4	5.31	4.63	5.62	5.76	5.11	5.98	2.22
AT1G01880		5'-3' exonuclease family protein		5'-3' exonuclease family protein	5'-3' exonuclease, C-terminal subdomain [IPR020045]; DNA repair protein (XPGC)/yeast Rad [IPR006084]; Helix-hairpin-helix motif, class 2 [IPR008918]; XPG N-terminal [IPR006085]; XPG/RAD2 endonuclease [IPR006086]		DNA binding [GO:0003677] (not sig. gene)			DNA metabolic process [GO:0006259]; DNA repair [GO:0006281]; crossover junction endodeoxyribonuclease activity [GO:0008821]; endonuclease activity [GO:0004519]; exonuclease activity [GO:0004527]; metal ion binding [GO:0046872]; nuclease activity [GO:0004518]; nucleic acid phosphodiester bond hydrolysis [GO:0090305]; nucleus [GO:0005634]																												0.72	1.04	0.97	0.87	0.85	0.57	0.92	1.04	0.86	1.02	0.87	1.14
AT1G01900	ATSBT1.1; SBTI1.1	subtilase family protein	Encodes AtSBT1.1, a subtilisin-like serine protease. Cleaves the phytosulfokine AtPSK4, a growth promoting peptide.	SBTI1.1	Peptidase S8, subtilisin-relate [IPR015500]; Peptidase S8/S53, subtilisin, active sit [IPR022398]; Peptidase S8/S53, subtilisin/kexin/sedolisin [IPR000209]; Protease-associated P [IPR003137]; Proteinase inhibitor I9, subtilisin propeptide [IPR010259]		extracellular matrix [GO:0031012] (LGOoe vs. lgo-2, downreg., batch two vs. batch one, upreg.)	apoplast [GO:0048046] (LGOoe vs. lgo-2, downreg., batch two vs. batch one, upreg.); proteinaceous extracellular matrix [GO:0005578] (LGOoe vs. lgo-2, downreg., batch two vs. batch one, upreg.)		proteolysis [GO:0006508]; serine-type endopeptidase activity [GO:0004252]								-0.777926	0.0452471													0.68468	0.00918186					3.41	5.53	3.2	3.88	5.67	8.19	3.46	7.49	7.83	3.02	4.04	1.69
AT1G01910		P-loop containing nucleoside triphosphate hydrolases superfamily protein		P-loop containing nucleoside triphosphate hydrolases superfamily protein	ATPase, anion-transporting [IPR003348]			ATP binding [GO:0005524] (not sig. gene)		ATPase activity [GO:0016887]; anion transport [GO:0006820]; endoplasmic reticulum [GO:0005783]; membrane [GO:0016020]; metal ion binding [GO:0046872]; protein binding [GO:0005515]; protein insertion into ER membrane [GO:0045048]; transport [GO:0006810]																												25.9	24.54	25.4	25.01	25.09	27.31	17.57	25.36	19.77	25.24	25.14	11.42
AT1G01920		SET domain-containing protein		SET domain-containing protein	SET domai [IPR001214]																																	4.71	5.37	5.67	5.04	4.9	7.2	3.72	5.99	5.3	5.65	4.87	1.64
AT1G01930		zinc finger protein-related		zinc finger protein-related	Ankyrin repea [IPR002110]; Ankyrin repeat-containing domai [IPR020683]; Zinc finger, C2H2-like [IPR015880]	TF[C2H2]																																7.76	4.81	5.45	7.18	7.12	6.12	7.44	6.25	7.23	6.82	6.01	6.33
AT1G01940		Cyclophilin-like peptidyl-prolyl cis-trans isomerase family protein		Cyclophilin-like peptidyl-prolyl cis-trans isomerase family protein	Cyclophilin-lik [IPR015891]; Peptidyl-prolyl cis-trans isomerase, cyclophilin-type [IPR002130]; Peptidyl-prolyl cis-trans isomerase, cyclophilin-type, conserved site [IPR020892]		cytoplasm [GO:0005737] (batch three vs. batch one, upreg., batch three vs. batch two, upreg.); protein folding [GO:0006457] (batch three vs. batch one, upreg., batch three vs. batch two, upreg.)	peptidyl-prolyl cis-trans isomerase activity [GO:0003755] (batch three vs. batch one, upreg., batch three vs. batch two, upreg.)		peptide binding [GO:0042277]; protein peptidyl-prolyl isomerization [GO:0000413]																								0.636004	0.000999099	0.454728	0.0723096	11.96	10.88	15.9	12.76	11.63	19.58	11.7	13.24	17.24	10.88	12.87	13.88
AT1G01950	ARK2 [armadillo repeat kinesin 2]; AtKINUb [Arabidopsis thaliana KINESIN Ungrouped clade, gene B]	armadillo repeat kinesin 2	Encodes a member of the armadillo/beta-catenin repeat kinesin motor family. Mutants have twisted roots due to abnormal cell file rotation; the phenotype is dependent on microtubules.	armadillo repeat kinesin 2 (ARK2)	Armadill [IPR000225]; Armadillo-like helical [IPR011989]; Armadillo-type fold [IPR016024]; Kinesin, motor domain [IPR001752]; Kinesin, motor region, conserved site [IPR019821]		cytoplasm [GO:0005737] (not sig. gene)	ATP binding [GO:0005524] (not sig. gene)		ATP-dependent microtubule motor activity, plus-end-directed [GO:0008574]; cytoskeleton-dependent intracellular transport [GO:0030705]; kinesin complex [GO:0005871]; microtubule [GO:0005874]; microtubule binding [GO:0008017]; microtubule motor activity [GO:0003777]; microtubule-based movement [GO:0007018]; protein localization [GO:0008104]; root development [GO:0048364]																												6	6.44	6.52	6.66	5.91	8.28	3.61	5.21	5.5	7.1	6.79	2.75
AT1G01960	EDA10 [embryo sac development arrest 10]	SEC7-like guanine nucleotide exchange family protein		embryo sac development arrest 10 (EDA10)	Armadillo-type fold [IPR016024]; Protein of unknown function DUF1981, SEC7 associate [IPR015403]; SEC7-like [IPR000904]					ARF guanyl-nucleotide exchange factor activity [GO:0005086]; cytosol [GO:0005829]; guanyl-nucleotide exchange factor activity [GO:0005085]; megagametogenesis [GO:0009561]; nucleus [GO:0005634]; protein transport [GO:0015031]; regulation of ARF protein signal transduction [GO:0032012]; regulation of catalytic activity [GO:0050790]; trans-Golgi network membrane [GO:0032588]; vesicle-mediated transp…																												8.02	6.12	4.95	6.85	6.2	6.5	5.07	5.73	6.02	8.72	5.94	2.11
AT1G01970		Tetratricopeptide repeat (TPR)-like superfamily protein		Tetratricopeptide repeat (TPR)-like superfamily protein	Pentatricopeptide repea [IPR002885]					biological_process [GO:0008150]; molecular_function [GO:0003674]																						0.433898	0.0120667					12.09	13.83	14.52	11.86	16.47	17.27	11.1	17.76	17.07	14.35	15.81	7.86
AT1G01980		FAD-binding Berberine family protein	member of Reticuline oxidase-like family	ATSEC1A	Berberine/berberine-like [IPR012951]; FAD linked oxidase, N-terminal [IPR006094]; FAD-binding, type 2 [IPR016166]		oxidation-reduction process [GO:0055114] (batch three vs. batch one, upreg., batch three vs. batch two, upreg.)	electron carrier activity [GO:0009055] (batch three vs. batch one, upreg., batch three vs. batch two, upreg.); plasma membrane [GO:0005886] (batch three vs. batch one, upreg., batch three vs. batch two, upreg.)		flavin adenine dinucleotide binding [GO:0050660]; oxidoreductase activity, acting on CH-OH group of donors [GO:0016614]																								0.876027	0.0528729	1.05647	0.0316048	4.82	5.31	11.09	13.58	4.73	7.37	10.6	8.95	6.68	12	6.32	77.07
AT1G01990				unknown protein						biological_process [GO:0008150]; cellular_component [GO:0005575]; molecular_function [GO:0003674]																												27.66	18.06	23.75	24.46	20.23	29.32	28.21	22.55	26.3	27.55	17.61	21.72
AT1G02000	GAE2 [UDP-D-glucuronate 4-epimerase 2]	UDP-D-glucuronate 4-epimerase 2	UDP-D-glucuronate 4-epimerase	UDP-D-glucuronate 4-epimerase 2 (GAE2)	NAD(P)-binding domain [IPR016040]; NAD-dependent epimerase/dehydratase [IPR001509]; Nucleotide sugar epimerase [IPR008089]		coenzyme binding [GO:0050662] (batch three vs. batch two, upreg.)	integral component of membrane [GO:0016021] (batch three vs. batch two, upreg.)		Golgi cisterna membrane [GO:0032580]; UDP-glucuronate 4-epimerase activity [GO:0050378]; carbohydrate metabolic process [GO:0005975]; catalytic activity [GO:0003824]; nucleotide-sugar metabolic process [GO:0009225]																										0.832493	0.0451378	19.24	11.05	17.27	21.42	13.28	15.9	20.39	16.47	16	23.65	14.35	49.18
AT1G02010	SEC1A [secretory 1A]	secretory 1A	member of KEULE Gene Family	secretory 1A (SEC1A)	Sec1-like protein [IPR001619]					protein secretion [GO:0009306]; protein transport [GO:0015031]; protein transporter activity [GO:0008565]; vesicle docking involved in exocytosis [GO:0006904]																												4.54	4.23	3.15	5.05	3.3	3.93	6.5	3.78	5.05	6.34	3.6	5.23
AT1G02020		nitroreductase family protein		nitroreductase family protein	Nitroreductase-like [IPR000415]		oxidoreductase activity [GO:0016491] (not sig. gene)			oxidoreductase activity, acting on NAD(P)H, nitrogenous group as acceptor [GO:0016657]																												10.58	7.48	8.01	9.08	8.26	8.71	10.46	8.33	8.63	9.87	6.75	7.31
AT1G02030		C2H2-like zinc finger protein		C2H2-like zinc finger protein	Zinc finger, C2H2-like [IPR015880]; Zinc finger, C2H2-type [IPR007087]	TF[C2H2]	regulation of transcription, DNA-templated [GO:0006355] (not sig. gene); transcription factor activity, sequence-specific DNA binding [GO:0003700] (not sig. gene); transcription, DNA-templated [GO:0006351] (not sig. gene)			metal ion binding [GO:0046872]; nucleic acid binding [GO:0003676]; nucleus [GO:0005634]; zinc ion binding [GO:0008270]																												0.1	0.4	0.17	0.13	0.12	0.42	0.14	0.38	0.18	0.2	0.5	0.41
AT1G02040		C2H2-type zinc finger family protein		C2H2-type zinc finger family protein	Zinc finger, C2H2-like [IPR015880]; Zinc finger, C2H2-type [IPR007087]	TF[C2H2]	regulation of transcription, DNA-templated [GO:0006355] (not sig. gene); transcription factor activity, sequence-specific DNA binding [GO:0003700] (not sig. gene)			metal ion binding [GO:0046872]; nucleic acid binding [GO:0003676]; zinc ion binding [GO:0008270]																												0.77	0.42	0.07	1.57	0.2	0.05	0.35	1.12	0.1	4.62	0.11	1.43
AT1G02050	LAP6 [LESS ADHESIVE POLLEN 6]; PSKA [polyketide synthase A]	Chalcone and stilbene synthase family protein		LESS ADHESIVE POLLEN 6 (LAP6)	Chalcone/stilbene synthase, C-terminal [IPR012328]; Chalcone/stilbene synthase, N-terminal [IPR001099]; Polyketide synthase, type III [IPR011141]; Thiolase-like [IPR016039]; Thiolase-like, subgroup [IPR016038]		polyketide biosynthetic process [GO:0030639] (batch three vs. batch one, upreg., batch three vs. batch two, upreg.); tetraketide alpha-pyrone synthase activity [GO:0090439] (batch three vs. batch one, upreg., batch three vs. batch two, upreg.)	sporopollenin biosynthetic process [GO:0080110] (batch three vs. batch one, upreg., batch three vs. batch two, upreg.)		endoplasmic reticulum [GO:0005783]; flavonoid biosynthetic process [GO:0009813]; phenylpropanoid biosynthetic process [GO:0009699]; pollen exine formation [GO:0010584]; protein binding [GO:0005515]																								0.685294	0.0247955	0.602574	0.0953532	3.81	4.16	4.98	3.83	4.1	6.09	4.38	4.24	5.38	3.58	3.41	3.49
AT1G02060		Tetratricopeptide repeat (TPR)-like superfamily protein		Tetratricopeptide repeat (TPR)-like superfamily protein	Pentatricopeptide repea [IPR002885]					biological_process [GO:0008150]; chloroplast [GO:0009507]																								-0.847358	0.0147229			1.71	1.13	0.48	1.2	1.04	0.74	1.4	0.78	1.04	1.51	0.77	0.21
AT1G02065	SPL8 [squamosa promoter binding protein-like 8]	squamosa promoter binding protein-like 8	Encodes an SBP-box gene, a member of the SPL gene family. Mutants are affected in micro- and megasporogenesis, trichome formation on sepals, and stamen filament elongation.	squamosa promoter binding protein-like 8 (SPL8)	Transcription factor, SBP-box [IPR004333]	TF[SBP]	DNA binding [GO:0003677] (batch three vs. batch one, upreg., batch two vs. batch one, upreg.); cell differentiation [GO:0030154] (batch three vs. batch one, upreg., batch two vs. batch one, upreg.); cytoplasm [GO:0005737] (batch three vs. batch one, upreg., batch two vs. batch one, upreg.); regulation of transcription, DNA-templated [GO:0006355] (batch three vs. batch one, upreg., batch two vs. b…			anther development [GO:0048653]; megasporogenesis [GO:0009554]; metal ion binding [GO:0046872]; microsporogenesis [GO:0009556]; nucleus [GO:0005634]																						0.878685	0.0468488	0.841354	0.0655659			1.36	2.85	1.88	0.23	2.12	3.57	1.49	1.3	3.32	0.81	3.36	0.63
AT1G02070				unknown protein						cellular_component [GO:0005575]																												0.39	0.36	0.53	0.79	0.33	0.15	0.09	0.22	0.34	0.4	0.36	2.63
AT1G02074				unknown protein						biological_process [GO:0008150]; molecular_function [GO:0003674]																												1.18	5.27	0.85	1.02	3.57	1.17	0.79	1.29	1.27	1.68	1.53	1.42
AT1G02080		transcription regulators		transcription regulators	CCR4-Not complex component, Not [IPR007196]																													-0.440159	0.0130306			11.15	7.05	5.64	9.6	7.3	7.52	8.52	6.26	8.17	9.62	7.67	4.17
AT1G02090	ATCSN7 [ARABIDOPSIS THALIANA COP9 SIGNALOSOME SUBUNIT 7]; COP15 [CONSTITUTIVE PHOTOMORPHOGENIC 15]; CSN7 [COP9 SIGNALOSOME SUBUNIT 7]; FUS5 [FUSCA 5]	Proteasome component (PCI) domain protein	encodes a phosphoprotein that is a subunit of the COP9 signalosome. Mutants exhibit constitutive photomorphogenic phenotype.	FUSCA 5 (FUS5)	Proteasome component (PCI) domai [IPR000717]					COP9 signalosome [GO:0008180]; COP9 signalosome assembly [GO:0010387]; MAP kinase kinase activity [GO:0004708]; cullin deneddylation [GO:0010388]; multicellular organismal development [GO:0007275]; nucleus [GO:0005634]; photomorphogenesis [GO:0009640]; protein binding [GO:0005515]; red, far-red light phototransduction [GO:0009585]																												31.18	27.12	27.69	27.96	32.26	35.85	30.37	29.07	33.23	30.92	26.75	24.79
AT1G02100	SBI1 [SUPPRESSOR OF BRI1]	Leucine carboxyl methyltransferase		Leucine carboxyl methyltransferase	Leucine carboxyl methyltransferase [IPR007213]; Leucine carboxyl methyltransferase, LCTM1 [IPR016651]; Leucine carboxyl methyltransferase, eukaryotic [IPR021121]					S-adenosylmethionine-dependent methyltransferase activity [GO:0008757]; cytosol [GO:0005829]; methylation [GO:0032259]; methyltransferase activity [GO:0008168]																												19.49	14.93	14.93	23.29	17.38	19.88	34	15.59	19.74	23.94	16.37	50.32
AT1G02110		Protein of unknown function (DUF630 and DUF632)		Protein of unknown function (DUF630 and DUF632)	Protein of unknown function DUF63 [IPR006867]; Protein of unknown function DUF63 [IPR006868]					molecular_function [GO:0003674]																												6.69	4.33	5.2	4.48	5.74	6.63	5.96	5.28	6.17	5.79	4.82	3.88
AT1G02120	VAD1 [VASCULAR ASSOCIATED DEATH1]	GRAM domain family protein	Encodes VAD1 (Vascular Associated Death1), a regulator of cell death and defense responses in vascular tissues. VAD1 is a putative membrane associated protein and contains a GRAM domain. vad1 is a lesion mimic mutant that exhibits light conditional appearance of propagative HR (hypersensitive response)-like lesions along the vascular system.	VASCULAR ASSOCIATED DEATH1 (VAD1)	GRA [IPR004182]		ethylene-activated signaling pathway [GO:0009873] (not sig. gene); response to ethylene [GO:0009723] (not sig. gene)	defense response to bacterium [GO:0042742] (not sig. gene); integral component of membrane [GO:0016021] (not sig. gene); plant-type hypersensitive response [GO:0009626] (not sig. gene); response to salicylic acid [GO:0009751] (not sig. gene)		chloroplast [GO:0009507]; endoplasmic reticulum [GO:0005783]; negative regulation of programmed cell death [GO:0043069]																												25.61	21.88	20.53	27.32	23.95	24.89	41.03	19.31	27.37	36.74	22.24	42.45
AT1G02130	ARA-5 [RAS 5]; ARA5 [ARABIDOPSIS RAS 5]; ATRAB1B [ARABIDOPSIS THALIANA RESPONSIVE TO ABSCISIC ACID 1B]; ATRABD2A [ARABIDOPSIS THALIANA RAB D2A]; RA-5 [RAS 5]; RABD2A [RAB D2A]	RAS 5	Belongs to the Rab1 GTPase subfamily. This small GTP-binding protein is required in ER to Golgi transportation.	RAS 5 (RA-5)	Ra [IPR013753]; Ras GTPase [IPR001806]; Ras small GTPase, Rab type [IPR003579]; Small GTP-binding protein [IPR005225]; Small GTPas [IPR020851]		Golgi membrane [GO:0000139] (not sig. gene)			ER to Golgi vesicle-mediated transport [GO:0006888]; GTP binding [GO:0005525]; protein transport [GO:0015031]; small GTPase mediated signal transduction [GO:0007264]; trans-Golgi network membrane [GO:0032588]																												37.9	37.69	42.82	43.08	40.59	42.28	42.89	36.16	37.74	40.46	38.4	61.86
AT1G02140	HAP1 [HAPLESS 1]; MAGO [MAGO NASHI]; MEE63 [MATERNAL EFFECT EMBRYO ARREST 63]	mago nashi family protein	Encodes a homologue of the exon junction complex (EJC) component MAGO that participates in intron-mediated enhancement of gene expression.	MAGO NASHI (MAGO)	Mago nashi protein [IPR004023]		embryo development ending in seed dormancy [GO:0009793] (not sig. gene)			RNA splicing [GO:0008380]; exon-exon junction complex [GO:0035145]; nuclear speck [GO:0016607]; nucleolus [GO:0005730]; nucleoplasm [GO:0005654]; nucleus [GO:0005634]; pollen tube guidance [GO:0010183]; positive regulation of gene expression [GO:0010628]; protein binding [GO:0005515]; sex determination [GO:0007530]																												115.47	106.49	117.16	106.95	115.52	129.67	154.16	114.22	129.97	121.65	109.86	159.9
AT1G02145	ALG12 [homolog of asparagine-linked glycosylation 12]; EBS4 [EMS-MUTAGENIZED BRI1(BRASSINOSTEROID INSENSITIVE 1) SUPPRESSOR 4]	homolog of asparagine-linked glycosylation 12		homolog of asparagine-linked glycosylation 12 (ALG12)	Alg9-like mannosyltransferase [IPR005599]			integral component of membrane [GO:0016021] (not sig. gene)		ER-associated ubiquitin-dependent protein catabolic process [GO:0030433]; alpha-1,6-mannosyltransferase activity [GO:0000009]; dol-P-Man:Man(7)GlcNAc(2)-PP-Dol alpha-1,6-mannosyltransferase activity [GO:0052917]; endoplasmic reticulum membrane [GO:0005789]; protein N-linked glycosylation [GO:0006487]																												7.01	7.27	6.54	7.11	6.5	7.05	3.11	6.4	5.03	6.99	6	3.62
AT1G02150		Tetratricopeptide repeat (TPR)-like superfamily protein		Tetratricopeptide repeat (TPR)-like superfamily protein	Pentatricopeptide repea [IPR002885]; Tetratricopeptide-like helical [IPR011990]																																	55.17	42.65	41.83	43.3	47.42	54.44	51.65	51.2	49.06	47.09	46.1	22.99
AT1G02160		Cox19 family protein (CHCH motif)		Cox19 family protein (CHCH motif)	CHC [IPR010625]; MTCP [IPR009069]					biological_process [GO:0008150]; molecular_function [GO:0003674]																												43.81	91.01	70.12	70.36	61.53	49.36	21.77	59.47	51.76	50.63	71.45	19.6
AT1G02170	ATMC1 [ARABIDOPSIS THALIANA METACASPASE 1]; ATMCPB1 [ARABIDOPSIS THALIANA METACASPASE 1B]; AtMCP1b [metacaspase 1b]; LOL3 [LSD ONE LIKE 3]; MC1 [metacaspase 1]; MCP1b [metacaspase 1b]	metacaspase 1	Encodes a type I metacaspase. Two Arabidopsis metacaspases, AT1G02170 (MC1) and AT4G25110 (MC2) antagonistically control programmed cell death in Arabidopsis. MC1 is a positive regulator of cell death and requires conserved caspase-like putative catalytic residues for its function. MC2 negatively regulates cell death. This function is independent of the putative catalytic residues. A third type I…	metacaspase 1 (AMC1)	Peptidase C14, caspase catalytic [IPR011600]; Zinc finger, LSD1-typ [IPR005735]		defense response [GO:0006952] (not sig. gene)			cysteine-type endopeptidase activity [GO:0004197]; positive regulation of programmed cell death [GO:0043068]; protein binding [GO:0005515]; proteolysis [GO:0006508]																												42.5	24.46	28.52	38.24	26.87	34.58	42.5	27.98	33.12	43.74	27.28	45.57
AT1G02180		ferredoxin-related		ferredoxin-related						biological_process [GO:0008150]; molecular_function [GO:0003674]																												12.56	12.81	11.63	8.8	11.64	12.31	8.06	11.79	12.11	8.39	8.62	4.58
AT1G02190		Fatty acid hydroxylase superfamily		Fatty acid hydroxylase superfamily	Fatty acid hydroxylase [IPR006694]; Uncharacterised protein, Wax2 C-termina [IPR021940]		iron ion binding [GO:0005506] (batch three vs. batch one, downreg.); oxidation-reduction process [GO:0055114] (batch three vs. batch one, downreg.); oxidoreductase activity [GO:0016491] (batch three vs. batch one, downreg.)	integral component of membrane [GO:0016021] (batch three vs. batch one, downreg.)		catalytic activity [GO:0003824]; fatty acid biosynthetic process [GO:0006633]																								-0.697867	0.00379651			117.22	68.53	50.54	79.88	78.52	53.11	142.43	83.47	61.1	88.72	76.5	58.81
AT1G02205	CER1 [ECERIFERUM 1]; CER22 [ECERIFERUM 22]	Fatty acid hydroxylase superfamily	Expression of the CER1 gene associated with production of stem epicuticular wax and pollen fertility. Biochemical studies showed that cer1 mutants are blocked in the conversion of stem wax C30 aldehydes to C29 alkanes, and they also lack the secondary alcohols and ketones. These suggested the CER1 protein is an aldehyde decarbonylase, but the exact molecular function of this protein remains to be…	ECERIFERUM 1 (CER1)	Fatty acid hydroxylase [IPR006694]; Uncharacterised protein, Wax2 C-termina [IPR021940]		defense response to fungus [GO:0050832] (not sig. gene); iron ion binding [GO:0005506] (not sig. gene); oxidation-reduction process [GO:0055114] (not sig. gene); oxidoreductase activity [GO:0016491] (not sig. gene)	defense response to bacterium [GO:0042742] (not sig. gene); integral component of membrane [GO:0016021] (not sig. gene); response to water deprivation [GO:0009414] (not sig. gene)		aldehyde catabolic process [GO:0046185]; aldehyde decarbonylase activity [GO:0071771]; alkane biosynthetic process [GO:0043447]; cuticle development [GO:0042335]; endoplasmic reticulum membrane [GO:0005789]; fatty acid biosynthetic process [GO:0006633]; wax biosynthetic process [GO:0010025]																												822.77	614.96	538.86	659.5	669.54	601.05	894.46	626.41	729.72	707.36	654.58	628.03
AT1G02210		NAC (No Apical Meristem) domain transcriptional regulator superfamily protein		NAC (No Apical Meristem) domain transcriptional regulator superfamily protein	No apical meristem (NAM) protein [IPR003441]	TF[NAC]	DNA binding [GO:0003677] (not sig. gene); regulation of transcription, DNA-templated [GO:0006355] (not sig. gene); transcription, DNA-templated [GO:0006351] (not sig. gene)			nucleus [GO:0005634]																												0.26	0.83	0.21	0.18	0.68	0.29	0.17	0.23	0.24	0.28	0.35	0.22
AT1G02220	ANAC003 [NAC domain containing protein 3]; NAC003 [NAC domain containing protein 3]	NAC domain containing protein 3		NAC domain containing protein 3 (NAC003)	No apical meristem (NAM) protein [IPR003441]	TF[NAC]	regulation of transcription, DNA-templated [GO:0006355] (not sig. gene); transcription factor activity, sequence-specific DNA binding [GO:0003700] (not sig. gene); transcription, DNA-templated [GO:0006351] (not sig. gene)			multicellular organismal development [GO:0007275]; nucleus [GO:0005634]; transcription regulatory region DNA binding [GO:0044212]																												0.36	0.17	0.27	0.53	0.08	0.19	0.15	0.62	0.42	1.05	0.18	0.61
AT1G02230	ANAC004 [NAC domain containing protein 4]; NAC004 [NAC domain containing protein 4]	NAC domain containing protein 4		NAC domain containing protein 4 (NAC004)	No apical meristem (NAM) protein [IPR003441]	TF[NAC]	DNA binding [GO:0003677] (not sig. gene); regulation of transcription, DNA-templated [GO:0006355] (not sig. gene); transcription factor activity, sequence-specific DNA binding [GO:0003700] (not sig. gene); transcription, DNA-templated [GO:0006351] (not sig. gene)			multicellular organismal development [GO:0007275]; nucleus [GO:0005634]																												0.36	0.28	0.12	0.26	0.09	0.34	0.14	0.12	0.25	0.32	0.1	0.08
AT1G02250	NAC005 [NAC domain containing protein 5]; anac005 [NAC domain containing protein 5]	NAC domain containing protein 5		NAC domain containing protein 5 (NAC005)	No apical meristem (NAM) protein [IPR003441]	TF[NAC]	DNA binding [GO:0003677] (not sig. gene); regulation of transcription, DNA-templated [GO:0006355] (not sig. gene); transcription factor activity, sequence-specific DNA binding [GO:0003700] (not sig. gene); transcription, DNA-templated [GO:0006351] (not sig. gene)	plasma membrane [GO:0005886] (not sig. gene)		multicellular organismal development [GO:0007275]; nucleus [GO:0005634]; xylem development [GO:0010089]																												0.04	0.09	0.06	0.02	0.09	0.04	0.02	0.03	0.03	0.04	0.1	0.03
AT1G02260		Divalent ion symporter		Divalent ion symporter	Divalent ion symporter [IPR004680]			integral component of membrane [GO:0016021] (not sig. gene)		transmembrane transport [GO:0055085]; transporter activity [GO:0005215]																												11.28	10.77	11.79	11.83	8.88	11.09	9.91	9.69	11.2	11.22	10.45	4.78
AT1G02270		Calcium-binding endonuclease/exonuclease/phosphatase family		Calcium-binding endonuclease/exonuclease/phosphatase family	EF-HAND [IPR018249]; EF-hand-like domain [IPR011992]; Endonuclease/exonuclease/phosphatas [IPR005135]		calcium ion binding [GO:0005509] (not sig. gene)	integral component of membrane [GO:0016021] (not sig. gene); response to cold [GO:0009409] (not sig. gene)		catalytic activity [GO:0003824]																												10.61	7.26	6.73	8.75	5.16	6.85	7.07	7.36	5.6	8.7	7.16	5.84
AT1G02280	ATTOC33; PPI1 [PLASTID PROTEIN IMPORT 1]; TOC33 [translocon at the outer envelope membrane of chloroplasts 33]	translocon at the outer envelope membrane of chloroplasts 33	Encodes a GTP-binding GTP-ase. Component of the chloroplast protein import machinery. Required for import of POR B into plastids. Toc33 phosphorylation may not play an important role in vivo.	translocon at the outer envelope membrane of chloroplasts 33 (TOC33)	AIG1 [IPR006703]; Chloroplast protein import component Toc34 [IPR005688]			integral component of membrane [GO:0016021] (not sig. gene); protein targeting to chloroplast [GO:0045036] (not sig. gene)		GTP binding [GO:0005525]; GTPase activity [GO:0003924]; P-P-bond-hydrolysis-driven protein transmembrane transporter activity [GO:0015450]; cell [GO:0005623]; chloroplast outer membrane [GO:0009707]; identical protein binding [GO:0042802]; intracellular [GO:0005622]; metal ion binding [GO:0046872]; protein binding [GO:0005515]; protein homodimerization activity [GO:0042803]																												38.48	35.08	32.96	32.16	38.43	38.6	18.56	39.85	29.38	27.86	36.32	7.38
AT1G02290				unknown protein						Ino80 complex [GO:0031011]; biological_process [GO:0008150]; molecular_function [GO:0003674]																												4.47	3.5	4.09	3.25	3.61	4.51	3.12	4.11	3.68	2.76	2.65	1.26
AT1G02300		Cysteine proteinases superfamily protein		Cysteine proteinases superfamily protein	Peptidase C1A, cathepsin B [IPR015643]; Peptidase C1A, papain C-terminal [IPR000668]; Peptidase C1A, papain [IPR013128]; Peptidase C1A, propeptide [IPR012599]; Peptidase, cysteine peptidase active site [IPR000169]					cysteine-type endopeptidase activity [GO:0004197]; cysteine-type peptidase activity [GO:0008234]; proteolysis [GO:0006508]; regulation of catalytic activity [GO:0050790]																												13.02	12.32	16.21	20.64	11.98	14.74	13.64	14.82	15.36	17.11	11.89	7.24
AT1G02305		Cysteine proteinases superfamily protein		Cysteine proteinases superfamily protein	Peptidase C1A, cathepsin B [IPR015643]; Peptidase C1A, papain C-terminal [IPR000668]; Peptidase C1A, papain [IPR013128]; Peptidase C1A, propeptide [IPR012599]; Peptidase, cysteine peptidase active site [IPR000169]					cysteine-type endopeptidase activity [GO:0004197]; cysteine-type peptidase activity [GO:0008234]; proteolysis [GO:0006508]; regulation of catalytic activity [GO:0050790]																												102.93	104.01	105.36	148.08	105.52	94.58	66.07	82.66	88.3	126.84	109.16	56.7
AT1G02310	MAN1 [endo-beta-mannanase 1]	Glycosyl hydrolase superfamily protein		Glycosyl hydrolase superfamily protein	Glycoside hydrolase, catalytic cor [IPR017853]; Glycoside hydrolase, family 5 [IPR001547]; Glycoside hydrolase, subgroup, catalytic core [IPR013781]		extracellular region [GO:0005576] (not sig. gene)			hydrolase activity, hydrolyzing O-glycosyl compounds [GO:0004553]; mannan catabolic process [GO:0046355]; mannan endo-1,4-beta-mannosidase activity [GO:0016985]																												0.06	0.24	0.05	0.1	0.15	0.11	0.04	0.1	0.13	0.3	0.09	0.02
AT1G02320				unknown protein						biological_process [GO:0008150]; molecular_function [GO:0003674]																												1.18	5.27	0.85	1.02	3.57	1.17	0.79	1.29	1.27	1.68	1.53	1.42
AT1G02330				CONTAINS InterPro DOMAIN/s: Hepatocellular carcinoma-associated antigen 59 (InterPro:IPR010756)	Hepatocellular carcinoma-associated antigen 5 [IPR010756]					biological_process [GO:0008150]; molecular_function [GO:0003674]; negative regulation of ubiquitin protein ligase activity [GO:1904667]; nuclear speck [GO:0016607]; primary root development [GO:0080022]; protein binding [GO:0005515]; regulation of photomorphogenesis [GO:0010099]; response to high fluence blue light stimulus by blue high-fluence system [GO:0055121]																												14.99	12.46	15.59	16.03	17.27	17.41	12.42	13.76	17.08	15.84	12.32	10.59
AT1G02335	GL22 [germin-like protein subfamily 2 member 2 precursor]; PDGLP2 [PLASMODESMAL GERMIN-LIKE PROTEIN 2]	germin-like protein subfamily 2 member 2 precursor	Encodes a plasodesmata-located protein involved in regulating primary root growth by controlling phloem-mediated allocation of resources between the primary and lateral root meristems.	germin-like protein subfamily 2 member 2 precursor (GL22)	Cupin 1 [IPR006045]; Cupin, RmlC-typ [IPR011051]; Germin [IPR001929]; Germin, manganese binding site [IPR019780]; RmlC-like jelly roll fol [IPR014710]		cell wall [GO:0005618] (not sig. gene); nutrient reservoir activity [GO:0045735] (not sig. gene); plasmodesma [GO:0009506] (not sig. gene)	apoplast [GO:0048046] (not sig. gene)		manganese ion binding [GO:0030145]; oxalate decarboxylase activity [GO:0046564]; oxalate metabolic process [GO:0033609]; plasmodesmata-mediated intercellular transport [GO:0010497]; regulation of root development [GO:2000280]; response to stress [GO:0006950]																												16.1	8.05	6.5	12.37	18.17	17.31	10.43	12.81	10.52	10.34	6.52	5.59
AT1G02340	FBI1; HFR1 [LONG HYPOCOTYL IN FAR-RED]; REP1 [REDUCED PHYTOCHROME SIGNALING 1]; RSF1 [REDUCED SENSITIVITY TO FAR-RED LIGHT 1]	basic helix-loop-helix (bHLH) DNA-binding superfamily protein	Encodes a light-inducible, nuclear bHLH protein involved in phytochrome signaling. Mutants exhibit a long-hypocotyl phenotype only under far-red light but not under red light and are defective in other phytochrome A-related responses. Mutants also show blue light response defects. HFR1 interacts with COP1, co-localizes to the nuclear specks and is ubiquinated by COP1.	LONG HYPOCOTYL IN FAR-RED (HFR1)	Helix-loop-helix DNA-binding [IPR011598]; Helix-loop-helix DNA-binding domain [IPR001092]	TF[bHLH]	DNA binding [GO:0003677] (not sig. gene); blue light signaling pathway [GO:0009785] (not sig. gene); regulation of transcription, DNA-templated [GO:0006355] (not sig. gene); transcription factor activity, sequence-specific DNA binding [GO:0003700] (not sig. gene); transcription, DNA-templated [GO:0006351] (not sig. gene)	abscisic acid-activated signaling pathway [GO:0009738] (not sig. gene)		cytosol [GO:0005829]; nucleus [GO:0005634]; protein binding [GO:0005515]; protein dimerization activity [GO:0046983]; red, far-red light phototransduction [GO:0009585]; response to light intensity [GO:0009642]; signal transduction [GO:0007165]; transcription cofactor activity [GO:0003712]																												5.53	5.71	3.77	7.66	3.59	4.31	6.6	4.06	6.68	4.96	5.01	3.4
AT1G02350		protoporphyrinogen oxidase-related		protoporphyrinogen oxidase-related						molecular_function [GO:0003674]																												1.29	1.96	1.84	1.27	0.59	0.95	0.85	1.41	2.38	1.07	0.65	0.36
AT1G02360		Chitinase family protein		Chitinase family protein	Glycoside hydrolase, family 19 [IPR016283]; Glycoside hydrolase, family 19, catalytic [IPR000726]		chitinase activity [GO:0004568] (not sig. gene); defense response to fungus [GO:0050832] (not sig. gene)			carbohydrate metabolic process [GO:0005975]; cell wall macromolecule catabolic process [GO:0016998]; chitin catabolic process [GO:0006032]																												0.1	0.26	0.04	0.1	0.12	0.06	0.03	0.08	0.09	0.39	0.07	0.07
AT1G02370		Tetratricopeptide repeat (TPR)-like superfamily protein		Tetratricopeptide repeat (TPR)-like superfamily protein	Pentatricopeptide repea [IPR002885]					biological_process [GO:0008150]; mitochondrion [GO:0005739]; molecular_function [GO:0003674]																												1.38	1	1.58	0.89	1.51	2.05	0.79	1.96	1.57	1.06	1.53	0.6
AT1G02380				unknown protein				integral component of membrane [GO:0016021] (not sig. gene)		biological_process [GO:0008150]; molecular_function [GO:0003674]																												1.21	0.64	0.76	0.72	0.6	1.44	1.45	0.97	1.1	0.42	0.76	2.39
AT1G02390	ATGPAT2 [GLYCEROL-3-PHOSPHATE sn-2-ACYLTRANSFERASE 2]; GPAT2 [GLYCEROL-3-PHOSPHATE sn-2-ACYLTRANSFERASE 2]	glycerol-3-phosphate acyltransferase 2	putative sn-glycerol-3-phosphate 2-O-acyltransferase	glycerol-3-phosphate acyltransferase 2 (GPAT2)	Phospholipid/glycerol acyltransferase [IPR002123]			integral component of membrane [GO:0016021] (LGOoe vs. atml1-3, upreg.)		CDP-diacylglycerol biosynthetic process [GO:0016024]; cutin biosynthetic process [GO:0010143]; dephosphorylation [GO:0016311]; glycerol-3-phosphate 2-O-acyltransferase activity [GO:0090447]; glycerol-3-phosphate O-acyltransferase activity [GO:0004366]; membrane [GO:0016020]; phosphatase activity [GO:0016791]; transferase activity, transferring acyl groups [GO:0016746]										1.12321	0.0118183																	0.86	1.31	0.65	0.55	0.57	1.07	0.75	1.01	1.23	2.12	1.42	1.63
AT1G02391				unknown protein						biological_process [GO:0008150]; cellular_component [GO:0005575]; molecular_function [GO:0003674]																												0.98	4.23	0.71	0.83	2.92	0.98	0.65	1.04	1.04	1.35	1.28	1.14
AT1G02400	ATGA2OX4 [Arabidopsis thaliana gibberellin 2-oxidase 4]; ATGA2OX6 [ARABIDOPSIS THALIANA GIBBERELLIN 2-OXIDASE 6]; DTA1 [DOWNSTREAM TARGET OF AGL15 1]; GA2OX6 [gibberellin 2-oxidase 6]	gibberellin 2-oxidase 6	Encodes a gibberellin 2-oxidase that acts on C19 gibberellins but not C20 gibberellins.	gibberellin 2-oxidase 6 (GA2OX6)	Oxoglutarate/iron-dependent oxygenase [IPR005123]		oxidation-reduction process [GO:0055114] (LGOoe atml1-3 vs. Col_WT, upreg., LGOoe atml1-3 vs. lgo-2, upreg., LGOoe vs. lgo-2, upreg., batch two vs. batch one, downreg.)			C-19 gibberellin 2-beta-dioxygenase activity [GO:0052634]; C-20 gibberellin 2-beta-dioxygenase activity [GO:0052635]; gibberellin biosynthetic process [GO:0009686]; gibberellin catabolic process [GO:0045487]; metal ion binding [GO:0046872]; response to red or far red light [GO:0009639]								1.02081	0.0292513					1.43228	0.000125146			0.930528	0.0866098			-0.870913	0.014304					6.96	3.71	5.74	10.78	3.51	7.33	2.49	3	3.33	11.89	7.66	5.72
AT1G02405		proline-rich family protein		proline-rich family protein				integral component of membrane [GO:0016021] (batch three vs. batch two, upreg.)		anchored component of membrane [GO:0031225]; biological_process [GO:0008150]; molecular_function [GO:0003674]																										0.837768	0.0997442	2.25	1.75	1.85	2.96	2.51	2.32	4.61	2.04	3.32	2.8	1.39	15.1
AT1G02410		cytochrome c oxidase assembly protein CtaG / Cox11 family		cytochrome c oxidase assembly protein CtaG / Cox11 family	Cytochrome c oxidase assembly protein CtaG/Cox11 [IPR007533]			integral component of membrane [GO:0016021] (not sig. gene)		biological_process [GO:0008150]; copper ion binding [GO:0005507]; mitochondrial inner membrane [GO:0005743]																												15.11	14.1	13.79	16.23	17.5	15.13	12.48	12.32	12.23	14.67	14.67	8.55
AT1G02420		Pentatricopeptide repeat (PPR) superfamily protein		Pentatricopeptide repeat (PPR) superfamily protein	Pentatricopeptide repea [IPR002885]					biological_process [GO:0008150]; molecular_function [GO:0003674]																												0.79	0.58	0.73	0.93	0.74	0.73	0.75	0.89	0.57	1.19	0.82	0.41
AT1G02430	ARFD1B [ADP-ribosylation factor D1B]; ATARFD1B [ADP-ribosylation factor D1B]	ADP-ribosylation factor D1B	A member of ARF GTPase family. A thaliana has 21 members of this family, known to be essential for vesicle coating and uncoating and functions in GTP-binding. Gene encoding ADP-ribosylation factor and similar to other ARFs and ARF-like proteins.	ADP-ribosylation factor D1B (ARFD1B)	ADP-ribosylation factor [IPR006688]; ARF/SAR superfamily [IPR006689]; Small GTPase SAR1-type [IPR006687]					GTP binding [GO:0005525]; intracellular [GO:0005622]; small GTPase mediated signal transduction [GO:0007264]																												1.71	2.02	0.91	0.81	1.72	1.77	2.68	1.3	2.08	1.45	1.17	2.66
AT1G02440	ARFD1A [ADP-ribosylation factor D1A]; ATARFD1A [ADP-ribosylation factor D1A]	ADP-ribosylation factor D1A	A member of ARF GTPase family. A thaliana has 21 members of this family, known to be essential for vesicle coating and uncoating and functions in GTP-binding. Gene encoding ADP-ribosylation factor and similar to other ARFs and ARF-like proteins.	ADP-ribosylation factor D1A (ARFD1A)	ADP-ribosylation factor [IPR006688]; ARF/SAR superfamily [IPR006689]; Ras GTPase [IPR001806]; Small GTPase SAR1-type [IPR006687]					GTP binding [GO:0005525]; intracellular [GO:0005622]; small GTPase mediated signal transduction [GO:0007264]																												0.68	0.67	0.38	0.16	0.38	0.42	0.45	0.07	0.29	0.48	0.13	0.54
AT1G02450	NIMIN-1; NIMIN1 [NIM1-interacting 1]	NIM1-interacting 1	NIMIN1 modulates PR gene expression according the following model: NPR1 forms a ternary complex with NIMIN1 and TGA factors upon SAR induction that binds to a positive regulatory cis-element of the PR-1 promoter, termed LS7. This leads to PR-1 gene induction. NIMIN1 decreases transcriptional activation, possibly through its EAR motif, which results in fine-tuning of PR-1 gene expression.	NIM1-interacting 1 (NIMIN1)			regulation of systemic acquired resistance [GO:0010112] (not sig. gene)	defense response to bacterium [GO:0042742] (not sig. gene)		negative regulation of transcription, DNA-templated [GO:0045892]; protein binding [GO:0005515]																												11.15	12.43	8.73	7.51	5.18	7.09	6.36	8.85	5.98	14	11.33	5.6
AT1G02460		Pectin lyase-like superfamily protein		Pectin lyase-like superfamily protein	Glycoside hydrolase, family 28 [IPR000743]; Parallel beta-helix repea [IPR006626]; Pectin lyase fol [IPR012334]; Pectin lyase fold/virulence facto [IPR011050]		cell wall organization [GO:0071555] (not sig. gene); extracellular region [GO:0005576] (not sig. gene)			carbohydrate metabolic process [GO:0005975]; lyase activity [GO:0016829]; polygalacturonase activity [GO:0004650]																												0.64	0.32	0.34	0.46	1.18	0.52	0.44	0.47	0.63	0.62	0.68	0.22
AT1G02470		Polyketide cyclase/dehydrase and lipid transport superfamily protein		Polyketide cyclase/dehydrase and lipid transport superfamily protein	Streptomyces cyclase/dehydras [IPR005031]					biological_process [GO:0008150]; molecular_function [GO:0003674]																												18.63	5.61	28.48	43.65	11.87	14.16	5.85	10.62	8.83	22.09	12.05	9.3
AT1G02475		Polyketide cyclase/dehydrase and lipid transport superfamily protein		Polyketide cyclase/dehydrase and lipid transport superfamily protein	Streptomyces cyclase/dehydras [IPR005031]					biological_process [GO:0008150]; molecular_function [GO:0003674]																												98.72	76.35	93.06	109.09	95.97	76.37	47.4	81.7	64.17	85.51	86	31
AT1G02490				unknown protein						biological_process [GO:0008150]; cellular_component [GO:0005575]; molecular_function [GO:0003674]																												2.57	13.45	3.62	2.43	8.17	2.54	1.92	3.12	2.97	4.23	3.34	3.61
AT1G02500	AtSAM1; MAT1; METK1; SAM-1 [S-ADENOSYLMETHIONINE SYNTHETASE-1]; SAM1 [S-adenosylmethionine synthetase 1]	S-adenosylmethionine synthetase 1	encodes a S-adenosylmethionine synthetase. SAM1 is regulated by protein S-nitrosylation. The covalent binding of nitric oxide (NO) to the Cys114 residue inhibits the enzyme activity.	S-adenosylmethionine synthetase 1 (SAM1)	S-adenosylmethionine synthetase [IPR002133]; S-adenosylmethionine synthetase superfamil [IPR022636]; S-adenosylmethionine synthetase, C-termina [IPR022630]; S-adenosylmethionine synthetase, N-termina [IPR022628]; S-adenosylmethionine synthetase, central domai [IPR022629]; S-adenosylmethionine synthetase, conserved sit [IPR022631]			ATP binding [GO:0005524] (not sig. gene)		S-adenosylmethionine biosynthetic process [GO:0006556]; cellular response to iron ion [GO:0071281]; ethylene biosynthetic process [GO:0009693]; metal ion binding [GO:0046872]; methionine adenosyltransferase activity [GO:0004478]; one-carbon metabolic process [GO:0006730]; protein binding [GO:0005515]																												283.25	208.13	190.77	217.73	211.43	229.8	172.18	185.63	212.88	243.52	210.85	159.56
AT1G02510	ATKCO4 [CA2+ ACTIVATED OUTWARD RECTIFYING K+ CHANNEL 4]; ATTPK4; KCO4 [CA2+ ACTIVATED OUTWARD RECTIFYING K+ CHANNEL 4]; TPK4	Outward rectifying potassium channel protein	Encodes AtTPK4, a member of the Arabidopsis thaliana K+ channel family of AtTPK/KCO proteins. AtTPK4 is targeted to the plasma membrane. In contrast other members of the AtTPK proteins are located in tonoplast. AtTPK4 forms a voltage-independent K+ channel that is blocked by extracellular calcium ions. May form homomeric ion channels in vivo.	TPK4	Ion transport [IPR013099]; Potassium channel, two pore-domain [IPR003280]		potassium channel activity [GO:0005267] (not sig. gene)	integral component of membrane [GO:0016021] (not sig. gene); plant-type vacuole membrane [GO:0009705] (not sig. gene); plasma membrane [GO:0005886] (not sig. gene)		outward rectifier potassium channel activity [GO:0015271]; potassium ion transmembrane transport [GO:0071805]																												0.05	0.12	0.04	0.03	0.12	0.06	0.03	0.04	0.04	0.05	0.07	0.07
AT1G02520	ABCB11 [ATP-binding cassette B11]; MDR8 [multi-drug resistance 8]; PGP11 [P-glycoprotein 11]	P-glycoprotein 11	Encodes an ATP-binding cassette (ABC) transporter. Expressed in the vascular tissue of primary stem.	P-glycoprotein 11 (PGP11)	ABC transporter integral membrane type [IPR017940]; ABC transporter, conserved site [IPR017871]; ABC transporter, transmembrane domain [IPR001140]; ABC transporter, transmembrane domain, type 1 [IPR011527]; ABC transporter-like [IPR003439]; ATPase, AAA+ type, core [IPR003593]			ATP binding [GO:0005524] (batch two vs. batch one, downreg.); integral component of membrane [GO:0016021] (batch two vs. batch one, downreg.); plasma membrane [GO:0005886] (batch two vs. batch one, downreg.)		ATPase activity, coupled to transmembrane movement of substances [GO:0042626]; auxin efflux transmembrane transporter activity [GO:0010329]; basipetal auxin transport [GO:0010540]; transmembrane transport [GO:0055085]																						-0.809395	0.0720168					0.18	0.08	0.06	0.1	0.07	0.09	0.08	0.03	0.06	0.15	0.03	0.15
AT1G02530	ABCB12 [ATP-binding cassette B12]; PGP12 [P-glycoprotein 12]	P-glycoprotein 12		P-glycoprotein 12 (PGP12)	ABC transporter integral membrane type [IPR017940]; ABC transporter, conserved site [IPR017871]; ABC transporter, transmembrane domain [IPR001140]; ABC transporter, transmembrane domain, type 1 [IPR011527]; ABC transporter-like [IPR003439]; ATPase, AAA+ type, core [IPR003593]			ATP binding [GO:0005524] (not sig. gene); integral component of membrane [GO:0016021] (not sig. gene)		ATPase activity, coupled to transmembrane movement of substances [GO:0042626]; auxin efflux transmembrane transporter activity [GO:0010329]; basipetal auxin transport [GO:0010540]; transmembrane transport [GO:0055085]																												0.06	0.06	0.09	0.1	0.22	0.11	0.08	0.08	0.11	0.11	0.1	0.06
AT1G02540				unknown protein						biological_process [GO:0008150]; molecular_function [GO:0003674]																												0.05	0.12	0.04	0.03	0.11	0.05	0.03	0.04	0.04	0.05	0.06	0.03
AT1G02550		Plant invertase/pectin methylesterase inhibitor superfamily protein		Plant invertase/pectin methylesterase inhibitor superfamily protein	Pectinesterase inhibitor [IPR006501]					enzyme inhibitor activity [GO:0004857]; negative regulation of catalytic activity [GO:0043086]; pectinesterase inhibitor activity [GO:0046910]																												0.06	0.15	0.05	0.04	0.14	0.07	0.04	0.05	0.05	0.06	0.08	0.04
AT1G02560	CLPP5 [nuclear encoded CLP protease 5]; NCLPP1 [NUCLEAR-ENCODED CLPP 1]; NCLPP5 [NUCLEAR CLPP 5]	nuclear encoded CLP protease 5	One of several nuclear-encoded ClpPs (caseinolytic protease). Contains a highly conserved catalytic triad of Ser-type proteases (Ser-His-Asp). The name reflects nomenclature described in Adam et. al (2001).	nuclear encoded CLP protease 5 (CLPP5)	Peptidase S14, ClpP [IPR001907]; Peptidase S14, ClpP, active site [IPR018215]					chloroplast stroma [GO:0009570]; chloroplast thylakoid [GO:0009534]; chloroplastic endopeptidase Clp complex [GO:0009840]; proteolysis [GO:0006508]; serine-type endopeptidase activity [GO:0004252]														0.374192	0.0911093													313.79	219.37	267.15	294.64	240.17	229.99	188.34	220.51	193.21	297.19	238.99	177.95
AT1G02570				unknown protein				integral component of membrane [GO:0016021] (not sig. gene)		biological_process [GO:0008150]; molecular_function [GO:0003674]																												0.05	0.13	0.08	0.03	0.12	0.06	0.06	0.04	0.08	0.05	0.14	0.11
AT1G02575				unknown protein				integral component of membrane [GO:0016021] (not sig. gene)		biological_process [GO:0008150]; molecular_function [GO:0003674]																												0.49	0.13	0.08	0.13	0.12	0.17	0.36	0.08	0.13	0.43	0.14	0.04
AT1G02580	EMB173 [EMBRYO DEFECTIVE 173]; FIS1 [FERTILIZATION INDEPENDENT SEED 1]; MEA [MEDEA]; SDG5 [SET DOMAIN-CONTAINING PROTEIN 5]	SET domain-containing protein	Encodes a putative transcription factor MEDEA (MEA) that negatively regulates seed development in the absence of fertilization. Mutations in this locus result in embryo lethality. MEA is a Polycomb group gene that is imprinted in the endosperm. The maternal allele is expressed and the paternal allele is silent. MEA is controlled by DEMETER (DME), a DNA glycosylase required to activate MEA express…	MEDEA (MEA)	SANT, DNA-binding [IPR001005]; SET domai [IPR001214]		transcription factor activity, sequence-specific DNA binding [GO:0003700] (LGOoe atml1-3 vs. lgo-2, upreg., LGOoe vs. lgo-2, upreg., batch three vs. batch one, downreg.); transcription, DNA-templated [GO:0006351] (LGOoe atml1-3 vs. lgo-2, upreg., LGOoe vs. lgo-2, upreg., batch three vs. batch one, downreg.)			PcG protein complex [GO:0031519]; histone-lysine N-methyltransferase activity [GO:0018024]; negative regulation of transcription, DNA-templated [GO:0045892]; nucleus [GO:0005634]; protein binding [GO:0005515]; regulation of endosperm development [GO:2000014]; regulation of gene expression by genetic imprinting [GO:0006349]; response to absence of light [GO:0009646]; seed morphogenesis [GO:0048317…								0.905936	0.0420025					1.10733	0.0029563									-0.80198	0.0104754			1.29	1.3	0.81	0.92	0.94	0.7	0.65	0.75	0.39	2.45	0.99	0.65
AT1G02590		Aldehyde oxidase/xanthine dehydrogenase, molybdopterin binding protein		Aldehyde oxidase/xanthine dehydrogenase, molybdopterin binding protein	Aldehyde oxidase/xanthine dehydrogenase, molybdopterin binding [IPR008274]		oxidation-reduction process [GO:0055114] (not sig. gene); oxidoreductase activity [GO:0016491] (not sig. gene)			aldehyde oxidase activity [GO:0004031]																												0.25	0.78	0.2	0.17	0.65	0.27	0.16	0.22	0.23	0.27	0.34	0.21
AT1G02610		RING/FYVE/PHD zinc finger superfamily protein		RING/FYVE/PHD zinc finger superfamily protein	Protein of unknown function DUF367 [IPR022143]; Zinc finger, C3HC4 RING-typ [IPR018957]; Zinc finger, RING-CH-type [IPR011016]			integral component of membrane [GO:0016021] (batch three vs. batch one, downreg., batch two vs. batch one, downreg.)		zinc ion binding [GO:0008270]																						-0.746293	0.042228	-0.659935	0.0863975			17.51	11.33	8.95	23.73	9.77	9.09	21.82	10.78	5.84	14.54	10.12	15.34
AT1G02620		Ras-related small GTP-binding family protein		Ras-related small GTP-binding family protein	ARF/SAR superfamily [IPR006689]; Small GTPase SAR1-type [IPR006687]					GTP binding [GO:0005525]; Golgi apparatus [GO:0005794]; intracellular protein transport [GO:0006886]																												1.15	0.41	0.12	0.88	0.36	0.17	0.47	0.25	0.26	0.59	0.2	0.11
AT1G02630		Nucleoside transporter family protein		Nucleoside transporter family protein	Delayed-early response protein/equilibrative nucleoside transporter [IPR002259]			integral component of membrane [GO:0016021] (not sig. gene); plasma membrane [GO:0005886] (not sig. gene)		nucleoside transmembrane transporter activity [GO:0005337]																												0.24	0.64	0.21	0.19	0.52	0.56	0.18	0.27	0.31	0.17	0.24	0.1
AT1G02640	ATBXL2 [BETA-XYLOSIDASE 2]; BXL2 [beta-xylosidase 2]	beta-xylosidase 2	encodes a protein similar to a beta-xylosidase located in the extracellular matrix. This is a member of glycosyl hydrolase family 3 and has six other closely related members.	beta-xylosidase 2 (BXL2)	Glycoside hydrolase, catalytic cor [IPR017853]; Glycoside hydrolase, family 3, C-terminal [IPR002772]; Glycoside hydrolase, family 3, N-terminal [IPR001764]			proteinaceous extracellular matrix [GO:0005578] (not sig. gene)		alpha-L-arabinofuranosidase activity [GO:0046556]; arabinan catabolic process [GO:0031222]; hydrolase activity, hydrolyzing O-glycosyl compounds [GO:0004553]; xylan 1,4-beta-xylosidase activity [GO:0009044]; xylan catabolic process [GO:0045493]																												8.19	5.14	3.19	5.33	4.73	7.78	5.45	5.73	5.42	4.51	6.07	1.45
AT1G02650		Tetratricopeptide repeat (TPR)-like superfamily protein		Tetratricopeptide repeat (TPR)-like superfamily protein	Heat shock protein DnaJ, N-terminal [IPR001623]; Tetratricopeptide-like helical [IPR011990]		protein folding [GO:0006457] (not sig. gene)																															0.65	0.37	0.23	0.41	0.18	0.26	0.47	0.38	0.42	0.45	0.27	0.26
AT1G02660		alpha/beta-Hydrolases superfamily protein		alpha/beta-Hydrolases superfamily protein	Lipase, class 3 [IPR002921]		triglyceride lipase activity [GO:0004806] (batch three vs. batch one, downreg., batch two vs. batch one, downreg.)	integral component of membrane [GO:0016021] (batch three vs. batch one, downreg., batch two vs. batch one, downreg.)		hydrolase activity [GO:0016787]; lipid metabolic process [GO:0006629]																						-0.799043	0.00744085	-0.70945	0.0222722			20.52	10.13	7.5	18.22	6.61	14.19	15.15	9.38	8.46	16.33	14.84	10.51
AT1G02670		P-loop containing nucleoside triphosphate hydrolases superfamily protein		P-loop containing nucleoside triphosphate hydrolases superfamily protein	DEAD-like helicase, N-termina [IPR014001]; DNA/RNA helicase, C-terminal [IPR001650]; Helicase, superfamily 1/2, ATP-binding domai [IPR014021]; SNF2-related [IPR000330]		DNA binding [GO:0003677] (not sig. gene)	ATP binding [GO:0005524] (not sig. gene)		DNA repair [GO:0006281]; helicase activity [GO:0004386]; hydrolase activity [GO:0016787]																												0.7	0.41	0.5	0.58	0.44	0.91	0.3	0.49	0.69	0.42	0.66	0.31
AT1G02680	TAF13 [TBP-associated factor 13]	TBP-associated factor 13	Encodes a TBP-Associated Factor (TAF) that functions together with PRC2 in transcriptional regulation during seed development.	TBP-associated factor 13 (TAF13)	Histone-fold [IPR009072]; Transcription initiation factor IID, 18kDa subunit [IPR003195]		DNA binding [GO:0003677] (not sig. gene); embryo development ending in seed dormancy [GO:0009793] (not sig. gene)	plasma membrane [GO:0005886] (not sig. gene)		DNA-templated transcription, initiation [GO:0006352]; endosperm development [GO:0009960]; nucleus [GO:0005634]; protein heterodimerization activity [GO:0046982]; regulation of transcription from RNA polymerase II promoter [GO:0006357]; seed development [GO:0048316]; transcription cofactor activity [GO:0003712]; transcription factor TFIID complex [GO:0005669]; transcription factor complex [GO:0005…																												17.13	11.65	16.42	21.05	14.17	17.08	13.32	19	19.1	19.25	11.57	12.6
AT1G02690	IMPA-6 [importin alpha isoform 6]	importin alpha isoform 6	Putative importin alpha isoform. When overexpressed can rescue the impa-4 decreased transformation susceptibility phenotype.	importin alpha isoform 6 (IMPA-6)	Armadill [IPR000225]; Armadillo-like helical [IPR011989]; Armadillo-type fold [IPR016024]; Importin-alpha-like, importin-beta-binding domain [IPR002652]		cytoplasm [GO:0005737] (not sig. gene)			NLS-bearing protein import into nucleus [GO:0006607]; cytosol [GO:0005829]; intracellular protein transport [GO:0006886]; nuclear envelope [GO:0005635]; nuclear localization sequence binding [GO:0008139]; nuclear pore [GO:0005643]; nucleoplasm [GO:0005654]; protein import into nucleus [GO:0006606]; protein transport [GO:0015031]; protein transporter activity [GO:0008565]																												1.75	1.64	1.58	1.5	1.79	1.94	0.98	1.88	1.74	1.21	1.43	1.05
AT1G02700				unknown protein						biological_process [GO:0008150]; molecular_function [GO:0003674]																												1.73	2.34	1.31	0.88	1.51	1.92	0.48	2.63	2.42	1.1	0.78	1.03
AT1G02710		glycine-rich protein		glycine-rich protein						biological_process [GO:0008150]; molecular_function [GO:0003674]																												30.26	19.71	22.75	8.25	13.31	33.5	43.61	34.97	35.64	15.03	12.9	95.06
AT1G02720	AtGATL5; GATL5 [galacturonosyltransferase-like 5]	galacturonosyltransferase 5	Encodes a protein with putative galacturonosyltransferase activity.	galacturonosyltransferase 5 (GATL5)	Glycosyl transferase, family 8 [IPR002495]		Golgi membrane [GO:0000139] (not sig. gene); pectin biosynthetic process [GO:0045489] (not sig. gene)	integral component of membrane [GO:0016021] (not sig. gene)		Golgi apparatus [GO:0005794]; carbohydrate biosynthetic process [GO:0016051]; endoplasmic reticulum [GO:0005783]; mucilage biosynthetic process involved in seed coat development [GO:0048354]; mucilage pectin metabolic process [GO:0048363]; plant-type cell wall assembly [GO:0071668]; polygalacturonate 4-alpha-galacturonosyltransferase activity [GO:0047262]; transferase activity, transferring glyco…																												10.02	11.07	5.7	6.44	8.17	9.25	9.03	10.19	7.76	7.28	6.95	2.91
AT1G02730	ATCSLD5 [cellulose synthase-like D5]; CSLD5 [CELLULOSE SYNTHASE LIKE D5]; CSLD5 [cellulose synthase-like D5]; SOS6 [SALT OVERLY SENSITIVE 6]	cellulose synthase-like D5	Encodes a gene similar to cellulose synthase. Knock-out mutant has reduced growth, reduced xylan level and reduced xylan synthase activity in stems.	cellulose synthase-like D5 (CSLD5)	Cellulose synthase [IPR005150]		Golgi membrane [GO:0000139] (batch two vs. batch one, upreg.); cell wall organization [GO:0071555] (batch two vs. batch one, upreg.); response to osmotic stress [GO:0006970] (batch two vs. batch one, upreg.)	integral component of membrane [GO:0016021] (batch two vs. batch one, upreg.); response to salt stress [GO:0009651] (batch two vs. batch one, upreg.); response to water deprivation [GO:0009414] (batch two vs. batch one, upreg.)		Golgi apparatus [GO:0005794]; cell wall biogenesis [GO:0042546]; cellulose biosynthetic process [GO:0030244]; cellulose synthase (UDP-forming) activity [GO:0016760]; glucosyltransferase activity [GO:0046527]; mannan synthase activity [GO:0051753]; plant-type cell wall biogenesis [GO:0009832]; polysaccharide biosynthetic process [GO:0000271]; shoot system development [GO:0048367]																						0.694249	0.0349494					1.72	2.3	1.43	0.75	2.23	2.15	1.03	2.33	2.02	1.08	1.7	0.47
AT1G02740		MRG family protein		MRG family protein	Chromo domain [IPR000953]; Histone H4 acetyltransferase, NuA4 complex, Eaf3/MRG15 subuni [IPR017398]; MRG [IPR008676]; Tudor-like, plan [IPR014002]		regulation of timing of transition from vegetative to reproductive phase [GO:0048510] (not sig. gene); regulation of transcription, DNA-templated [GO:0006355] (not sig. gene); transcription, DNA-templated [GO:0006351] (not sig. gene)			chromatin remodeling [GO:0006338]; euchromatin binding [GO:1990188]; histone H4 acetylation [GO:0043967]; histone acetyltransferase complex [GO:0000123]; nucleus [GO:0005634]; protein binding [GO:0005515]																												4.73	3.01	3.14	3.37	3.24	3.54	4.33	3.49	4.15	4.49	3.66	5.46
AT1G02750		Drought-responsive family protein		Drought-responsive family protein	Drought induced 19/ RING finger protein 11 [IPR008598]; Zinc finger, C2H2-like [IPR015880]		cytoplasm [GO:0005737] (not sig. gene)	response to water deprivation [GO:0009414] (not sig. gene)		nucleus [GO:0005634]																												11.85	13.6	10.97	12.48	13.54	10.73	11.54	10.21	10.92	11.65	9.65	8.93
AT1G02770		Protein of unknown function (DUF626)		Protein of unknown function (DUF626)	Protein of unknown function DUF626, Arabidopsis thalian [IPR006462]					biological_process [GO:0008150]; molecular_function [GO:0003674]																												0.79	0.43	0.28	0.96	0.41	0.45	0.64	0.38	0.65	0.29	0.29	1.41
AT1G02780	emb2386 [embryo defective 2386]	Ribosomal protein L19e family protein		embryo defective 2386 (emb2386)	Ribosomal protein L19/L19e [IPR000196]; Ribosomal protein L19/L19e, domain 1 [IPR015972]; Ribosomal protein L19/L19e, domain 3 [IPR015974]		embryo development ending in seed dormancy [GO:0009793] (batch three vs. batch one, upreg., batch two vs. batch one, upreg.)			cytosolic large ribosomal subunit [GO:0022625]; ribosome [GO:0005840]; ribosome biogenesis [GO:0042254]; structural constituent of ribosome [GO:0003735]; translation [GO:0006412]																						0.563238	0.00023797	0.568995	0.000217566			371.02	591.46	666.57	424.11	566.24	717.72	338.58	603.94	550.34	403.93	507.73	334.56
AT1G02790	PGA4 [polygalacturonase 4]	polygalacturonase 4	encodes a exopolygalacturonase.	polygalacturonase 4 (PGA4)	Glycoside hydrolase, family 28 [IPR000743]; Parallel beta-helix repea [IPR006626]; Pectin lyase fol [IPR012334]; Pectin lyase fold/virulence facto [IPR011050]		cell wall [GO:0005618] (not sig. gene); cell wall organization [GO:0071555] (not sig. gene); extracellular region [GO:0005576] (not sig. gene)			carbohydrate metabolic process [GO:0005975]; galacturan 1,4-alpha-galacturonidase activity [GO:0047911]; polygalacturonase activity [GO:0004650]																												62.51	41.4	56.87	167.25	41.98	45.29	65.95	94.45	36.94	225.56	41.78	326.18
AT1G02800	ATCEL2 [cellulase 2]; CEL2; CEL2 [cellulase 2]	cellulase 2	Encodes a protein with similarity to endo-1,4-b-glucanases and is a member of Glycoside Hydrolase Family 9. CEL2 is induced by nemotodes and is expressed in syncitia induced by Heterodera schachtii.May be involved in the development and function of syncitia.	cellulase 2 (CEL2)	Glycoside hydrolase, family 9 [IPR001701]; Glycoside hydrolase, family 9, active site [IPR018221]; Six-hairpin glycosidase [IPR012341]; Six-hairpin glycosidase-like [IPR008928]		cell wall organization [GO:0071555] (batch three vs. batch one, upreg., batch three vs. batch two, upreg.); extracellular region [GO:0005576] (batch three vs. batch one, upreg., batch three vs. batch two, upreg.)			cellulase activity [GO:0008810]; cellulose catabolic process [GO:0030245]; hydrolase activity, hydrolyzing O-glycosyl compounds [GO:0004553]; pattern specification process [GO:0007389]; response to nematode [GO:0009624]																								1.26157	0.000330079	0.82248	0.0708225	0.32	0.32	0.78	0.36	1.09	0.99	0.55	0.6	1.77	0.29	0.42	0.77
AT1G02810		Plant invertase/pectin methylesterase inhibitor superfamily		Plant invertase/pectin methylesterase inhibitor superfamily	Pectin lyase fol [IPR012334]; Pectin lyase fold/virulence facto [IPR011050]; Pectinesterase inhibitor [IPR006501]; Pectinesterase, active sit [IPR018040]; Pectinesterase, catalytic [IPR000070]		cell wall [GO:0005618] (batch three vs. batch one, upreg., batch two vs. batch one, upreg.); extracellular region [GO:0005576] (batch three vs. batch one, upreg., batch two vs. batch one, upreg.); plant-type cell wall [GO:0009505] (batch three vs. batch one, upreg., batch two vs. batch one, upreg.)			aspartyl esterase activity [GO:0045330]; cell wall modification [GO:0042545]; enzyme inhibitor activity [GO:0004857]; pectin catabolic process [GO:0045490]; pectinesterase activity [GO:0030599]																						1.3652	0.000160519	1.27145	0.000435641			0.21	0.87	0.4	0.12	0.52	0.69	0.2	0.69	0.77	0.17	0.51	0.26
AT1G02813		Protein of unknown function, DUF538		Protein of unknown function, DUF538	Protein of unknown function DUF53 [IPR007493]					biological_process [GO:0008150]																												0.11	0.3	0.09	0.07	0.27	0.13	0.07	0.09	0.09	0.11	0.15	0.08
AT1G02816		Protein of unknown function, DUF538		Protein of unknown function, DUF538	Protein of unknown function DUF53 [IPR007493]					biological_process [GO:0008150]; molecular_function [GO:0003674]																												46.8	44.22	44.13	52.26	42.56	38.08	21.84	41.19	27.89	32.37	36.49	15.41
AT1G02820	AtLEA3; LEA3 [late embryogenesis abundant 3]	Late embryogenesis abundant 3 (LEA3) family protein		Late embryogenesis abundant 3 (LEA3) family protein	Late embryogenesis abundant protein, group 3 [IPR004926]		embryo development ending in seed dormancy [GO:0009793] (batch two vs. batch one, upreg.)			cytosol [GO:0005829]; molecular_function [GO:0003674]; response to stress [GO:0006950]																						0.644809	0.0998788					28.2	77.26	65.62	68.49	59.82	35.65	28.52	76.89	39.6	34.04	79.01	71.03
AT1G02830		Ribosomal L22e protein family		Ribosomal L22e protein family	Ribosomal protein L22e [IPR002671]					cytosolic large ribosomal subunit [GO:0022625]; ribosome [GO:0005840]; structural constituent of ribosome [GO:0003735]; translation [GO:0006412]																												0.14	0.38	0.11	0.09	0.34	0.16	0.09	0.12	0.12	0.14	0.19	0.11
AT1G02840	ATSRP34; At-SR34 [Serine/Arginine-Rich Protein Splicing Factor 34]; SR1; SR34 [Serine/Arginine-Rich Protein Splicing Factor 34]; SRP34	RNA-binding (RRM/RBD/RNP motifs) family protein	SR34/SR1 is a plant homologue of the human general/alternative splicing factor SF2/ASF. Barta et al (2010) have proposed a nomenclature for Serine/Arginine-Rich Protein Splicing Factors (SR proteins): Plant Cell. 2010, 22:2926.	SR1	Nucleotide-binding, alpha-beta plait [IPR012677]; RNA recognition motif, RNP-1 [IPR000504]					RNA binding [GO:0003723]; RNA splicing [GO:0008380]; interchromatin granule [GO:0035061]; mRNA processing [GO:0006397]; nuclear speck [GO:0016607]; nucleotide binding [GO:0000166]; nucleus [GO:0005634]; protein binding [GO:0005515]; spliceosomal complex [GO:0005681]																												66.57	67.47	69.73	77.72	69.8	81.95	85.49	61.39	85.11	80.3	61.43	61.86
AT1G02850	BGLU11 [beta glucosidase 11]	beta glucosidase 11		beta glucosidase 11 (BGLU11)	Glycoside hydrolase, catalytic cor [IPR017853]; Glycoside hydrolase, family 1 [IPR001360]; Glycoside hydrolase, family 1, active site [IPR018120]; Glycoside hydrolase, subgroup, catalytic core [IPR013781]					beta-glucosidase activity [GO:0008422]; carbohydrate metabolic process [GO:0005975]; hydrolase activity, hydrolyzing O-glycosyl compounds [GO:0004553]																												12.32	7.9	11.84	12.6	9.11	16.34	6.86	12.49	16.17	14.08	6.74	3.49
AT1G02860	BAH1 [BENZOIC ACID HYPERSENSITIVE 1]; NLA [nitrogen limitation adaptation]	SPX (SYG1/Pho81/XPR1) domain-containing protein	Encodes a ubiquitin E3 ligase with RING and SPX domains that is involved in mediating immune responses and mediates degradation of PHT1s at plasma membranes. Targeted by MIR827. Ubiquitinates PHT1;3, PHT1;2, PHT1;1/AtPT1 and PHT1;4/AtPT2.	nitrogen limitation adaptation (NLA)	SPX, N-termina [IPR004331]; Zinc finger, RING-type [IPR001841]; Zinc finger, RING-type, conserved sit [IPR017907]		systemic acquired resistance [GO:0009627] (batch three vs. batch one, downreg.)	defense response to bacterium [GO:0042742] (batch three vs. batch one, downreg.); plant-type hypersensitive response [GO:0009626] (batch three vs. batch one, downreg.); plasma membrane [GO:0005886] (batch three vs. batch one, downreg.); regulation of salicylic acid metabolic process [GO:0010337] (batch three vs. batch one, downreg.); response to salicylic acid [GO:0009751] (batch three vs. batch …		ligase activity [GO:0016874]; nuclear speck [GO:0016607]; nucleus [GO:0005634]; proteasome-mediated ubiquitin-dependent protein catabolic process [GO:0043161]; protein binding [GO:0005515]; protein ubiquitination [GO:0016567]; response to benzoic acid [GO:0080021]; response to nitrate [GO:0010167]; salicylic acid biosynthetic process [GO:0009697]; ubiquitin protein ligase activity [GO:0061630]; u…																								-0.565373	0.0798371			11.35	8.58	7.7	12.99	5.25	7.97	5.8	6.66	5.76	11.11	7.46	2.66
AT1G02870				FUNCTIONS IN: molecular_function unknown	Ribosome biogenesis protein Nop1 [IPR019002]					molecular_function [GO:0003674]																												23.44	17.25	23.69	15.17	17.46	26.58	13.78	20.98	21.31	16.43	15.37	5.13
AT1G02880	TPK1 [thiamin pyrophosphokinase1]	thiamin pyrophosphokinase1	Encodes a thiamine pyrophosphokinase capable of producing thiamine pyrophosphate from free thiamine.	thiamin pyrophosphokinase1 (TPK1)	Thiamin pyrophosphokinase [IPR006282]; Thiamin pyrophosphokinase, catalytic domain [IPR007371]; Thiamin pyrophosphokinase, eukaryotic [IPR016966]; Thiamin pyrophosphokinase, vitamin B1-binding domain [IPR007373]			ATP binding [GO:0005524] (not sig. gene)		cytosol [GO:0005829]; kinase activity [GO:0016301]; phosphorylation [GO:0016310]; thiamine binding [GO:0030975]; thiamine diphosphate biosynthetic process [GO:0009229]; thiamine diphosphokinase activity [GO:0004788]; thiamine metabolic process [GO:0006772]																												21.78	17.8	18.54	16.48	13.2	17.9	19.12	12.99	19.15	18.89	17.46	24.65
AT1G02890		AAA-type ATPase family protein		AAA-type ATPase family protein	ATPase, AAA+ type, core [IPR003593]; ATPase, AAA-type, conserved site [IPR003960]; ATPase, AAA-type, core [IPR003959]; SMAD/FHA domai [IPR008984]			ATP binding [GO:0005524] (not sig. gene)		ATPase activity [GO:0016887]																												14.02	10.7	8.86	14.59	12.13	11.44	14.17	10.28	12.17	15.09	10.6	15.59
AT1G02900	ATRALF1 [RAPID ALKALINIZATION FACTOR 1]; RALF1 [rapid alkalinization factor 1]; RALFL1 [RALF-LIKE 1]	rapid alkalinization factor 1	Member of a diversely expressed predicted peptide family showing sequence similarity to tobacco Rapid Alkalinization Factor (RALF), and is believed to play an essential role in the physiology of Arabidopsis. Consists of a single exon and is characterized by a conserved C-terminal motif and N-terminal signal peptide. Mediates Ca2+-dependent signaling.	rapid alkalinization factor 1 (RALF1)	Rapid ALkalinization Facto [IPR008801]		plasmodesma [GO:0009506] (not sig. gene)	apoplast [GO:0048046] (not sig. gene)		calcium-mediated signaling [GO:0019722]; cell-cell signaling [GO:0007267]; negative regulation of cell growth [GO:0030308]; protein binding [GO:0005515]; root development [GO:0048364]; signal transducer activity [GO:0004871]																												0.59	0.42	0.36	0.2	0.37	0.34	1.16	0.13	0.13	0.3	0.61	1.29
AT1G02910	LPA1 [LOW PSII ACCUMULATION1]	tetratricopeptide repeat (TPR)-containing protein	Mutants defective in this gene were shown to have a reduced PSII content (overall reduction in the levels of several PSII subunits) and a disrupted grana stack structure. The N-terminal half of the protein contains two tetratricopeptide repeat (TPR) motifs that are arranged tandemly, each consisting of a 34-residue degenerate consensus sequence. The N-terminal sequence is rich in positive and hyd…	LOW PSII ACCUMULATION1 (LPA1)	Protein of unknown function DUF349 [IPR021883]; Tetratricopeptide repea [IPR019734]; Tetratricopeptide repeat-containin [IPR013026]; Tetratricopeptide-like helical [IPR011990]			integral component of membrane [GO:0016021] (not sig. gene)		chloroplast thylakoid membrane [GO:0009535]; photosystem II oxygen evolving complex assembly [GO:0010270]																												42.58	34.85	31.38	35.6	35.19	35.04	41.5	32.67	34.56	36.39	34.8	27.03
AT1G02920	ATGST11 [ARABIDOPSIS GLUTATHIONE S-TRANSFERASE 11]; ATGSTF7; ATGSTF8; GST11 [GLUTATHIONE S-TRANSFERASE 11]; GSTF7 [glutathione S-transferase 7]	glutathione S-transferase 7	Encodes glutathione transferase belonging to the phi class of GSTs. Naming convention according to Wagner et al. (2002).	glutathione S-transferase 7 (GSTF7)	Glutathione S-transferase, C-termina [IPR004046]; Glutathione S-transferase, C-terminal-lik [IPR010987]; Glutathione S-transferase, N-termina [IPR004045]; Glutathione S-transferase/chloride channel, C-termina [IPR017933]; Thioredoxin fol [IPR012335]; Thioredoxin-like fol [IPR012336]		cytoplasm [GO:0005737] (batch two vs. batch one, downreg.); defense response to fungus, incompatible interaction [GO:0009817] (batch two vs. batch one, downreg.); glutathione metabolic process [GO:0006749] (batch two vs. batch one, downreg.); glutathione transferase activity [GO:0004364] (batch two vs. batch one, downreg.); response to toxic substance [GO:0009636] (batch two vs. batch one, downre…			cobalt ion binding [GO:0050897]; cytosol [GO:0005829]; nucleus [GO:0005634]; toxin catabolic process [GO:0009407]																						-0.531296	0.0805129					9.29	1.31	0.06	0.2	0.21	0.08	0.87	0.07	0.06	50.95	0.29	0.5
AT1G02930	ATGST1 [ARABIDOPSIS GLUTATHIONE S-TRANSFERASE 1]; ATGSTF3 [ARABIDOPSIS THALIANA GLUATIONE S-TRANSFERASE F3]; ATGSTF6 [GLUTATHIONE S-TRANSFERASE]; ERD11 [EARLY RESPONSIVE TO DEHYDRATION 11]; GST1 [GLUTATHIONE S-TRANSFERASE 1]; GSTF6 [glutathione S-transferase 6]	glutathione S-transferase 6	Encodes glutathione transferase belonging to the phi class of GSTs. Naming convention according to Wagner et al. (2002).	glutathione S-transferase 6 (GSTF6)	Glutathione S-transferase, C-termina [IPR004046]; Glutathione S-transferase, C-terminal-lik [IPR010987]; Glutathione S-transferase, N-termina [IPR004045]; Glutathione S-transferase/chloride channel, C-termina [IPR017933]; Thioredoxin fol [IPR012335]; Thioredoxin-like fol [IPR012336]		camalexin binding [GO:2001147] (LGOoe vs. atml1-3, upreg., LGOoe vs. lgo-2, upreg., batch three vs. batch one, downreg., batch two vs. batch one, downreg.); cytoplasm [GO:0005737] (LGOoe vs. atml1-3, upreg., LGOoe vs. lgo-2, upreg., batch three vs. batch one, downreg., batch two vs. batch one, downreg.); glutathione metabolic process [GO:0006749] (LGOoe vs. atml1-3, upreg., LGOoe vs. lgo-2, upreg…	response to water deprivation [GO:0009414] (LGOoe vs. atml1-3, upreg., LGOoe vs. lgo-2, upreg., batch three vs. batch one, downreg., batch two vs. batch one, downreg.)		cobalt ion binding [GO:0050897]; mitochondrion [GO:0005739]; toxin catabolic process [GO:0009407]								0.933004	0.0138692	0.951111	0.0165922											-1.25487	0.000569529	-1.11652	0.00334729			22.03	1.98	0.52	0.66	0.64	0.41	1.32	0.62	0.24	104.91	0.48	1.51
AT1G02940	ATGSTF5 [GLUTATHIONE S-TRANSFERASE (CLASS PHI) 5]; GSTF5 [glutathione S-transferase (class phi) 5]	glutathione S-transferase (class phi) 5	Encodes glutathione transferase belonging to the phi class of GSTs. Naming convention according to Wagner et al. (2002).	glutathione S-transferase (class phi) 5 (GSTF5)	Glutathione S-transferase, C-termina [IPR004046]; Glutathione S-transferase, C-terminal-lik [IPR010987]; Glutathione S-transferase, N-termina [IPR004045]; Glutathione S-transferase/chloride channel, C-termina [IPR017933]; Thioredoxin fol [IPR012335]; Thioredoxin-like fol [IPR012336]		cytoplasm [GO:0005737] (not sig. gene); glutathione metabolic process [GO:0006749] (not sig. gene); glutathione transferase activity [GO:0004364] (not sig. gene); response to toxic substance [GO:0009636] (not sig. gene)			cytosol [GO:0005829]; mitochondrion [GO:0005739]; toxin catabolic process [GO:0009407]																												0.16	0.14	0.13	0.11	0.53	0.25	0.07	0.13	0.42	0.21	0.22	0.2
AT1G02950	ATGSTF4 [glutathione S-transferase F4]; GST31 [GLUTATHIONE S-TRANSFERASE 31]; GSTF4 [glutathione S-transferase F4]	glutathione S-transferase F4	Encodes glutathione transferase belonging to the phi class of GSTs. Naming convention according to Wagner et al. (2002).	glutathione S-transferase F4 (GSTF4)	Glutathione S-transferase, C-termina [IPR004046]; Glutathione S-transferase, C-terminal-lik [IPR010987]; Glutathione S-transferase, N-termina [IPR004045]; Glutathione S-transferase/chloride channel, C-termina [IPR017933]; Thioredoxin fol [IPR012335]; Thioredoxin-like fol [IPR012336]		cytoplasm [GO:0005737] (not sig. gene); glutathione metabolic process [GO:0006749] (not sig. gene); glutathione transferase activity [GO:0004364] (not sig. gene); response to toxic substance [GO:0009636] (not sig. gene)			cytosol [GO:0005829]; toxin catabolic process [GO:0009407]; transferase activity [GO:0016740]																												6.16	6.65	5.25	6.39	7.81	8.36	6.14	7.51	6.24	6.3	5.59	3.11
AT1G02960				unknown protein																																		7.62	6.64	6.91	8.64	6.59	7.31	6.29	5.84	5.53	8.19	6.72	3.73
AT1G02965				unknown protein						biological_process [GO:0008150]; molecular_function [GO:0003674]																												0.38	0.78	0.24	0.26	0.48	0.22	0.32	0.33	0.17	0.67	0.67	0.15
AT1G02970	ATWEE1; WEE1 [WEE1 kinase homolog]	WEE1 kinase homolog	Protein kinase that negatively regulates the entry into mitosis.	WEE1 kinase homolog (WEE1)	Protein kinase, ATP binding site [IPR017441]; Protein kinase, catalytic domain [IPR000719]; Protein kinase-like domai [IPR011009]; Serine/threonine-protein kinase, active site [IPR008271]; Serine/threonine-protein kinase-like domain [IPR017442]			ATP binding [GO:0005524] (not sig. gene)		DNA replication checkpoint [GO:0000076]; cell cycle arrest [GO:0007050]; cell division [GO:0051301]; kinase activity [GO:0016301]; metal ion binding [GO:0046872]; mitotic nuclear division [GO:0007067]; non-membrane spanning protein tyrosine kinase activity [GO:0004715]; nucleus [GO:0005634]; protein binding [GO:0005515]; protein kinase activity [GO:0004672]																												0.77	0.51	0.23	0.21	0.61	0.57	0.15	0.35	0.36	0.17	0.21	0.05
AT1G02980	ATCUL2; CUL2 [cullin 2]	cullin 2	encodes an Arabidopsis cullin	cullin 2 (CUL2)	Cullin homology [IPR016158]; Cullin protein, neddylation domain [IPR019559]; Cullin repeat-like-containing domai [IPR016159]; Cullin, N-terminal [IPR001373]; Winged helix-turn-helix transcription repressor DNA-bindin [IPR011991]					SCF ubiquitin ligase complex [GO:0019005]; cullin-RING ubiquitin ligase complex [GO:0031461]; protein binding [GO:0005515]; protein ubiquitination involved in ubiquitin-dependent protein catabolic process [GO:0042787]; ubiquitin protein ligase activity [GO:0061630]; ubiquitin protein ligase binding [GO:0031625]																												0.03	0.04	0.01	0.01	0.04	0.02	0.03	0.01	0.04	0.03	0.02	0.07
AT1G02990				BEST Arabidopsis thaliana protein match is: CW-type Zinc Finger (TAIR:AT3G62900.1); FUNCTIONS IN: molecular_function unknown						biological_process [GO:0008150]; molecular_function [GO:0003674]																						-0.413473	0.0739313	-0.573975	0.00643265			4.61	3.3	2.59	4.13	3.4	2.74	3.73	2.83	3.46	4.53	2.58	1.26
AT1G03000	PEX6 [peroxin 6]	peroxin 6	Encodes an apparent ATPase similar to yeast and human protein required for peroxisomal biogenesis. May facilitate recycling of PEX5, the peroxisomal matrix protein receptor, and thereby promote peroxisomal matrix protein import.	peroxin 6 (PEX6)	ATPase, AAA+ type, core [IPR003593]; ATPase, AAA-type, conserved site [IPR003960]; ATPase, AAA-type, core [IPR003959]		cytoplasm [GO:0005737] (batch three vs. batch one, downreg.)	ATP binding [GO:0005524] (batch three vs. batch one, downreg.)		ATPase activity [GO:0016887]; fatty acid beta-oxidation [GO:0006635]; protein binding [GO:0005515]; protein import into peroxisome matrix [GO:0016558]																								-0.273168	0.0945557			7.84	5.83	5.31	7.47	5.97	7.04	7.19	6.99	6.99	7.58	6.37	4.32
AT1G03010		Phototropic-responsive NPH3 family protein		Phototropic-responsive NPH3 family protein	BTB/POZ fold [IPR011333]; BTB/POZ-like [IPR000210]; NPH3 [IPR004249]					pollen tube growth [GO:0009860]; protein ubiquitination [GO:0016567]; response to light stimulus [GO:0009416]; signal transducer activity [GO:0004871]																												0.37	0.34	0.33	0.28	0.56	0.39	0.42	0.35	0.35	0.39	0.33	0.38
AT1G03020		Thioredoxin superfamily protein		Thioredoxin superfamily protein	Glutaredoxin [IPR002109]; Glutaredoxin subgrou [IPR014025]; Glutaredoxin-like, plant I [IPR011905]; Thioredoxin fol [IPR012335]; Thioredoxin-like fol [IPR012336]		arsenate reductase (glutaredoxin) activity [GO:0008794] (not sig. gene); cytoplasm [GO:0005737] (not sig. gene); protein disulfide oxidoreductase activity [GO:0015035] (not sig. gene)	electron carrier activity [GO:0009055] (not sig. gene)		2 iron, 2 sulfur cluster binding [GO:0051537]; cell redox homeostasis [GO:0045454]; metal ion binding [GO:0046872]																												0.19	0.58	0.16	0.13	0.49	0.22	0.25	0.17	0.17	0.81	1.06	0.47
AT1G03022				unknown protein						biological_process [GO:0008150]; molecular_function [GO:0003674]																												1.98	9.73	1.4	1.82	6.18	1.95	1.42	2.32	2.23	3.1	2.56	2.63
AT1G03030		P-loop containing nucleoside triphosphate hydrolases superfamily protein		P-loop containing nucleoside triphosphate hydrolases superfamily protein	Phosphoribulokinase/uridine kinase [IPR006083]; Uridine kinase [IPR000764]			ATP binding [GO:0005524] (not sig. gene)		biosynthetic process [GO:0009058]; kinase activity [GO:0016301]; phosphorylation [GO:0016310]																												13.94	9.29	9.74	15.88	13.83	13.53	15.16	8.95	11.79	12.51	10.6	13.13
AT1G03040		basic helix-loop-helix (bHLH) DNA-binding superfamily protein		basic helix-loop-helix (bHLH) DNA-binding superfamily protein	Helix-loop-helix DNA-binding [IPR011598]; Helix-loop-helix DNA-binding domain [IPR001092]	TF[bHLH]	DNA binding [GO:0003677] (not sig. gene); regulation of transcription, DNA-templated [GO:0006355] (not sig. gene); transcription factor activity, sequence-specific DNA binding [GO:0003700] (not sig. gene); transcription, DNA-templated [GO:0006351] (not sig. gene)			nucleus [GO:0005634]; protein dimerization activity [GO:0046983]																												27.39	27.82	25.24	29.84	29.91	32.01	28.63	25.81	36.23	28.79	24.69	23.33
AT1G03050		ENTH/ANTH/VHS superfamily protein		ENTH/ANTH/VHS superfamily protein	ANTH [IPR011417]; Clathrin adaptor, phosphoinositide-binding, GAT-like [IPR014712]; ENTH/VH [IPR008942]; Epsin-like, N-termina [IPR013809]					1-phosphatidylinositol binding [GO:0005545]; Golgi apparatus [GO:0005794]; clathrin binding [GO:0030276]; clathrin coat assembly [GO:0048268]; clathrin-coated vesicle [GO:0030136]; coated pit [GO:0005905]; endocytosis [GO:0006897]																										0.908983	0.0659022	2.68	2.35	4.69	7.83	2.74	3.4	3.23	5.91	2.57	14.87	3.75	18.77
AT1G03055	AtD27 [A. thaliana homolog of rice D27]; D27 [DWARF27]		Encodes the ortholog of rice D27. It is plastid-localized and is required for the inhibition of secondary bud outgrowth and operates on a nonmobile precursor upstream of MAX1 in the SL biosynthesis pathway.	unknown protein			plastid [GO:0009536] (not sig. gene)			chloroplast [GO:0009507]; isomerase activity [GO:0016853]; metal ion binding [GO:0046872]; secondary shoot formation [GO:0010223]; strigolactone biosynthetic process [GO:1901601]																												8.61	8.97	7.62	10.09	11.09	8.04	14.54	9.85	10.15	7.53	10.11	9.08
AT1G03060	SPI [SPIRRIG]	Beige/BEACH domain ;WD domain, G-beta repeat protein	Encodes a WD/BEACH domain protein involved in cell morphogenesis.	SPIRRIG (SPI)	Armadillo-type fold [IPR016024]; Beige/BEAC [IPR000409]; WD40 repea [IPR001680]; WD40 repeat [IPR019782]; WD40 repeat, conserved sit [IPR019775]; WD40 repeat, subgrou [IPR019781]; WD40 repeat-like-containing domai [IPR011046]; WD40-repeat-containing domai [IPR017986]; WD40/YVTN repeat-like-containing domai [IPR015943]			response to abscisic acid [GO:0009737] (batch two vs. batch one, downreg.)		cellular response to salt stress [GO:0071472]; cytoplasmic mRNA processing body [GO:0000932]; cytoplasmic mRNA processing body assembly [GO:0033962]; multidimensional cell growth [GO:0009825]; protein binding [GO:0005515]; regulation of intracellular mRNA localization [GO:1904580]; signal transduction [GO:0007165]; trichome morphogenesis [GO:0010090]; vacuole organization [GO:0007033]																						-0.326936	0.0841387					2.83	1.85	1.64	2.52	1.99	2.41	2.36	1.89	2.6	3.23	1.97	1.36
AT1G03070	AtLFG4; LFG4 [LIFEGUARD 4]	Bax inhibitor-1 family protein		Bax inhibitor-1 family protein	Inhibitor of apoptosis-promoting Bax1 relate [IPR006214]			integral component of membrane [GO:0016021] (not sig. gene)		biological_process [GO:0008150]; glutamate binding [GO:0016595]																												1.39	1.47	1.27	1.84	1.65	1.59	1.11	1.45	0.92	2.26	0.94	3.18
AT1G03080	NET1D [Networked 1D]	kinase interacting (KIP1-like) family protein		kinase interacting (KIP1-like) family protein	KIP1-lik [IPR011684]; Prefoldi [IPR009053]																			0.405136	0.0738172			0.465853	0.0600591			-0.353581	0.0172415					11.46	9.52	9.55	15.17	10	12.33	10.3	9.54	11.8	16.2	10.39	9.44
AT1G03090	MCCA	methylcrotonyl-CoA carboxylase alpha chain, mitochondrial / 3-methylcrotonyl-CoA carboxylase 1 (MCCA)	MCCA is the biotinylated subunit of the dimer MCCase, which is involved in leucine degradation. Both subunits are nuclear coded and the active enzyme is located in the mitochondrion.	MCCA	ATP-grasp fold [IPR011761]; ATP-grasp fold, subdomain 2 [IPR013816]; Biotin carboxylase, C-terminal [IPR005482]; Biotin carboxylation domain [IPR011764]; Biotin-binding site [IPR001882]; Biotin/lipoyl attachmen [IPR000089]; Carbamoyl phosphate synthase, large subunit, N-terminal [IPR005481]; Carbamoyl phosphate synthetase, large subunit, ATP-binding [IPR005479]; Pre-ATP-grasp fold [IPR013817]; Pr…			ATP binding [GO:0005524] (batch three vs. batch one, downreg., batch two vs. batch one, downreg.)		biotin carboxylase activity [GO:0004075]; cobalt ion binding [GO:0050897]; leucine catabolic process [GO:0006552]; methylcrotonoyl-CoA carboxylase activity [GO:0004485]; mitochondrial matrix [GO:0005759]; mitochondrion [GO:0005739]																						-0.689923	0.00030763	-0.676957	0.000388132			20.51	10.6	9.47	20.79	12.25	10.74	15.49	8.1	9.38	18.9	11.78	7.39
AT1G03100		Pentatricopeptide repeat (PPR) superfamily protein		Pentatricopeptide repeat (PPR) superfamily protein	Pentatricopeptide repea [IPR002885]					biological_process [GO:0008150]; mitochondrion [GO:0005739]; molecular_function [GO:0003674]																												0.7	0.31	0.72	0.53	0.7	0.9	0.44	0.64	0.59	0.71	0.39	0.34
AT1G03103		Bifunctional inhibitor/lipid-transfer protein/seed storage 2S albumin superfamily protein		Bifunctional inhibitor/lipid-transfer protein/seed storage 2S albumin superfamily protein	Bifunctional inhibitor/plant lipid transfer protein/seed storag [IPR016140]; Plant lipid transfer protein/hydrophobic protein, helical domain [IPR013770]; Plant lipid transfer protein/seed storage/trypsin-alpha amylase inhibito [IPR003612]					membrane [GO:0016020]; molecular_function [GO:0003674]																												0.09	0.24	0.07	0.06	0.22	0.1	0.06	0.08	0.08	0.09	0.12	0.07
AT1G03106				unknown protein						biological_process [GO:0008150]; molecular_function [GO:0003674]																												0.5	1.89	0.38	0.39	1.4	0.52	0.32	0.48	0.49	0.6	0.66	0.5
AT1G03110	AtTRM82; TRM82 [tRNA modification 82]	Transducin/WD40 repeat-like superfamily protein	Encodes a gene involved in the modification of nucleosides in tRNA. Mutants have no 7-methylguanosine.	Transducin/WD40 repeat-like superfamily protein	WD40 repea [IPR001680]; WD40 repeat [IPR019782]; WD40 repeat, conserved sit [IPR019775]; WD40 repeat, subgrou [IPR019781]; WD40 repeat-like-containing domai [IPR011046]; WD40-repeat-containing domai [IPR017986]; WD40/YVTN repeat-like-containing domai [IPR015943]					7-methylguanosine metabolic process [GO:0008618]; RNA (guanine-N7)-methylation [GO:0036265]; nucleotide binding [GO:0000166]; nucleus [GO:0005634]; tRNA methylation [GO:0030488]; tRNA modification [GO:0006400]																												3.26	2.13	3.14	2.02	3.76	5.34	1.98	4.23	3.55	2.44	2.5	1.21
AT1G03120	ATRAB28 [responsive to abscisic acid 28]; RAB28 [responsive to abscisic acid 28]	responsive to abscisic acid 28	Atrab28 plays a role in the ion cell balance during late embryogenesis and germination.	responsive to abscisic acid 28 (RAB28)	Seed maturation protei [IPR007011]					cellular ion homeostasis [GO:0006873]; cytosol [GO:0005829]; multicellular organismal development [GO:0007275]; nucleolus [GO:0005730]; nucleus [GO:0005634]; response to lithium ion [GO:0010226]; seed germination [GO:0009845]																												1.56	2.86	2.93	2.73	2.03	2.51	3.85	1.87	3.29	2.87	1.6	2.66
AT1G03130	PSAD-2 [photosystem I subunit D-2]	photosystem I subunit D-2	Encodes a protein predicted by sequence similarity with spinach PsaD to be photosystem I reaction center subunit II (PsaD2)	photosystem I subunit D-2 (PSAD-2)	Photosystem I protein PsaD [IPR003685]					chloroplast thylakoid membrane [GO:0009535]; molecular_function [GO:0003674]; photosynthesis [GO:0015979]; photosystem I reaction center [GO:0009538]																												1237.68	1057.12	813.5	1154.72	645.29	640.17	2279.59	1099.08	830.3	1159.38	1142.06	1393.92
AT1G03140		splicing factor Prp18 family protein		splicing factor Prp18 family protein	Pre-mRNA processing factor 4 (PRP4) lik [IPR014906]; Prp18 [IPR004098]; Splicing factor motif [IPR003648]					RNA splicing [GO:0008380]; spliceosomal complex [GO:0005681]																								-0.32744	0.0751608			18.62	19.3	16.4	23.35	15.69	16.99	17.77	15.7	15.55	21.58	18.92	10.2
AT1G03150		Acyl-CoA N-acyltransferases (NAT) superfamily protein		Acyl-CoA N-acyltransferases (NAT) superfamily protein	Acyl-CoA N-acyltransferas [IPR016181]; GCN5-related N-acetyltransferase [IPR000182]; GCN5-related N-acetyltransferase, C-termina [IPR022610]					N-acetyltransferase activity [GO:0008080]																												18.33	21.12	16.05	19.99	14.23	16.74	17.59	14	17.03	17.95	15.39	10.13
AT1G03160	FZL [FZO-like]	FZO-like	A new plant-specific member of the dynamin superfamily; defines a new protein class within the dynamin superfamily of membrane remodeling GTPases that regulates organization of the thylakoid network in plants. Targeted to chloroplasts and associated with thylakoid and envelope membranes as punctate structures. Knockout mutants have abnormalities in chloroplast and thylakoid morphology, including …	FZO-like (FZL)	GTP-binding protein, HSR1-related [IPR002917]; Protein synthesis factor, GTP-binding [IPR000795]; Thiamine monophosphate synthase [IPR003733]			integral component of membrane [GO:0016021] (not sig. gene)		GTP binding [GO:0005525]; chloroplast inner membrane [GO:0009706]; chloroplast membrane [GO:0031969]; chloroplast thylakoid membrane [GO:0009535]; hydrolase activity [GO:0016787]; thiamine biosynthetic process [GO:0009228]; thiamine-phosphate diphosphorylase activity [GO:0004789]; thylakoid membrane organization [GO:0010027]; vegetative to reproductive phase transition of meristem [GO:0010228]																												21.05	15.13	12.01	16.96	17.74	15.73	14.97	14.83	17.09	19.33	15.88	5.05
AT1G03170	FAF2 [FANTASTIC FOUR 2]; FTM5 [FLORAL TRANSITION AT THE MERISTEM5]	Protein of unknown function (DUF3049)	A member of the FAF family proteins encoded by the FANTASTIC FOUR (FAF) genes: AT4G02810 (FAF1), AT1G03170 (FAF2), AT5G19260 (FAF3) and AT3G06020 (FAF4). FAFs have the potential to regulate shoot meristem size in Arabidopsis thaliana. FAFs can repress WUS, which ultimately leads to an arrest of meristem activity in FAF overexpressing lines.	Protein of unknown function (DUF3049)	Protein of unknown function DUF304 [IPR021410]					molecular_function [GO:0003674]; regulation of meristem growth [GO:0010075]																						0.680309	0.0526647	1.03588	0.000813283			1.79	3.19	4.66	1.56	4.55	5.9	2.84	4.37	5.52	4.35	3.32	4.54
AT1G03180				unknown protein						biological_process [GO:0008150]; molecular_function [GO:0003674]																												1.28	1.65	1.15	0.99	1.03	1.63	0.8	0.7	0.64	0.93	0.68	0.69
AT1G03190	ATXPD [ARABIDOPSIS THALIANA XERODERMA PIGMENTOSUM GROUP D]; UVH6 [ULTRAVIOLET HYPERSENSITIVE 6]	RAD3-like DNA-binding helicase protein	UV damage and heat induce a common stress response in plants that leads to tissue death and reduced chloroplast function. The UVH6 product is suggested to be a negative regulator of this response.	ULTRAVIOLET HYPERSENSITIVE 6 (UVH6)	DEAD2 [IPR010614]; DNA helicase (DNA repair), Rad3 typ [IPR013020]; DNA/RNA helicase, ATP-dependent, DEAH-box type, conserved site [IPR002464]; Helicase, ATP-dependent, c2 type [IPR006555]; Helicase, superfamily 1/2, ATP-binding domain, DinG/Rad3-typ [IPR014013]; Helicase-like, DEXD box c2 type [IPR006554]; Protein of unknown function DUF1227 [IPR010643]; Xeroderma pigmentosum group D protein [IP…		DNA binding [GO:0003677] (not sig. gene); regulation of transcription, DNA-templated [GO:0006355] (not sig. gene); response to UV [GO:0009411] (not sig. gene); response to heat [GO:0009408] (not sig. gene); transcription, DNA-templated [GO:0006351] (not sig. gene)	ATP binding [GO:0005524] (not sig. gene)		4 iron, 4 sulfur cluster binding [GO:0051539]; ATP-dependent DNA helicase activity [GO:0004003]; DNA repair [GO:0006281]; metal ion binding [GO:0046872]; nucleotide-excision repair [GO:0006289]; nucleus [GO:0005634]; protein binding [GO:0005515]																												2.64	2.1	2.15	2.86	2.36	2.4	2.64	2.44	2.65	2.14	1.89	1.3
AT1G03200				unknown protein						biological_process [GO:0008150]; cellular_component [GO:0005575]; molecular_function [GO:0003674]																												37.4	19.46	14.62	84.39	49.45	21.25	36.78	25.15	31.13	55.38	25.38	18.38
AT1G03210		Phenazine biosynthesis PhzC/PhzF protein		Phenazine biosynthesis PhzC/PhzF protein	Phenazine biosynthesis PhzC/PhzF protein [IPR003719]					biosynthetic process [GO:0009058]; catalytic activity [GO:0003824]																												6.6	6.83	7.97	6.65	6.2	9.44	5.8	4.95	7.58	8.59	7.3	4.55
AT1G03220		Eukaryotic aspartyl protease family protein		Eukaryotic aspartyl protease family protein	Peptidase A1 [IPR001461]; Peptidase asparti [IPR021109]; Peptidase aspartic, catalytic [IPR009007]			plasma membrane [GO:0005886] (LGOoe atml1-3 vs. lgo-2, upreg., batch two vs. batch one, downreg.)		aspartic-type endopeptidase activity [GO:0004190]; proteolysis [GO:0006508]														1.01874	0.0162602							-1.12901	0.000467418					61.94	19.17	15.87	60.13	16.09	29.24	38.36	17.71	11.75	58.45	23.79	34.8
AT1G03230		Eukaryotic aspartyl protease family protein		Eukaryotic aspartyl protease family protein	Peptidase A1 [IPR001461]; Peptidase asparti [IPR021109]; Peptidase aspartic, catalytic [IPR009007]			plasma membrane [GO:0005886] (batch three vs. batch one, downreg., batch two vs. batch one, downreg.)		aspartic-type endopeptidase activity [GO:0004190]; proteolysis [GO:0006508]																						-0.833614	0.000130697	-0.507828	0.038132			23.96	8.96	9.64	18.24	8.87	13.25	18.06	8.28	10.41	20.56	11.28	9.94
AT1G03240				unknown protein						biological_process [GO:0008150]; molecular_function [GO:0003674]																												1.93	8.82	3.27	9.15	5.67	1.94	2.64	4.51	2.16	3.26	2.58	11.9
AT1G03250				unknown protein						biological_process [GO:0008150]; nucleic acid binding [GO:0003676]																												20.59	20.38	20.97	26.3	22.48	21.27	20.37	21.12	21.77	24.13	22.88	13.64
AT1G03260		SNARE associated Golgi protein family		SNARE associated Golgi protein family	SNARE associated Golgi protei [IPR015414]			integral component of membrane [GO:0016021] (not sig. gene)																														8.77	9.26	6.76	7.3	5.2	9.16	5.9	6.62	7.47	6.47	5.95	4
AT1G03270		CBS domain-containing protein with a domain of unknown function (DUF21)		CBS domain-containing protein with a domain of unknown function (DUF21)	Protein of unknown function DUF2 [IPR002550]			integral component of membrane [GO:0016021] (LGOoe atml1-3 vs. lgo-2, downreg., batch two vs. batch one, upreg.)		biological_process [GO:0008150]; molecular_function [GO:0003674]														-0.683423	0.0715637							0.472251	0.098424					1.85	2.23	1.8	1.17	2.01	1.92	1.63	2.7	2.51	1.68	1.62	0.85
AT1G03280		Transcription factor TFIIE, alpha subunit		Transcription factor TFIIE, alpha subunit	Transcription factor TFE/TFIIEalpha, HTH domain [IPR017919]; Transcription factor TFIIE, alpha subunit [IPR002853]					sequence-specific DNA binding [GO:0043565]; transcription factor TFIIE complex [GO:0005673]; transcription initiation from RNA polymerase II promoter [GO:0006367]; translation initiation factor activity [GO:0003743]; translational initiation [GO:0006413]																												17.1	19.03	15.46	22.94	16.79	20.61	21.22	17.46	19.97	20.98	15.85	18.3
AT1G03290				unknown protein																																		13.92	11.37	10.31	16.22	10.33	11.31	7.87	9.64	9.21	14.87	9.85	6.69
AT1G03300	ATDUF1 [DOMAIN OF UNKNOWN FUNCTION 724 1]; DUF1 [DOMAIN OF UNKNOWN FUNCTION 724 1]	DOMAIN OF UNKNOWN FUNCTION 724 1	Member of the plant-specific DUF724 protein family. Arabidopsis has 10 DUF724 proteins. Loss of function mutant has a WT phenotype	DOMAIN OF UNKNOWN FUNCTION 724 1 (ATDUF1)	Agenet [IPR008395]; Protein of unknown function DUF72 [IPR007930]; Tudor-like, plan [IPR014002]					biological_process [GO:0008150]; nucleus [GO:0005634]								-0.682901	0.0659881					-0.774957	0.0164046	-0.725317	0.0696669											4.97	2.81	2.54	4.23	3.71	4.68	3.98	4.5	3.62	2.51	2.43	1.48
AT1G03310	ATISA2 [ARABIDOPSIS THALIANA ISOAMYLASE 2]; AtBE2; BE2 [BRANCHING ENZYME 2]; DBE1 [debranching enzyme 1]; ISA2	debranching enzyme 1	Encodes a protein with strong similarity to isoamylase (EC:3.2.1.68) however lacks critical residues known to be important for activity. Appears to co localize with ISA1 in the chloroplast isoamylase complex. Mutations in this gene cause the loss of detectable isoamylase activity and the disruption of normal starch structure. It has been postulated that AtISA2 interacts with AtISA1 to form the Is…	debranching enzyme 1 (DBE1)	Glycoside hydrolase, catalytic cor [IPR017853]; Glycoside hydrolase, family 13, N-terminal [IPR004193]; Glycoside hydrolase, subgroup, catalytic core [IPR013781]; Glycosyl hydrolase, family 13, catalytic domain [IPR006047]; Immunoglobulin E-se [IPR014756]					alpha-amylase activity [GO:0004556]; amylopectin biosynthetic process [GO:0010021]; carbohydrate metabolic process [GO:0005975]; glycogen metabolic process [GO:0005977]; isoamylase activity [GO:0019156]; starch biosynthetic process [GO:0019252]																						0.436008	0.034364					8.9	10.2	8.84	7.58	11.16	10.29	6.58	11.24	9.46	9.1	8.35	3.74
AT1G03320				unknown protein						biological_process [GO:0008150]; molecular_function [GO:0003674]																												0.64	1.36	0.97	0.47	0.63	1.07	0.81	0.98	0.73	0.38	1.17	0.96
AT1G03330	LSM2 [SM-like 2]	Small nuclear ribonucleoprotein family protein		Small nuclear ribonucleoprotein family protein	Like-Sm ribonucleoprotein (LSM) domai [IPR001163]; Like-Sm ribonucleoprotein (LSM) domain, eukaryotic/archaea-typ [IPR006649]; Like-Sm ribonucleoprotein (LSM)-related domai [IPR010920]; U6 snRNA-associated Sm-like protein LSm [IPR016654]					Lsm1-7-Pat1 complex [GO:1990726]; RNA binding [GO:0003723]; U4/U6 x U5 tri-snRNP complex [GO:0046540]; U6 snRNP [GO:0005688]; catalytic step 2 spliceosome [GO:0071013]; cytoplasmic mRNA processing body [GO:0000932]; mRNA splicing, via spliceosome [GO:0000398]; nucleus [GO:0005634]; precatalytic spliceosome [GO:0071011]; small nucleolar ribonucleoprotein complex [GO:0005732]																								0.418936	0.0807884			48.45	90.37	94.28	81.33	79.68	76.8	58.07	80.85	82.67	75.75	75.97	66.14
AT1G03340				unknown protein						biological_process [GO:0008150]; molecular_function [GO:0003674]																												1.83	0.69	1.15	1.39	0.41	0.76	0.67	1.06	0.69	0.88	1.08	0.63
AT1G03350		BSD domain-containing protein		BSD domain-containing protein	BS [IPR005607]					biological_process [GO:0008150]; molecular_function [GO:0003674]																												16.18	13.58	14.09	18.17	16.63	16.84	9.47	15.07	12.09	16.39	14.35	6.64
AT1G03360	ATRRP4 [ribosomal RNA processing 4]; RRP4 [ribosomal RNA processing 4]	ribosomal RNA processing 4		ribosomal RNA processing 4 (RRP4)	Nucleic acid-binding, OB-fold-lik [IPR016027]					CUT catabolic process [GO:0071034]; RNA binding [GO:0003723]; U4 snRNA 3'-end processing [GO:0034475]; cytoplasmic exosome (RNase complex) [GO:0000177]; exonuclease activity [GO:0004527]; exonucleolytic nuclear-transcribed mRNA catabolic process involved in deadenylation-dependent decay [GO:0043928]; exonucleolytic trimming to generate mature 3'-end of 5.8S rRNA from tricistronic rRNA transcript …																												2.69	3.59	3.79	2.14	3.79	6.58	1.11	4.71	3.81	2.61	3.21	0.99
AT1G03365		RING/U-box superfamily protein		RING/U-box superfamily protein	Zinc finger, RING-type [IPR001841]					ligase activity [GO:0016874]; protein ubiquitination [GO:0016567]; zinc ion binding [GO:0008270]																												4.61	3.33	3.46	4.8	4.25	4.28	4.33	4.67	4.62	5.21	3.93	4.21
AT1G03370		C2 calcium/lipid-binding and GRAM domain containing protein		C2 calcium/lipid-binding and GRAM domain containing protein	C2 calcium-dependent membrane targetin [IPR000008]; C2 calcium/lipid-binding domain, CaL [IPR008973]; C2 membrane targeting protei [IPR018029]; C2 regio [IPR020477]; GRA [IPR004182]			integral component of membrane [GO:0016021] (batch three vs. batch one, downreg., batch two vs. batch one, downreg.)		biological_process [GO:0008150]																						-0.605387	0.0261843	-0.495307	0.0862006			4.31	2.77	1.83	3.89	2.49	4.33	3.6	2.3	2.91	6.86	2.86	3.23
AT1G03380	ATATG18G [homolog of yeast autophagy 18 (ATG18) G]; ATG18G [homolog of yeast autophagy 18 (ATG18) G]	homolog of yeast autophagy 18 (ATG18) G		homolog of yeast autophagy 18 (ATG18) G (ATG18G)	Breast carcinoma amplified sequence [IPR022175]; WD40 repea [IPR001680]; WD40 repeat, subgrou [IPR019781]; WD40 repeat-like-containing domai [IPR011046]; WD40/YVTN repeat-like-containing domai [IPR015943]		cytoplasm [GO:0005737] (batch three vs. batch one, downreg., batch two vs. batch one, downreg.)			autophagy [GO:0006914]; molecular_function [GO:0003674]; pre-autophagosomal structure membrane [GO:0034045]; protein transport [GO:0015031]; response to starvation [GO:0042594]; vacuolar membrane [GO:0005774]																						-0.576822	0.0245172	-0.515285	0.0549432			15.73	8.61	6.28	16.78	11.1	8.66	17.8	9.44	12.11	16.64	10.58	11.94
AT1G03390		HXXXD-type acyl-transferase family protein		HXXXD-type acyl-transferase family protein	Transferase [IPR003480]					transferase activity [GO:0016740]; transferase activity, transferring acyl groups other than amino-acyl groups [GO:0016747]																												0.03	0.14	0.07	0.05	0.2	0.03	0.05	0.05	0.12	0.08	0.04	0.08
AT1G03400		2-oxoglutarate (2OG) and Fe(II)-dependent oxygenase superfamily protein	A single copy gene that encodes a protein with sequence similarity to tomato E8 (ACC oxidase, the last step in ethylene biosynthesis) involved in ethylene synthesis and fruit ripening in tomato. This gene is not induced by ethylene in siliques. The transcript is found in siliques, etiolated seedlings, leaves, stems and flowers.	2-oxoglutarate (2OG) and Fe(II)-dependent oxygenase superfamily protein	Oxoglutarate/iron-dependent oxygenase [IPR005123]		oxidation-reduction process [GO:0055114] (not sig. gene)			1-aminocyclopropane-1-carboxylate oxidase activity [GO:0009815]; metal ion binding [GO:0046872]																												43.08	22.53	17.94	30.47	26.2	25.78	41.99	20.37	24.65	36.07	22.71	34.67
AT1G03410	2A6	2-oxoglutarate (2OG) and Fe(II)-dependent oxygenase superfamily protein		2A6	Oxoglutarate/iron-dependent oxygenase [IPR005123]		oxidation-reduction process [GO:0055114] (batch three vs. batch one, upreg.); oxidoreductase activity [GO:0016491] (batch three vs. batch one, upreg.)			metal ion binding [GO:0046872]																								0.404057	0.0301502			5.58	5.85	7.05	5.52	5.79	7.11	7.98	6.77	10.64	5.66	5.96	5.72
AT1G03430	AHP5 [histidine-containing phosphotransfer factor 5]	histidine-containing phosphotransfer factor 5	Encodes AHP5, one of the six Arabidopsis thaliana histidine phosphotransfer proteins (AHPs). AHPs function as redundant positive regulators of cytokinin signaling. Members of the AHP gene family include: AT3G21510 (AHP1), AT3G29350 (AHP2), AT5G39340 (AHP3), AT3G16360 (AHP4), AT1G03430 (AHP5) and AT1G80100 (AHP6).	histidine-containing phosphotransfer factor 5 (AHP5)	Signal transduction histidine kinase, phosphotransfer (Hpt) domain [IPR008207]		cytoplasm [GO:0005737] (not sig. gene); protein histidine kinase binding [GO:0043424] (not sig. gene)			cytokinin-activated signaling pathway [GO:0009736]; cytosol [GO:0005829]; histidine phosphotransfer kinase activity [GO:0009927]; nucleus [GO:0005634]; phosphorelay signal transduction system [GO:0000160]; phosphorylation [GO:0016310]; regulation of cytokinin-activated signaling pathway [GO:0080036]; signal transduction [GO:0007165]																												15.37	18.29	15.15	16.72	11.19	16.58	15.36	14.36	17.88	19.83	13.62	16.49
AT1G03440		Leucine-rich repeat (LRR) family protein		Leucine-rich repeat (LRR) family protein	Leucine-rich repeat [IPR001611]; Leucine-rich repeat-containing N-terminal domain, type [IPR013210]				signal transduction [GO:0007165] (LGOoe atml1-3 vs. lgo-2, downreg.)															-0.678298	0.0556545													29.7	17.61	19.66	21.27	19.15	29.53	31.2	26.1	29.27	18.91	17.47	22.19
AT1G03445	BSU1 [BRI1 SUPPRESSOR 1]	Serine/threonine protein phosphatase family protein	encodes a serineâ€“threonine protein phosphatase with an N-terminal Kelch-repeat domain, which is nuclear localized and expressed preferentially in elongating cells. Genetic evidence suggest that this gene plays a redundant role (along with other members of the same gene family) in modulating growth in response to brassinosteroid.	BRI1 SUPPRESSOR 1 (BSU1)	Galactose oxidase/kelch, beta-propelle [IPR011043]; Kelch repeat type 2 [IPR011498]; Kelch-type beta propelle [IPR015915]; Metallophosphoesterase [IPR004843]; Serine/threonine protein phosphatase, BSU1 [IPR012391]; Serine/threonine-specific protein phosphatase/bis(5-nucleosyl)-tetraphosphatase [IPR006186]					brassinosteroid mediated signaling pathway [GO:0009742]; metal ion binding [GO:0046872]; nucleus [GO:0005634]; protein binding [GO:0005515]; protein serine/threonine phosphatase activity [GO:0004722]; regulation of protein localization [GO:0032880]																												0.08	0.15	0.05	0.03	0.11	0.16	0.11	0.15	0.03	0.06	0.09	0.15
AT1G03457	AtBRN2; BRN2 [Bruno-like 2]	RNA-binding (RRM/RBD/RNP motifs) family protein		RNA-binding (RRM/RBD/RNP motifs) family protein	Nucleotide-binding, alpha-beta plait [IPR012677]; Paraneoplastic encephalomyelitis antigen [IPR002343]; RNA recognition motif, RNP-1 [IPR000504]; Ribonucleoprotein, BRUNO-lik [IPR015903]		cytoplasm [GO:0005737] (not sig. gene); flower development [GO:0009908] (not sig. gene)			RNA binding [GO:0003723]; intracellular ribonucleoprotein complex [GO:0030529]; mRNA binding [GO:0003729]; mRNA catabolic process [GO:0006402]; nucleotide binding [GO:0000166]; regulation of photoperiodism, flowering [GO:2000028]																												1.4	1.27	0.97	1.07	1.57	2.1	1.82	1.41	1.26	0.83	0.86	4.26
AT1G03470	NET3A [Networked 3A]	Kinase interacting (KIP1-like) family protein	Encodes a member of the NET superfamily of proteins that potentially couples different membranes to the actin cytoskeleton in plant cells. It colocalizes with filamentous actin and is localized to the nuclear membrane and the vacuolar membrane.	Kinase interacting (KIP1-like) family protein	KIP1-lik [IPR011684]					cytoskeleton [GO:0005856]; nuclear membrane [GO:0031965]; vacuolar membrane [GO:0005774]																												2.22	2.37	2.54	3.91	2.47	2.76	1.98	2.79	3.05	2.19	1.34	1.52
AT1G03475	ATCPO-I; HEMF1; LIN2 [LESION INITIATION 2]	Coproporphyrinogen III oxidase	Encodes coproporphyrinogen III oxidase, a key enzyme in the biosynthetic pathway of chlorophyll and heme, a tetrapyrrole pathway. Mutants express cytological and molecular markers associated with the defense responses, usually activated by pathogen infection.	LESION INITIATION 2 (LIN2)	Coproporphyrinogen III oxidase [IPR001260]; Coproporphyrinogen III oxidase, conserved site [IPR018375]		oxidation-reduction process [GO:0055114] (not sig. gene); plastid [GO:0009536] (not sig. gene)			chlorophyll biosynthetic process [GO:0015995]; coproporphyrinogen oxidase activity [GO:0004109]; protoporphyrinogen IX biosynthetic process [GO:0006782]; response to cytokinin [GO:0009735]; tetrapyrrole biosynthetic process [GO:0033014]																												107.79	69.88	72.82	73.13	113.93	90.43	71.82	79.23	82.23	78.27	75.7	57.17
AT1G03490	ANAC006 [NAC domain containing protein 6]; NAC006 [NAC domain containing protein 6]	NAC domain containing protein 6		NAC domain containing protein 6 (NAC006)	No apical meristem (NAM) protein [IPR003441]	TF[NAC]	DNA binding [GO:0003677] (not sig. gene); regulation of transcription, DNA-templated [GO:0006355] (not sig. gene); transcription factor activity, sequence-specific DNA binding [GO:0003700] (not sig. gene); transcription, DNA-templated [GO:0006351] (not sig. gene)			multicellular organismal development [GO:0007275]; nucleus [GO:0005634]																												0.05	0.25	0.08	0.06	0.12	0.11	0.03	0.04	0.08	0.14	0.07	0.04
AT1G03495		HXXXD-type acyl-transferase family protein		HXXXD-type acyl-transferase family protein	Transferase [IPR003480]					transferase activity [GO:0016740]; transferase activity, transferring acyl groups other than amino-acyl groups [GO:0016747]																												2.02	2.34	3.08	2.13	2.09	3.73	2.2	2.74	2.54	2.96	1.75	1.26
AT1G03510		Tetratricopeptide repeat (TPR)-like superfamily protein		Tetratricopeptide repeat (TPR)-like superfamily protein	Pentatricopeptide repea [IPR002885]; Tetratricopeptide-like helical [IPR011990]					biological_process [GO:0008150]																												0.62	0.53	0.9	0.64	0.86	0.88	0.35	0.76	0.48	0.49	0.79	0.11
AT1G03520		Core-2/I-branching beta-1,6-N-acetylglucosaminyltransferase family protein		Core-2/I-branching beta-1,6-N-acetylglucosaminyltransferase family protein	Core-2/I-Branching enzyme [IPR021141]; Glycosyl transferase, family 14 [IPR003406]			integral component of membrane [GO:0016021] (not sig. gene)		acetylglucosaminyltransferase activity [GO:0008375]; carbohydrate biosynthetic process [GO:0016051]; membrane [GO:0016020]; transferase activity, transferring glycosyl groups [GO:0016757]																												15.44	11.55	13.63	15.11	10.32	11.61	10.8	10.03	10.33	11.12	11.71	6.42
AT1G03530	ATNAF1; NAF1 [nuclear assembly factor 1]	nuclear assembly factor 1		nuclear assembly factor 1 (NAF1)	H/ACA ribonucleoprotein complex, subunit Gar1/Naf1 [IPR007504]					pseudouridine synthesis [GO:0001522]; ribosome biogenesis [GO:0042254]																												3.12	2.05	3.12	1.9	2.22	3.71	3.86	3.32	4.24	2.43	1.82	3.31
AT1G03540		Pentatricopeptide repeat (PPR-like) superfamily protein		Pentatricopeptide repeat (PPR-like) superfamily protein	Pentatricopeptide repea [IPR002885]					biological_process [GO:0008150]																								-0.992055	0.00695956			0.52	0.46	0.1	0.62	0.73	0.29	0.67	0.52	0.35	0.59	0.37	0.1
AT1G03550	AtSCAMP4; SCAMP4 [Secretory carrier membrane protein 4]	Secretory carrier membrane protein (SCAMP) family protein		Secretory carrier membrane protein (SCAMP) family protein	SCAMP [IPR007273]			integral component of membrane [GO:0016021] (not sig. gene); plasma membrane [GO:0005886] (not sig. gene)		protein transport [GO:0015031]; transmembrane transporter activity [GO:0022857]; transport vesicle membrane [GO:0030658]																												6.5	6.18	8.1	9.55	3.95	8.2	5.9	8.43	8.54	12.68	5.79	7.09
AT1G03560		Pentatricopeptide repeat (PPR-like) superfamily protein		Pentatricopeptide repeat (PPR-like) superfamily protein	Pentatricopeptide repea [IPR002885]					biological_process [GO:0008150]; mitochondrion [GO:0005739]																												2.45	2.16	1.82	2.39	2.42	2.4	2.66	2.49	2.9	2.75	2.19	1.6
AT1G03590		Protein phosphatase 2C family protein		Protein phosphatase 2C family protein	Protein phosphatase 2 [IPR015655]; Protein phosphatase 2C, N-termina [IPR014045]; Protein phosphatase 2C-related [IPR001932]					metal ion binding [GO:0046872]; protein dephosphorylation [GO:0006470]; protein serine/threonine phosphatase activity [GO:0004722]																												40.47	35.69	29.41	42.35	38.4	44.99	30.48	31.1	37.32	40.96	32.41	12.67
AT1G03600	PSB27	photosystem II family protein		PSB27						chloroplast photosystem II [GO:0030095]; chloroplast thylakoid lumen [GO:0009543]; chloroplast thylakoid membrane [GO:0009535]; molecular_function [GO:0003674]; photosystem II assembly [GO:0010207]; photosystem II repair [GO:0010206]																												765.17	668.4	594.64	572.61	586.3	581	803.18	648.47	561.17	579.13	693.68	427.4
AT1G03610		Protein of unknown function (DUF789)		Protein of unknown function (DUF789)	Protein of unknown function DUF78 [IPR008507]					biological_process [GO:0008150]; molecular_function [GO:0003674]																												18.64	18.51	14.16	24.2	14.83	15.69	19	15.61	13.85	22.87	19.97	14.07
AT1G03620		ELMO/CED-12 family protein		ELMO/CED-12 family protein	Engulfment/cell motility, ELMO [IPR006816]					molecular_function [GO:0003674]																												0.92	0.27	0.86	1.65	0.5	0.43	0.38	0.77	0.4	1.22	0.58	2.16
AT1G03630	POR C [protochlorophyllide oxidoreductase C]; PORC	protochlorophyllide oxidoreductase C	Encodes for a protein with protochlorophyllide oxidoreductase activity. The enzyme is NADPH- and light-dependent.	protochlorophyllide oxidoreductase C (POR C)	Glucose/ribitol dehydrogenase [IPR002347]; Light-dependent protochlorophyllide reductase [IPR005979]; NAD(P)-binding domain [IPR016040]; Short-chain dehydrogenase/reductase SDR [IPR002198]		oxidation-reduction process [GO:0055114] (batch three vs. batch two, downreg., batch two vs. batch one, upreg.); oxidoreductase activity [GO:0016491] (batch three vs. batch two, downreg., batch two vs. batch one, upreg.)			NADPH dehydrogenase activity [GO:0003959]; chlorophyll biosynthetic process [GO:0015995]; chloroplast [GO:0009507]; chloroplast membrane [GO:0031969]; chloroplast thylakoid membrane [GO:0009535]; photosynthesis [GO:0015979]; protochlorophyllide reductase activity [GO:0016630]																						0.444845	0.0480256			-0.484091	0.0552513	114.62	127.8	108.33	99.55	135	121.59	79.4	120.94	108.42	92.91	124.76	36.12
AT1G03650		Acyl-CoA N-acyltransferases (NAT) superfamily protein		Acyl-CoA N-acyltransferases (NAT) superfamily protein	Acyl-CoA N-acyltransferas [IPR016181]; GCN5-related N-acetyltransferase [IPR000182]; GCN5-related N-acetyltransferase, C-termina [IPR022610]					N-acetyltransferase activity [GO:0008080]																												2.28	4.87	4.27	3.51	3.45	3.82	1.57	2.53	2.78	3.29	2.89	0.6
AT1G03660		Ankyrin-repeat containing protein		Ankyrin-repeat containing protein				integral component of membrane [GO:0016021] (not sig. gene)		biological_process [GO:0008150]; molecular_function [GO:0003674]																												0.18	0.52	1.01	0.25	0.91	0.2	0.35	0.46	0.48	0.93	0.49	0.14
AT1G03670		ankyrin repeat family protein	Ankyrin repeat containing protein	ankyrin repeat family protein	Ankyrin repea [IPR002110]; Ankyrin repeat-containing domai [IPR020683]		regulation of defense response [GO:0031347] (not sig. gene)	cellular response to salicylic acid stimulus [GO:0071446] (not sig. gene); integral component of membrane [GO:0016021] (not sig. gene)		biological_process [GO:0008150]; molecular_function [GO:0003674]; regulation of salicylic acid mediated signaling pathway [GO:2000031]																												0.02	0.05	0.05	0.08	0.05	0.05	0.04	0.07	0.02	0.06	0.06	0.04
AT1G03680	ATHM1 [thioredoxin M-type 1]; ATM1 [ARABIDOPSIS THIOREDOXIN M-TYPE 1]; THM1 [thioredoxin M-type 1]; TRX-M1 [THIOREDOXIN M-TYPE 1]	thioredoxin M-type 1	encodes a chloroplast thioredoxin similar to prokaryotic thioredoxins.	thioredoxin M-type 1 (THM1)	Thioredoxin [IPR005746]; Thioredoxin domain [IPR013766]; Thioredoxin fol [IPR012335]; Thioredoxin, conserved site [IPR017937]; Thioredoxin, core [IPR015467]; Thioredoxin-like [IPR017936]; Thioredoxin-like fol [IPR012336]; Thioredoxin-like subdomain [IPR006662]		oxidation-reduction process [GO:0055114] (not sig. gene); protein disulfide oxidoreductase activity [GO:0015035] (not sig. gene); protein folding [GO:0006457] (not sig. gene); response to oxidative stress [GO:0006979] (not sig. gene); sulfate assimilation [GO:0000103] (not sig. gene)	response to cold [GO:0009409] (not sig. gene)		cell redox homeostasis [GO:0045454]; cellular response to oxidative stress [GO:0034599]; enzyme activator activity [GO:0008047]; enzyme inhibitor activity [GO:0004857]; glycerol ether metabolic process [GO:0006662]; negative regulation of catalytic activity [GO:0043086]; oxidoreductase activity, acting on a sulfur group of donors, disulfide as acceptor [GO:0016671]; positive regulation of catalyt…																												894.91	731.66	806.85	757.12	865.28	786.21	1103.94	750.08	942.88	803.15	818.31	1130.88
AT1G03687		DTW domain-containing protein		DTW domain-containing protein	DT [IPR005636]					biological_process [GO:0008150]; molecular_function [GO:0003674]																												5.61	5.36	5.4	4.92	5.73	6.89	3.48	5.57	6.41	5.91	4.71	2.69
AT1G03700		Uncharacterised protein family (UPF0497)		Uncharacterised protein family (UPF0497)	Uncharacterised protein family UPF0497, trans-membrane plan [IPR006702]; Uncharacterised protein family UPF0497, trans-membrane plant subgrou [IPR006459]			integral component of membrane [GO:0016021] (not sig. gene); plasma membrane [GO:0005886] (not sig. gene)		NADH dehydrogenase activity [GO:0003954]; cytosol [GO:0005829]; iron-sulfur cluster assembly [GO:0016226]; iron-sulfur cluster binding [GO:0051536]																												0.09	0.26	0.08	0.06	0.23	0.11	0.06	0.08	0.08	0.09	0.13	0.07
AT1G03710		Cystatin/monellin superfamily protein		Cystatin/monellin superfamily protein	Cystatin-related, plan [IPR006525]; Proteinase inhibitor I25, cystatin [IPR000010]; Proteinase inhibitor I25, cystatin, conserved regio [IPR020381]		cysteine-type endopeptidase inhibitor activity [GO:0004869] (LGOoe vs. atml1-3, downreg.)													-0.748044	0.0677015																	6.94	6.86	5.68	7.12	7.07	10.4	4.65	6.59	5.68	3.28	4.5	3.43
AT1G03720		Cysteine proteinases superfamily protein		Cysteine proteinases superfamily protein	Peptidase C1A, papain C-terminal [IPR000668]; Peptidase C1A, papain [IPR013128]					cellular_component [GO:0005575]; cysteine-type peptidase activity [GO:0008234]; proteolysis [GO:0006508]																												0.05	0.13	0.04	0.03	0.12	0.06	0.03	0.04	0.04	0.05	0.07	0.04
AT1G03730				unknown protein				integral component of membrane [GO:0016021] (not sig. gene)		biological_process [GO:0008150]; molecular_function [GO:0003674]																												12.66	11.71	14.95	10.73	8.21	13.24	6.55	11.93	9.81	12.82	12.53	19.12
AT1G03740		Protein kinase superfamily protein		Protein kinase superfamily protein	Protein kinase, ATP binding site [IPR017441]; Protein kinase, catalytic domain [IPR000719]; Protein kinase-like domai [IPR011009]; Serine/threonine-protein kinase domain [IPR002290]; Serine/threonine-protein kinase, active site [IPR008271]; Serine/threonine-protein kinase-like domain [IPR017442]; Tyrosine-protein kinase, catalytic domai [IPR020635]			ATP binding [GO:0005524] (batch two vs. batch one, downreg.); protein phosphorylation [GO:0006468] (batch two vs. batch one, downreg.)		kinase activity [GO:0016301]; phosphorylation [GO:0016310]; protein kinase activity [GO:0004672]																						-0.699107	0.0162652					12.41	7.06	6.35	11.45	5.93	8.89	13.88	6.59	7.1	11.82	6.16	11.93
AT1G03750	CHR9 [CHROMATIN REMODELING 9]	switch 2		switch 2 (SWI2)	DEAD-like helicase, N-termina [IPR014001]; DNA/RNA helicase, C-terminal [IPR001650]; Helicase, superfamily 1/2, ATP-binding domai [IPR014021]; SNF2-related [IPR000330]		DNA binding [GO:0003677] (not sig. gene)	ATP binding [GO:0005524] (not sig. gene)		DNA repair [GO:0006281]; helicase activity [GO:0004386]																												2.2	2.04	1.9	2.78	1.79	1.54	1.6	1.73	2.12	2.38	1.94	0.76
AT1G03760		Prefoldin chaperone subunit family protein		Prefoldin chaperone subunit family protein	Prefoldi [IPR009053]; Prefoldin alpha-like [IPR004127]		protein folding [GO:0006457] (not sig. gene)			prefoldin complex [GO:0016272]																												3.43	2.27	3.18	2.8	2.48	4.47	2.88	3.11	3.47	2.47	2.49	3.05
AT1G03770	ATRING1B [ARABIDOPSIS THALIANA RING 1B]; RING1B [RING 1B]	RING 1B	Encodes a nuclear localized protein with similarity to animal polycomb repressive core complex1 (PRC1) core component RING.Appears to function redundantly with ATRING1a, a close paralog. Both interact physically with CLF and LHP1 and appear to function together to repress class I KNOX gene expression.	RING 1B (RING1B)	Zinc finger, C3HC4 RING-typ [IPR018957]; Zinc finger, RING-type [IPR001841]; Zinc finger, RING-type, conserved sit [IPR017907]		transcription, DNA-templated [GO:0006351] (not sig. gene)			PRC1 complex [GO:0035102]; cell fate determination [GO:0001709]; chromatin modification [GO:0016568]; ligase activity [GO:0016874]; maintenance of floral meristem identity [GO:0010076]; maintenance of inflorescence meristem identity [GO:0010077]; maintenance of shoot apical meristem identity [GO:0010492]; negative regulation of gene expression, epigenetic [GO:0045814]; negative regulation of tran…																												2.61	2.57	2.4	4.28	3.24	3.82	3	3.13	3.87	2.9	2.29	2.69
AT1G03780	AtTPX2; TPX2 [targeting protein for XKLP2]	targeting protein for XKLP2	Homolog of vertebrate TPX2. Protein has three domains involved in nuclear targeting, one in nuclear export and two in microtubule binding. Involved in mitotic spindle assembly during late prophase and early prometaphase.	targeting protein for XKLP2 (TPX2)	Cell cycle regulated microtubule associated protei [IPR022021]; Xklp2 targeting protei [IPR009675]					activation of protein kinase activity [GO:0032147]; cell division [GO:0051301]; microtubule [GO:0005874]; microtubule binding [GO:0008017]; mitotic nuclear division [GO:0007067]; nucleoplasm [GO:0005654]; nucleus [GO:0005634]; phragmoplast [GO:0009524]; regulation of mitotic spindle organization [GO:0060236]; spindle [GO:0005819]; spindle assembly [GO:0051225]																								0.571207	0.0693782			1.03	1.1	0.88	0.5	0.81	1.03	0.67	0.92	1.1	0.59	0.87	0.68
AT1G03790	AtTZF4; SOM [SOMNUS]; TZF4 [Tandem CCCH Zinc Finger protein 4]	Zinc finger C-x8-C-x5-C-x3-H type family protein	Encodes SOMNUS (SOM), a nucleus-localized CCCH-type zinc finger protein. SOM negatively regulates light-dependent seed germination downstream of PIL5 (AT2G20180).	SOMNUS (SOM)	Zinc finger, CCCH-type [IPR000571]	TF[C3H]	DNA binding [GO:0003677] (not sig. gene); regulation of transcription, DNA-templated [GO:0006355] (not sig. gene); transcription factor activity, sequence-specific DNA binding [GO:0003700] (not sig. gene); transcription, DNA-templated [GO:0006351] (not sig. gene)			metal ion binding [GO:0046872]; negative regulation of seed germination [GO:0010187]; nucleic acid binding [GO:0003676]; nucleus [GO:0005634]																												0.07	0.08	0.11	0.15	0.08	0.12	0.07	0.03	0.59	0.1	0.05	0.02
AT1G03800	ATERF10 [ARABIDOPSIS THALIANA RF DOMAIN PROTEIN 10]; ERF10 [ERF domain protein 10]	ERF domain protein 10	encodes a member of the ERF (ethylene response factor) subfamily B-1 of ERF/AP2 transcription factor family (ATERF-10). The protein contains one AP2 domain. There are 15 members in this subfamily including ATERF-3, ATERF-4, ATERF-7, and leafy petiole.	ERF domain protein 10 (ERF10)	DNA-binding, integrase-type [IPR016177]; Pathogenesis-related transcriptional factor/ERF, DNA-binding [IPR001471]	TF[AP2-EREBP; ERF]	DNA binding [GO:0003677] (not sig. gene); ethylene-activated signaling pathway [GO:0009873] (not sig. gene); regulation of transcription, DNA-templated [GO:0006355] (not sig. gene); transcription factor activity, sequence-specific DNA binding [GO:0003700] (not sig. gene); transcription, DNA-templated [GO:0006351] (not sig. gene)			intracellular [GO:0005622]; nucleus [GO:0005634]																												0.79	0.74	0.52	0.63	0.69	0.4	0.75	0.9	0.54	0.5	0.55	0.38
AT1G03810		Nucleic acid-binding, OB-fold-like protein		Nucleic acid-binding, OB-fold-like protein	Nucleic acid-binding, OB-fol [IPR012340]; Nucleic acid-binding, OB-fold-lik [IPR016027]					biological_process [GO:0008150]; molecular_function [GO:0003674]																												0.11	0.32	0.09	0.08	0.28	0.13	0.07	0.1	0.1	0.12	0.16	0.44
AT1G03820				unknown protein						biological_process [GO:0008150]; molecular_function [GO:0003674]																												1.4	1.68	1.49	1.01	2.51	1.21	0.68	2.25	2.6	2.02	1.6	1.71
AT1G03830		guanylate-binding family protein		guanylate-binding family protein	Guanylate-binding protein, C-terminal [IPR003191]; Guanylate-binding protein, N-terminal [IPR015894]					GTP binding [GO:0005525]; GTPase activity [GO:0003924]; immune response [GO:0006955]																												1.84	1.77	1.73	1.5	1.87	2.55	2.32	2.12	2.08	1.72	1.66	1.32
AT1G03840	MGP [Magpie]	C2H2 and C2HC zinc fingers superfamily protein	MGP is a nuclear-localized putative transcription factor with three zinc finger domains. MGP can interact with three proteins implicated in root patterning: SCR, SHR, and JKD in Y2H assays, and these interactions depend on the first zinc finger in MGP. MGP appears to be a direct transcriptional target of SHR and SCR, based on promoter binding assays, though it is not expressed in the QC, based on…	Magpie (MGP)	Zinc finger, C2H2-like [IPR015880]; Zinc finger, C2H2-type [IPR007087]	TF[C2H2]	regulation of transcription, DNA-templated [GO:0006355] (not sig. gene); transcription factor activity, sequence-specific DNA binding [GO:0003700] (not sig. gene); transcription, DNA-templated [GO:0006351] (not sig. gene)			metal ion binding [GO:0046872]; nucleic acid binding [GO:0003676]; nucleus [GO:0005634]; protein binding [GO:0005515]; transcription regulatory region DNA binding [GO:0044212]																												0.39	0.44	0.48	0.53	0.9	0.56	0.86	0.92	0.74	0.99	0.73	1.66
AT1G03850	ATGRXS13 [glutaredoxin 13]; GRXS13 [glutaredoxin 13]	Glutaredoxin family protein	Encodes glutaredoxin ATGRXS13, required to facilitate Botrytis cinerea infection of Arabidopsis thaliana plants. Sylvain La Camera et al (2011, PMID:21756272) reported a third splice variant in addition to the two annotated in TAIR10.	Glutaredoxin family protein	Glutaredoxin [IPR002109]; Glutaredoxin-like, plant I [IPR011905]; Thioredoxin fol [IPR012335]; Thioredoxin-like fol [IPR012336]		cytoplasm [GO:0005737] (not sig. gene); defense response to fungus [GO:0050832] (not sig. gene); protein disulfide oxidoreductase activity [GO:0015035] (not sig. gene)	electron carrier activity [GO:0009055] (not sig. gene)		2 iron, 2 sulfur cluster binding [GO:0051537]; cell redox homeostasis [GO:0045454]; metal ion binding [GO:0046872]; nucleus [GO:0005634]; response to cytokinin [GO:0009735]																												2.08	1.68	0.34	1.7	1.29	1.21	1.49	0.61	0.18	6.59	0.43	1.1
AT1G03860	ATPHB2 [prohibitin 2]; PHB2 [prohibitin 2]	prohibitin 2	prohibitin 2	prohibitin 2 (PHB2)	Band 7 protei [IPR001107]; Prohibitin [IPR000163]		plastid [GO:0009536] (not sig. gene)	integral component of membrane [GO:0016021] (not sig. gene)		biological_process [GO:0008150]; mitochondrial respiratory chain complex I [GO:0005747]; mitochondrion [GO:0005739]																												32.42	31.44	41.72	29.42	28.32	42.76	15.57	40.43	30.85	33.01	30.47	13.96
AT1G03870	FLA9 [FASCICLIN-like arabinoogalactan 9]	FASCICLIN-like arabinoogalactan 9	fasciclin-like arabinogalactan-protein 9 (Fla9)	FASCICLIN-like arabinoogalactan 9 (FLA9)	FAS1 domai [IPR000782]					anchored component of membrane [GO:0031225]																												259.47	133.05	131.52	111.23	188.47	284.57	306.65	198.65	233.3	87.08	122.73	130.88
AT1G03880	CRB [CRUCIFERIN B]; CRU2 [cruciferin 2]	cruciferin 2	Protein is tyrosine-phosphorylated and its phosphorylation state is modulated in response to ABA in Arabidopsis thaliana seeds.	cruciferin 2 (CRU2)	11-S seed storage protein, conserved sit [IPR022379]; 11-S seed storage protein, plant [IPR006044]; Cupin 1 [IPR006045]; Cupin, RmlC-typ [IPR011051]; RmlC-like jelly roll fol [IPR014710]		cellular response to abscisic acid stimulus [GO:0071215] (not sig. gene); nutrient reservoir activity [GO:0045735] (not sig. gene); protein storage vacuole [GO:0000326] (not sig. gene); seed maturation [GO:0010431] (not sig. gene)	response to abscisic acid [GO:0009737] (not sig. gene)		seed germination [GO:0009845]																												0.03	0.07	0.07	0.02	0.07	0.03	0.02	0.28	42.17	0.03	0.04	0.02
AT1G03890		RmlC-like cupins superfamily protein		RmlC-like cupins superfamily protein	11-S seed storage protein, plant [IPR006044]; Cupin 1 [IPR006045]; Cupin, RmlC-typ [IPR011051]; RmlC-like jelly roll fol [IPR014710]		nutrient reservoir activity [GO:0045735] (not sig. gene); protein storage vacuole [GO:0000326] (not sig. gene); seed maturation [GO:0010431] (not sig. gene)			biological_process [GO:0008150]																												0.03	0.14	0.02	0.02	0.07	0.03	0.02	0.05	2.74	0.03	0.04	0.02
AT1G03900	ABCI18 [ATP-binding cassette I18]; ATNAP4 [non-intrinsic ABC protein 4]; NAP4 [non-intrinsic ABC protein 4]	non-intrinsic ABC protein 4	member of NAP family, an heterogeneous subfamily of the ATP-binding Cassette (ABC) superfamily of membrane transporters. The NAPs proteins are characterized by having only one nucleotide-binding folds (NBFs) domain.	non-intrinsic ABC protein 4 (NAP4)	Adaptin ear-binding coat-associated protein 1 NECAP-1 [IPR012466]					ATPase activity, coupled to transmembrane movement of substances [GO:0042626]; endocytosis [GO:0006897]; extracellular transport [GO:0006858]; membrane [GO:0016020]; transmembrane transport [GO:0055085]; transporter activity [GO:0005215]																												86.46	64.14	83.5	95.31	75.62	94.89	110.93	70.2	79.55	108.43	69.12	117.05
AT1G03905	ABCI19 [ATP-binding cassette I19]	P-loop containing nucleoside triphosphate hydrolases superfamily protein		P-loop containing nucleoside triphosphate hydrolases superfamily protein	ABC transporter-like [IPR003439]; ATPase, AAA+ type, core [IPR003593]		cytoplasm [GO:0005737] (not sig. gene)	ATP binding [GO:0005524] (not sig. gene)		ATPase activity [GO:0016887]; transport [GO:0006810]																												0.65	0.6	1.07	0.66	0.34	1.83	0.77	0.85	1.05	1.18	1.26	0.71
AT1G03910	CTN [CACTIN]		Encodes the Arabidopsis homolog of a conserved eukaryotic protein without known functional domains. The protein that localizes to nuclear speckles and colocalizes with known splicing proteins.	EXPRESSED IN: 24 plant structures; EXPRESSED IN: 25 plant structures	Cactin protein, cactus-binding domain, C-termina [IPR019134]; Cactin, central regio [IPR018816]		embryo development ending in seed dormancy [GO:0009793] (not sig. gene)			RNA splicing [GO:0008380]; mRNA processing [GO:0006397]; nuclear speck [GO:0016607]; nucleus [GO:0005634]; protein binding [GO:0005515]; spliceosomal complex [GO:0005681]																												11.68	10.87	10.19	14.34	13.2	14.21	12.79	13.16	13.94	14.85	10.34	8.29
AT1G03920		Protein kinase family protein		Protein kinase family protein	AGC-kinase, C-terminal [IPR000961]; Protein kinase, ATP binding site [IPR017441]; Protein kinase, C-terminal [IPR017892]; Protein kinase, catalytic domain [IPR000719]; Protein kinase-like domai [IPR011009]; Serine/threonine-protein kinase domain [IPR002290]; Serine/threonine-protein kinase, active site [IPR008271]; Serine/threonine-protein kinase-like domain [IPR017442]; Tyrosine-protein kinase, …			ATP binding [GO:0005524] (batch three vs. batch one, upreg.); protein phosphorylation [GO:0006468] (batch three vs. batch one, upreg.); protein serine/threonine kinase activity [GO:0004674] (batch three vs. batch one, upreg.)		cytosol [GO:0005829]; kinase activity [GO:0016301]																								0.756862	0.0436275			0.97	1.1	0.88	1.13	1.42	1.41	0.78	1.32	1.38	0.8	0.82	1.86
AT1G03930	ADK1 [dual specificity kinase 1]; CKL9ALPHA [CASEIN KINASE I-LIKE 9 ALPHA]; CKL9BETA [CASEIN KINASE I-LIKE 9 BETA]	dual specificity kinase 1	Phosphorylates serine, threonine, and tyrosine	dual specificity kinase 1 (ADK1)	Protein kinase, ATP binding site [IPR017441]; Protein kinase, catalytic domain [IPR000719]; Protein kinase-like domai [IPR011009]; Serine/threonine-protein kinase, active site [IPR008271]; Serine/threonine-protein kinase-like domain [IPR017442]		cytoplasm [GO:0005737] (not sig. gene)	ATP binding [GO:0005524] (not sig. gene); protein serine/threonine kinase activity [GO:0004674] (not sig. gene)		Wnt signaling pathway [GO:0016055]; kinase activity [GO:0016301]; nucleus [GO:0005634]; peptidyl-serine phosphorylation [GO:0018105]; protein serine/threonine/tyrosine kinase activity [GO:0004712]; signal transduction [GO:0007165]																												14.83	12.92	11.8	10.06	11.21	14.41	19.2	11.77	15.22	11.99	9.24	18.13
AT1G03940		HXXXD-type acyl-transferase family protein		HXXXD-type acyl-transferase family protein	Transferase [IPR003480]					transferase activity [GO:0016740]; transferase activity, transferring acyl groups other than amino-acyl groups [GO:0016747]																								0.710374	0.0357186	0.685737	0.0837125	1.44	1.72	2.15	1.08	1.12	3.52	2.02	1.79	2.23	1.64	1.92	2.86
AT1G03950	VPS2.3 [vacuolar protein sorting-associated protein 2.3]	vacuolar protein sorting-associated protein 2.3		vacuolar protein sorting-associated protein 2.3 (VPS2.3)	Snf7 [IPR005024]					ESCRT III complex [GO:0000815]; protein transport [GO:0015031]; vacuolar transport [GO:0007034]; vesicle-mediated transport [GO:0016192]																												19.15	20.63	20.25	27.55	21.53	19.67	12.39	17.82	17.5	24.48	24.12	10.09
AT1G03960		Calcium-binding EF hand family protein		Calcium-binding EF hand family protein	EF-HAND [IPR018249]; EF-Hand 1, calcium-binding sit [IPR018247]; EF-hand-like domain [IPR011992]		calcium ion binding [GO:0005509] (not sig. gene)			biological_process [GO:0008150]																												5.75	4.89	4.36	4.73	4.49	4.56	5.51	4.1	4.79	4.88	4.05	2.36
AT1G03970	GBF4 [G-box binding factor 4]	G-box binding factor 4	encodes a basic leucine zipper G-box binding factor that can bind to G-box motifs only as heterodimers with GBF2 or GBF3. A single amino acid change can confer G-box binding as homodimers.	G-box binding factor 4 (GBF4)	Basic-leucine zipper (bZIP) transcription factor [IPR004827]; bZIP transcription factor, bZIP-1 [IPR011616]	TF[bZIP]	DNA binding [GO:0003677] (not sig. gene); regulation of transcription, DNA-templated [GO:0006355] (not sig. gene); transcription factor activity, sequence-specific DNA binding [GO:0003700] (not sig. gene); transcription, DNA-templated [GO:0006351] (not sig. gene)			nucleus [GO:0005634]; sequence-specific DNA binding [GO:0043565]																												25.61	23.32	25.01	33.08	24	25.85	28.63	23.19	26.32	31.88	25.61	29.34
AT1G03980	ATPCS2 [phytochelatin synthase 2]; PCS2 [phytochelatin synthase 2]	phytochelatin synthase 2	Encodes a protein with phytochelatin synthase activity which binds Cd2+ and Cd-glutathione complexes with high affinity. The protein has been postulated to be involved in Cd2+ tolerance. AtPCS2 expression appears to be less than that of AtPCS1, explaining the inability of endogenous AtPCS2 to substitute for AtPCS1 in the cad1-3 mutant (AtPCS1 null).	phytochelatin synthase 2 (PCS2)	Phytochelatin synthase [IPR007719]; Phytochelatin synthase, C-terminal [IPR015407]					glutathione gamma-glutamylcysteinyltransferase activity [GO:0016756]; metal ion binding [GO:0046872]; phytochelatin biosynthetic process [GO:0046938]; response to metal ion [GO:0010038]																												0.06	0.07	0.09	0.04	0.07	0.07	0.04	0.07	0.02	0.03	0.08	0.04
AT1G03982		PAK-box/P21-Rho-binding family protein		PAK-box/P21-Rho-binding family protein	PAK-box/P21-Rho-bindin [IPR000095]					biological_process [GO:0008150]; molecular_function [GO:0003674]																												0.08	0.23	0.07	0.06	0.21	0.1	0.06	0.07	0.07	0.09	0.12	0.06
AT1G03990		Long-chain fatty alcohol dehydrogenase family protein		Long-chain fatty alcohol dehydrogenase family protein	Glucose-methanol-choline oxidoreductase, C-terminal [IPR007867]; Glucose-methanol-choline oxidoreductase, N-terminal [IPR000172]; Long-chain fatty alcohol dehydrogenas [IPR012400]		oxidation-reduction process [GO:0055114] (not sig. gene); oxidoreductase activity [GO:0016491] (not sig. gene)	integral component of membrane [GO:0016021] (not sig. gene)		flavin adenine dinucleotide binding [GO:0050660]; long-chain-alcohol oxidase activity [GO:0046577]																												1.62	1.09	0.91	1.23	0.97	1.19	1.57	0.82	1.43	1.21	0.92	1.43
AT1G04000				unknown protein						biological_process [GO:0008150]; molecular_function [GO:0003674]																												36.32	21.5	23.17	20.04	18.76	31.45	39.07	29.28	37	22.58	17.71	51.74
AT1G04010	ATPSAT1; ERP1 [enhanced response to Phytophthora 1]; PSAT1 [phospholipid sterol acyl transferase 1]	phospholipid sterol acyl transferase 1		phospholipid sterol acyl transferase 1 (PSAT1)	Lecithin:cholesterol acyltransferase [IPR003386]			integral component of membrane [GO:0016021] (not sig. gene); leaf senescence [GO:0010150] (not sig. gene)		endoplasmic reticulum [GO:0005783]; intracellular membrane-bounded organelle [GO:0043231]; lipid metabolic process [GO:0006629]; organelle membrane [GO:0031090]; phosphatidate-sterol O-acyltransferase activity [GO:0080096]; phosphatidylcholine-sterol O-acyltransferase activity [GO:0004607]; phosphatidylethanolamine-sterol O-acyltransferase activity [GO:0080095]; sterol catabolic process [GO:00161…																												3.2	2.5	1.75	2.76	2.11	2.51	2.9	2.6	3.28	2.86	2.23	1.59
AT1G04020	ATBARD1; BARD1 [breast cancer associated RING 1]; ROW1	breast cancer associated RING 1	Encodes a protein containing two tandem BRCA1 C-Terminal (BRCT) domains, which function in phosphorylation-dependent proteinâ€“protein interactions.Loss of function mutations cause defects in meristem organization due to failure to repress WUS. BARD1 binds to WUS promoter and over expression of BARD reduces the extent of WUS expression.	breast cancer associated RING 1 (BARD1)	BRCT [IPR001357]; Zinc finger, PHD-type [IPR001965]; Zinc finger, RING-type [IPR001841]; Zinc finger, RING-type, conserved sit [IPR017907]		DNA binding [GO:0003677] (not sig. gene); transcription, DNA-templated [GO:0006351] (not sig. gene)	plasma membrane [GO:0005886] (not sig. gene)		BRCA1-A complex [GO:0070531]; BRCA1-BARD1 complex [GO:0031436]; DNA repair [GO:0006281]; double-strand break repair via homologous recombination [GO:0000724]; histone H3-K4 trimethylation [GO:0080182]; intracellular [GO:0005622]; leaf development [GO:0048366]; maintenance of root meristem identity [GO:0010078]; maintenance of shoot apical meristem identity [GO:0010492]; negative regulation of fat…																												1.41	1.47	0.81	0.71	1.24	1.21	0.48	1.26	0.9	0.91	0.93	0.12
AT1G04030				unknown protein						biological_process [GO:0008150]; molecular_function [GO:0003674]																												3	2.02	3.23	3.16	2.77	3.18	2.95	3.4	3.33	2.68	2.34	2.79
AT1G04040		HAD superfamily, subfamily IIIB acid phosphatase		HAD superfamily, subfamily IIIB acid phosphatase	Acid phosphatase (Class B) [IPR005519]; Acid phosphatase, plant [IPR010028]; Vegetative storage protein/acid phosphatas [IPR014403]		plant-type cell wall [GO:0009505] (not sig. gene)			acid phosphatase activity [GO:0003993]																												59.39	41.21	51.4	24.59	65.18	76.28	34.55	53.55	46.78	49.14	52.3	28.03
AT1G04050	SDG13 [SET DOMAIN PROTEIN 13]; SUVR1 [homolog of SU(var)3-9 1]	homolog of SU(var)3-9 1	Encodes SUVR1, one of the four closely related Arabidopsis SUVR proteins that belong to the SU(VAR)3-9 subgroup of SET-domain proteins. Proteins containing the evolutionarily conserved SET domain are involved in regulation of eukaryotic gene expression and chromatin structure through their histone lysine methyltransferase (HMTase) activity. SUVR1, SUVR2 and SUVR4 proteins contain a novel domain a…	homolog of SU(var)3-9 1 (SUVR1)	Pre-SET domain [IPR007728]; Pre-SET zinc-binding sub-group [IPR003606]; SET domai [IPR001214]; WIYLD domai [IPR018848]					chromosome [GO:0005694]; gene silencing by RNA [GO:0031047]; histone lysine methylation [GO:0034968]; histone-lysine N-methyltransferase activity [GO:0018024]; nucleolus [GO:0005730]; zinc ion binding [GO:0008270]																												0.36	0.33	0.32	0.21	0.48	0.5	0.2	0.41	0.47	0.32	0.21	0.12
AT1G04070	ATTOM22-I; TOM22-I [translocase of outer membrane 22-I]	translocase of outer membrane 22-I	Subunit of the TOM complex, a translocase in the outer mitochondrial membrane that selectively allows proteins with a mitochondrial targeting sequence to enter the mitochondrion.	translocase of outer membrane 22-I (TOM22-I)	Mitochondrial outer membrane translocase complex, subunit Tom22, plan [IPR017411]					P-P-bond-hydrolysis-driven protein transmembrane transporter activity [GO:0015450]; integral component of mitochondrial outer membrane [GO:0031307]; mitochondrial outer membrane translocase complex [GO:0005742]; protein channel activity [GO:0015266]; protein import into mitochondrial matrix [GO:0030150]; protein import into mitochondrial outer membrane [GO:0045040]; protein targeting to mitochond…																												14.94	19.98	23.94	16.73	10.98	19.73	18.51	22.84	21.5	20.19	15.21	14.8
AT1G04080	PRP39	Tetratricopeptide repeat (TPR)-like superfamily protein		PRP39	RNA-processing protein, HAT helix [IPR003107]; Suppressor of forked [IPR008847]; Tetratricopeptide-like helical [IPR011990]		regulation of timing of transition from vegetative to reproductive phase [GO:0048510] (not sig. gene)			RNA processing [GO:0006396]; U1 snRNP [GO:0005685]; U2-type prespliceosome [GO:0071004]; commitment complex [GO:0000243]; intracellular [GO:0005622]; mRNA 5'-splice site recognition [GO:0000395]; pre-mRNA 5'-splice site binding [GO:0030627]																												35.74	33.04	34.66	28.51	28.16	36.26	22.55	29.73	30.93	29.05	29.99	17.19
AT1G04090		Plant protein of unknown function (DUF946)		Plant protein of unknown function (DUF946)	Protein of unknown function DUF94 [IPR009291]					biological_process [GO:0008150]; molecular_function [GO:0003674]																												0.62	0.55	0.27	0.55	0.47	0.36	0.22	0.54	0.26	0.82	0.42	0.87
AT1G04100	IAA10 [indoleacetic acid-induced protein 10]	indoleacetic acid-induced protein 10	Auxin induced gene, IAA10 (IAA10).	indoleacetic acid-induced protein 10 (IAA10)	AUX/IAA protein [IPR003311]; Aux/IAA-ARF-dimerisation [IPR011525]		auxin-activated signaling pathway [GO:0009734] (not sig. gene); regulation of transcription, DNA-templated [GO:0006355] (not sig. gene); response to chitin [GO:0010200] (not sig. gene); transcription factor activity, sequence-specific DNA binding [GO:0003700] (not sig. gene); transcription, DNA-templated [GO:0006351] (not sig. gene)			nucleus [GO:0005634]; response to auxin [GO:0009733]																												3.18	3.28	3.07	2.82	2.56	2.3	1.49	3.38	3.08	2.99	2.56	1.08
AT1G04110	AtSDD1; SDD1 [STOMATAL DENSITY AND DISTRIBUTION 1]	Subtilase family protein	Initially identified as a mutation affecting stomatal development and distribution. Encodes a protein similar to serine proteases.	STOMATAL DENSITY AND DISTRIBUTION (SDD1)	Peptidase S8, subtilisin-relate [IPR015500]; Peptidase S8/S53, subtilisin, active sit [IPR022398]; Peptidase S8/S53, subtilisin/kexin/sedolisin [IPR000209]; Protease-associated P [IPR003137]; Proteinase inhibitor I9, subtilisin propeptide [IPR010259]; Proteinase inhibitor, propeptid [IPR009020]		cell wall [GO:0005618] (batch two vs. batch one, upreg.); stomatal complex morphogenesis [GO:0010103] (batch two vs. batch one, upreg.)	apoplast [GO:0048046] (batch two vs. batch one, upreg.)		external side of plasma membrane [GO:0009897]; metabolic process [GO:0008152]; proteolysis [GO:0006508]; regulation of cell proliferation [GO:0042127]; serine-type endopeptidase activity [GO:0004252]																						0.763003	0.0343168					0.67	0.71	0.52	0.39	0.53	0.69	0.28	0.8	0.55	0.3	0.81	0.28
AT1G04120	ABCC5 [ATP-binding cassette C5]; ATABCC5 [Arabidopsis thaliana ATP-binding cassette C5]; ATMRP5 [multidrug resistance-associated protein 5]; MRP5 [MULTIDRUG RESISTANCE PROTEIN 5]; MRP5 [multidrug resistance-associated protein 5]	multidrug resistance-associated protein 5	encodes a high-affinity inositol hexakisphosphate transporter that plays a role in guard cell signaling and phytate storage. It is a member of MRP subfamily / ABC transporter subfamily C.	multidrug resistance-associated protein 5 (MRP5)	ABC transporter integral membrane type [IPR017940]; ABC transporter, conserved site [IPR017871]; ABC transporter, transmembrane domain [IPR001140]; ABC transporter, transmembrane domain, type 1 [IPR011527]; ABC transporter-like [IPR003439]; ATPase, AAA+ type, core [IPR003593]			ATP binding [GO:0005524] (not sig. gene); integral component of membrane [GO:0016021] (not sig. gene); response to salt stress [GO:0009651] (not sig. gene)		ATPase activity, coupled to transmembrane movement of substances [GO:0042626]; abscisic acid-activated signaling pathway involved in stomatal movement [GO:1901527]; cellular potassium ion homeostasis [GO:0030007]; stomatal opening [GO:1990069]; sulfonylurea receptor activity [GO:0008281]; transmembrane transport [GO:0055085]; vacuolar membrane [GO:0005774]; vacuole [GO:0005773]; xenobiotic-transp…																												16.12	13.45	11.28	15.51	15.75	16.59	16.34	13.69	17.32	16.55	13.78	11.15
AT1G04130	AtTPR2; TPR2 [tetratricopeptide repeat 2]	Tetratricopeptide repeat (TPR)-like superfamily protein	Encodes one of the 36 carboxylate clamp (CC)-tetratricopeptide repeat (TPR) proteins (Prasad 2010, Pubmed ID: 20856808). Interacts with Hsp90/Hsp70 as co-chaperone.	Tetratricopeptide repeat (TPR)-like superfamily protein	Tetratricopeptide repea [IPR019734]; Tetratricopeptide repeat-containin [IPR013026]; Tetratricopeptide-like helical [IPR011990]					Hsp90 protein binding [GO:0051879]																												9.62	12.88	9.95	10.54	12.46	13.45	7.23	9.64	12.39	11.03	10.35	8.68
AT1G04140		Transducin family protein / WD-40 repeat family protein		Transducin family protein / WD-40 repeat family protein	WD40 repea [IPR001680]; WD40 repeat [IPR019782]; WD40 repeat, conserved sit [IPR019775]; WD40 repeat, subgrou [IPR019781]; WD40 repeat-like-containing domai [IPR011046]; WD40-repeat-containing domai [IPR017986]; WD40/YVTN repeat-like-containing domai [IPR015943]					nucleotide binding [GO:0000166]																						-0.425732	0.00332047	-0.449167	0.00155186			29.42	16.94	14.84	25.2	20.27	21.66	28.33	18.62	22.49	28.2	18.44	13.67
AT1G04150		C2 calcium/lipid-binding plant phosphoribosyltransferase family protein		C2 calcium/lipid-binding plant phosphoribosyltransferase family protein	C2 calcium-dependent membrane targetin [IPR000008]; C2 calcium/lipid-binding domain, CaL [IPR008973]; C2 membrane targeting protei [IPR018029]; Phosphoribosyltransferase C-termina [IPR013583]			integral component of membrane [GO:0016021] (not sig. gene)		biological_process [GO:0008150]; transferase activity, transferring glycosyl groups [GO:0016757]																												0.01	0.03	0.01	0.01	0.03	0.01	0.01	0.01	0.02	0.01	0.02	0.01
AT1G04160	ATXIB [ARABIDOPSIS THALIANA MYOSIN XI B]; XI-8 [MYOSIN XI-8]; XI-B [MYOSIN XI B]; XIB [myosin XI B]	myosin XI B	Encodes a member of the type XI myosin protein family involved in root hair elongation.	myosin XI B (XIB)	Dil domai [IPR018444]; Dilut [IPR002710]; IQ calmodulin-binding regio [IPR000048]; Myosin head, motor domain [IPR001609]; Myosin, N-terminal, SH3-like [IPR004009]		cytoplasm [GO:0005737] (not sig. gene)	ATP binding [GO:0005524] (not sig. gene); calmodulin binding [GO:0005516] (not sig. gene)		actin binding [GO:0003779]; actin filament-based movement [GO:0030048]; motor activity [GO:0003774]; myosin complex [GO:0016459]; root hair elongation [GO:0048767]																												1.8	1.18	1.01	1.44	0.97	2.05	1.28	1.64	1.71	1.56	1.25	0.76
AT1G04170	EIF2 GAMMA [eukaryotic translation initiation factor 2 gamma subunit]	eukaryotic translation initiation factor 2 gamma subunit	protein synthesis initiation factor eIF2 gamma	eukaryotic translation initiation factor 2 gamma subunit (EIF2 GAMMA)	Initiation factor eIF2 gamma, C-termina [IPR015256]; Protein synthesis factor, GTP-binding [IPR000795]; Translation elongation factor EF1A/initiation factor IF2gamma, C-termina [IPR009001]; Translation elongation factor EFTu/EF1A, domain 2 [IPR004161]; Translation elongation/initiation factor/Ribosomal, beta-barre [IPR009000]					GTP binding [GO:0005525]; GTPase activity [GO:0003924]; formation of translation preinitiation complex [GO:0001731]; translation factor activity, RNA binding [GO:0008135]; translation initiation factor activity [GO:0003743]																												31.33	26.45	26.02	23.66	29.91	34.08	24.33	29.01	25.05	26.16	24.96	13.03
AT1G04171				unknown protein						biological_process [GO:0008150]; molecular_function [GO:0003674]																												0.83	3.46	0.61	0.69	2.43	0.83	0.54	0.86	0.86	1.1	1.08	0.93
AT1G04180	YUC9 [YUCCA 9]	YUCCA 9		YUCCA 9 (YUC9)	FAD-dependent pyridine nucleotide-disulphide oxidoreductas [IPR013027]; Flavin-containing monooxygenase-like [IPR020946]; Pyridine nucleotide-disulphide oxidoreductase, class-II [IPR000103]		monooxygenase activity [GO:0004497] (not sig. gene); oxidation-reduction process [GO:0055114] (not sig. gene)			N,N-dimethylaniline monooxygenase activity [GO:0004499]; NADP binding [GO:0050661]; auxin biosynthetic process [GO:0009851]; flavin adenine dinucleotide binding [GO:0050660]																												0.45	0.31	0.38	0.37	0.22	0.69	0.4	0.35	0.67	0.24	0.25	0.09
AT1G04190	TPR3 [tetratricopeptide repeat 3]	Tetratricopeptide repeat (TPR)-like superfamily protein	Encodes one of the 36 carboxylate clamp (CC)-tetratricopeptide repeat (TPR) proteins (Prasad 2010, Pubmed ID: 20856808) with potential to interact with Hsp90/Hsp70 as co-chaperones.	Tetratricopeptide repeat (TPR)-like superfamily protein	Tetratricopeptide TPR- [IPR001440]; Tetratricopeptide repea [IPR019734]; Tetratricopeptide repeat-containin [IPR013026]; Tetratricopeptide-like helical [IPR011990]					biological_process [GO:0008150]																												15.41	11.69	15.03	12.18	14.76	18.86	12.72	13.3	16.32	12.96	11.17	11.73
AT1G04200				FUNCTIONS IN: molecular_function unknown	Dymecli [IPR019142]					molecular_function [GO:0003674]																												8.47	6.29	5.66	6.35	6.38	8.41	6.85	6.07	6.34	7.04	5.27	5.32
AT1G04210		Leucine-rich repeat protein kinase family protein	Encodes a putative Raf-related kinase.	Leucine-rich repeat protein kinase family protein	Leucine-rich repeat [IPR001611]; Protein kinase, catalytic domain [IPR000719]; Protein kinase-like domai [IPR011009]; Serine/threonine-protein kinase, active site [IPR008271]; Serine/threonine-protein kinase-like domain [IPR017442]			ATP binding [GO:0005524] (batch three vs. batch one, downreg.); protein phosphorylation [GO:0006468] (batch three vs. batch one, downreg.)		protein kinase activity [GO:0004672]																								-0.438901	0.0502914			7.94	6.02	4.55	7.54	6.48	7.68	4.95	5.96	5.49	8.19	6.45	2.67
AT1G04220	KCS2 [3-ketoacyl-CoA synthase 2]	3-ketoacyl-CoA synthase 2	Encodes KCS2, a member of the 3-ketoacyl-CoA synthase family involved in the biosynthesis of VLCFA (very long chain fatty acids).	3-ketoacyl-CoA synthase 2 (KCS2)	3-Oxoacyl-[acyl-carrier-protein (ACP)] synthase III C-terminal [IPR013747]; FAE1/Type III polyketide synthase-like protein [IPR013601]; Thiolase-like [IPR016039]; Thiolase-like, subgroup [IPR016038]; Very-long-chain 3-ketoacyl-CoA synthase [IPR012392]		response to osmotic stress [GO:0006970] (batch three vs. batch one, upreg., batch three vs. batch two, upreg.); response to wounding [GO:0009611] (batch three vs. batch one, upreg., batch three vs. batch two, upreg.)	integral component of membrane [GO:0016021] (batch three vs. batch one, upreg., batch three vs. batch two, upreg.)		fatty acid biosynthetic process [GO:0006633]; fatty acid elongase activity [GO:0009922]; suberin biosynthetic process [GO:0010345]																								0.900795	0.0100402	0.945793	0.018341	3.27	2.01	4.31	3.55	4.14	4.55	3.63	3.09	4.99	2.7	3.09	9.31
AT1G04230		Protein of unknown function (DUF2361)		Protein of unknown function (DUF2361)	Protein of unknown function DUF236 [IPR019310]					biological_process [GO:0008150]; molecular_function [GO:0003674]																												7.1	5.75	6.64	7.6	6.02	7.86	8.58	5.71	6.87	7.78	6.3	9.14
AT1G04240	IAA3 [indole-3-acetic acid inducible 3]; SHY2 [SHORT HYPOCOTYL 2]	AUX/IAA transcriptional regulator family protein	SHY2/IAA3 regulates multiple auxin responses in roots. It is induced rapidly by IAA, and has been shown to be phosphorylated by oat phytochrome A in vitro.	SHORT HYPOCOTYL 2 (SHY2)	AUX/IAA protein [IPR003311]; Aux/IAA-ARF-dimerisation [IPR011525]		auxin-activated signaling pathway [GO:0009734] (not sig. gene); regulation of transcription, DNA-templated [GO:0006355] (not sig. gene); transcription factor activity, sequence-specific DNA binding [GO:0003700] (not sig. gene); transcription, DNA-templated [GO:0006351] (not sig. gene)			nucleus [GO:0005634]; protein binding [GO:0005515]; response to auxin [GO:0009733]; transcription regulatory region DNA binding [GO:0044212]																												6.94	11.07	8.46	12.18	15.44	12.13	10.07	9.23	12.72	6.46	11.21	1.82
AT1G04250	AXR3 [AUXIN RESISTANT 3]; IAA17 [indole-3-acetic acid inducible 17]	AUX/IAA transcriptional regulator family protein	Transcription regulator acting as repressor of auxin-inducible gene expression. Auxin-inducible AUX/IAA gene. Short-lived nuclear protein with four conserved domains. Domain III has homology to beta alpha alpha dimerization and DNA binding domains. Involved in auxin signaling. Auxin induces the degradation of the protein in a dosage-dependent manner in a process mediated by AtRac1. Auxin induced …	AUXIN RESISTANT 3 (AXR3)	AUX/IAA protein [IPR003311]; Aux/IAA-ARF-dimerisation [IPR011525]		auxin-activated signaling pathway [GO:0009734] (batch three vs. batch one, upreg.); regulation of transcription, DNA-templated [GO:0006355] (batch three vs. batch one, upreg.); transcription factor activity, sequence-specific DNA binding [GO:0003700] (batch three vs. batch one, upreg.); transcription, DNA-templated [GO:0006351] (batch three vs. batch one, upreg.)			identical protein binding [GO:0042802]; nucleus [GO:0005634]; positive regulation of leaf senescence [GO:1900057]; protein binding [GO:0005515]; response to auxin [GO:0009733]																								0.736763	0.0730238			0.67	1.78	1.85	2.06	1.96	2.25	1.02	1.34	2.66	0.67	1.2	1.46
AT1G04260	MPI7 [CAMV movement protein interacting protein 7]; MPIP7 [CAMV MOVEMENT PROTEIN INTERACTING PROTEIN 7]; PRA1.D [PRENYLATED RAB ACCEPTOR 1.D]	CAMV movement protein interacting protein 7	Encodes protein that interacts with CaMV movement protein. Colocalizes in the cytoplasm with the movement protein. Has similarity to mammalian proteins (such as the rat PRA1) which have been described as rab acceptors.	CAMV movement protein interacting protein 7 (MPI7)	Prenylated rab acceptor PRA [IPR004895]		cytoplasm [GO:0005737] (not sig. gene)	integral component of membrane [GO:0016021] (not sig. gene)		endoplasmic reticulum [GO:0005783]; endosome membrane [GO:0010008]; protein binding [GO:0005515]; transport of virus in multicellular host [GO:0046739]; vesicle-mediated transport [GO:0016192]																												20.71	19.38	20.13	18.05	16.44	21.01	17.24	18.03	18.24	18.44	15.31	12.98
AT1G04270	RPS15 [cytosolic ribosomal protein S15]	cytosolic ribosomal protein S15	Encodes cytosolic ribosomal protein S15.	cytosolic ribosomal protein S15 (RPS15)	Ribosomal protein S15, eukaryotic/archaeal [IPR005713]; Ribosomal protein S19 conserved site [IPR020934]; Ribosomal protein S19/S15 [IPR002222]					RNA binding [GO:0003723]; cytosolic ribosome [GO:0022626]; cytosolic small ribosomal subunit [GO:0022627]; small ribosomal subunit [GO:0015935]; structural constituent of ribosome [GO:0003735]; translation [GO:0006412]																						0.548808	0.0102542	0.440498	0.0552315			258.01	314.43	357.28	218.52	318.26	379.8	184.78	356.35	347.18	226.66	263.04	122.44
AT1G04280		P-loop containing nucleoside triphosphate hydrolases superfamily protein		P-loop containing nucleoside triphosphate hydrolases superfamily protein	Zeta toxin [IPR010488]			ATP binding [GO:0005524] (batch three vs. batch one, downreg.)		hydrolase activity [GO:0016787]; kinase activity [GO:0016301]																								-0.359216	0.0901291			17.08	13.19	10.69	12.49	12.08	12.41	15.6	12.09	14.21	18.04	15.07	6.3
AT1G04290		Thioesterase superfamily protein		Thioesterase superfamily protein	Phenylacetic acid degradation-related protei [IPR003736]; Thioesterase superfamil [IPR006683]					acyl-CoA hydrolase activity [GO:0047617]; biological_process [GO:0008150]; hydrolase activity, acting on ester bonds [GO:0016788]; peroxisome [GO:0005777]																												33.93	49.53	53.56	47.56	50.67	36.57	19.32	42.93	37.5	38.35	50.33	19.84
AT1G04300		TRAF-like superfamily protein		TRAF-like superfamily protein	MAT [IPR002083]; TRAF-lik [IPR008974]; TRAF-typ [IPR013322]																																	19.91	14.4	14.23	18.19	16.05	15.98	26.38	14.34	18.67	20.08	13.81	31.49
AT1G04310	ERS2 [ethylene response sensor 2]	ethylene response sensor 2	encodes an ethylene receptor related to bacterial two-component histidine kinases.	ethylene response sensor 2 (ERS2)	GA [IPR003018]; Signal transduction histidine kinase, subgroup 1, dimerisation/phosphoacceptor domain [IPR003661]		ethylene-activated signaling pathway [GO:0009873] (not sig. gene)	ATP binding [GO:0005524] (not sig. gene); integral component of membrane [GO:0016021] (not sig. gene); protein serine/threonine kinase activity [GO:0004674] (not sig. gene)		endoplasmic reticulum [GO:0005783]; endoplasmic reticulum membrane [GO:0005789]; ethylene binding [GO:0051740]; metal ion binding [GO:0046872]; negative regulation of ethylene-activated signaling pathway [GO:0010105]; phosphorelay sensor kinase activity [GO:0000155]; protein binding [GO:0005515]; protein histidine kinase activity [GO:0004673]; receptor activity [GO:0004872]																												1.98	1.92	3.32	4.16	2.11	2.87	1.9	1.9	2.6	2.14	1.89	3.29
AT1G04330				unknown protein						biological_process [GO:0008150]; molecular_function [GO:0003674]																												1	0.6	1.13	0.83	1.03	1.35	3.12	2.1	0.36	1.05	1.37	3.45
AT1G04340		HR-like lesion-inducing protein-related		HR-like lesion-inducing protein-related	HR-like lesion-induce [IPR008637]			integral component of membrane [GO:0016021] (not sig. gene)		biological_process [GO:0008150]; molecular_function [GO:0003674]																												14.32	19.01	14.49	13.21	9.53	16.76	6.48	15.03	10.59	12.46	12.7	5.24
AT1G04350		2-oxoglutarate (2OG) and Fe(II)-dependent oxygenase superfamily protein	encodes a protein whose sequence is similar to 2-oxoglutarate-dependent dioxygenase	2-oxoglutarate (2OG) and Fe(II)-dependent oxygenase superfamily protein	Oxoglutarate/iron-dependent oxygenase [IPR005123]		oxidation-reduction process [GO:0055114] (not sig. gene); oxidoreductase activity [GO:0016491] (not sig. gene)			metal ion binding [GO:0046872]; oxidoreductase activity, acting on paired donors, with incorporation or reduction of molecular oxygen, 2-oxoglutarate as one donor, and incorporation of one atom each of oxygen into both donors [GO:0016706]																												49.68	41.51	35.42	55.49	48.35	38.56	43.94	42.11	42.47	44.9	44.19	68.4
AT1G04360		RING/U-box superfamily protein		RING/U-box superfamily protein	Zinc finger, C3HC4 RING-typ [IPR018957]; Zinc finger, RING-type [IPR001841]	TF[C3H]		integral component of membrane [GO:0016021] (not sig. gene)		protein ubiquitination [GO:0016567]; zinc ion binding [GO:0008270]																												0.03	0.09	0.03	0.07	0.08	0.04	0.11	0.08	0.06	0.1	0.09	0.07
AT1G04370	ATERF14 [Ethylene-responsive element binding factor 14]; ERF14 [Ethylene-responsive element binding factor 14]	Ethylene-responsive element binding factor 14	encodes a member of the ERF (ethylene response factor) subfamily B-3 of ERF/AP2 transcription factor family. The protein contains one AP2 domain. There are 18 members in this subfamily including ATERF-1, ATERF-2, AND ATERF-5.	Ethylene-responsive element binding factor 14 (ERF14)	DNA-binding, integrase-type [IPR016177]; Pathogenesis-related transcriptional factor/ERF, DNA-binding [IPR001471]	TF[AP2-EREBP; ERF]	DNA binding [GO:0003677] (not sig. gene); defense response [GO:0006952] (not sig. gene); ethylene-activated signaling pathway [GO:0009873] (not sig. gene); regulation of transcription, DNA-templated [GO:0006355] (not sig. gene); transcription factor activity, sequence-specific DNA binding [GO:0003700] (not sig. gene); transcription, DNA-templated [GO:0006351] (not sig. gene)			intracellular [GO:0005622]; nucleus [GO:0005634]																												0.13	0.35	0.1	0.09	0.32	0.29	0.08	0.11	0.11	0.26	0.18	0.1
AT1G04380		2-oxoglutarate (2OG) and Fe(II)-dependent oxygenase superfamily protein	encodes a protein similar to a 2-oxoglutarate-dependent dioxygenase	2-oxoglutarate (2OG) and Fe(II)-dependent oxygenase superfamily protein	Oxoglutarate/iron-dependent oxygenase [IPR005123]		oxidation-reduction process [GO:0055114] (not sig. gene); oxidoreductase activity [GO:0016491] (not sig. gene)			metal ion binding [GO:0046872]; oxidoreductase activity, acting on paired donors, with incorporation or reduction of molecular oxygen, 2-oxoglutarate as one donor, and incorporation of one atom each of oxygen into both donors [GO:0016706]																												0.08	0.19	0.16	0.05	0.18	0.09	0.05	0.03	0.07	0.07	0.11	0.03
AT1G04390		BTB/POZ domain-containing protein		BTB/POZ domain-containing protein	BTB/POZ [IPR013069]; BTB/POZ fold [IPR011333]; BTB/POZ-like [IPR000210]; Kelch relate [IPR013089]					biological_process [GO:0008150]																								-0.488417	0.0568997			1.92	1.93	1.37	2.18	1.41	1.57	1.65	1.48	1.39	2.02	1.46	0.56
AT1G04400	AT-PHH1; ATCRY2; CRY2 [cryptochrome 2]; FHA; PHH1	cryptochrome 2	Blue light receptor mediating blue-light regulated cotyledon expansion and flowering time. Positive regulator of the flowering-time gene CONSTANS. This gene possesses a light-induced CNT2 N-terminal homodimerisation domain.Involved in blue-light induced stomatal opening. Involved in triggering chromatin decondensation. An 80-residue motif (NC80) is sufficient to confer CRY2's physiological functi…	cryptochrome 2 (CRY2)	Cryptochrome, plan [IPR014134]; Cryptochrome/DNA photolyase, class 1 [IPR002081]; Cryptochrome/DNA photolyase, class 1 conserved site, C-terminal [IPR018394]; DNA photolyase, FAD-binding/Cryptochrome, C-terminal [IPR005101]; DNA photolyase, N-terminal [IPR006050]; Rossmann-like alpha/beta/alpha sandwich fol [IPR014729]		blue light signaling pathway [GO:0009785] (not sig. gene); phototropism [GO:0009638] (not sig. gene)	ATP binding [GO:0005524] (not sig. gene); response to water deprivation [GO:0009414] (not sig. gene)		blue light photoreceptor activity [GO:0009882]; chromatin organization [GO:0006325]; chromatin remodeling [GO:0006338]; circadian regulation of calcium ion oscillation [GO:0010617]; identical protein binding [GO:0042802]; nucleus [GO:0005634]; positive regulation of flower development [GO:0009911]; protein binding [GO:0005515]; protein homodimerization activity [GO:0042803]; protein-chromophore l…																												91.52	81.61	69.11	104.23	85.34	84.58	75.64	77.97	85.14	88.69	70.42	34.58
AT1G04410	c-NAD-MDH1 [cytosolic-NAD-dependent malate dehydrogenase 1]	Lactate/malate dehydrogenase family protein	predicted to encode a cytosolic malate dehydrogenase.	Lactate/malate dehydrogenase family protein	L-lactate/malate dehydrogenase [IPR001557]; Lactate dehydrogenase/glycoside hydrolase, family 4, C-terminal [IPR015955]; Lactate/malate dehydrogenase, C-termina [IPR022383]; Lactate/malate dehydrogenase, N-terminal [IPR001236]; Malate dehydrogenase, NAD-dependent, cytosolic [IPR011274]; Malate dehydrogenase, NAD/NADP [IPR010945]; Malate dehydrogenase, active site [IPR001252]; NAD(P)-binding domai…					L-malate dehydrogenase activity [GO:0030060]; carbohydrate metabolic process [GO:0005975]; malate dehydrogenase activity [GO:0016615]; malate metabolic process [GO:0006108]; protein binding [GO:0005515]; response to cytokinin [GO:0009735]; response to zinc ion [GO:0010043]; tricarboxylic acid cycle [GO:0006099]																												319.56	326.32	316.18	320.96	421.34	305.41	167.06	284.42	233.33	332.69	339.4	152.69
AT1G04420		NAD(P)-linked oxidoreductase superfamily protein		NAD(P)-linked oxidoreductase superfamily protein	Aldo/keto reductase [IPR001395]					aldo-keto reductase (NADP) activity [GO:0004033]																						0.268745	0.054311			-0.392285	0.00754168	101.58	106.27	86.76	94.17	117.49	92.31	88.4	93.11	86.51	87.22	99.45	44.25
AT1G04430		S-adenosyl-L-methionine-dependent methyltransferases superfamily protein		S-adenosyl-L-methionine-dependent methyltransferases superfamily protein	Protein of unknown function DUF248, methyltransferase putativ [IPR004159]		Golgi membrane [GO:0000139] (not sig. gene)	integral component of membrane [GO:0016021] (not sig. gene)		Golgi apparatus [GO:0005794]; endosome [GO:0005768]; methylation [GO:0032259]; methyltransferase activity [GO:0008168]; trans-Golgi network [GO:0005802]																												49.27	40.84	38.44	40.54	46.72	61.15	36.21	44.96	40.32	35.3	35.9	13.24
AT1G04440	CKL13 [casein kinase like 13]	casein kinase like 13		casein kinase like 13 (CKL13)	Protein kinase, ATP binding site [IPR017441]; Protein kinase, catalytic domain [IPR000719]; Protein kinase-like domai [IPR011009]; Serine/threonine-protein kinase, active site [IPR008271]; Serine/threonine-protein kinase-like domain [IPR017442]			ATP binding [GO:0005524] (not sig. gene); protein serine/threonine kinase activity [GO:0004674] (not sig. gene)		Wnt signaling pathway [GO:0016055]; kinase activity [GO:0016301]; peptidyl-serine phosphorylation [GO:0018105]; phosphorylation [GO:0016310]																												33.42	23.52	26.88	35.17	22.32	27.18	33.57	22.38	23.9	37.89	26.41	78.59
AT1G04445		C2H2-like zinc finger protein		C2H2-like zinc finger protein	Zinc finger, C2H2-like [IPR015880]; Zinc finger, C2H2-type [IPR007087]	TF[C2H2]				biological_process [GO:0008150]; metal ion binding [GO:0046872]; nucleic acid binding [GO:0003676]; zinc ion binding [GO:0008270]																												0.09	0.24	0.37	0.18	0.22	0.1	0.06	0.07	0.08	0.35	0.12	0.13
AT1G04450	RIC3 [ROP-interactive CRIB motif-containing protein 3]	ROP-interactive CRIB motif-containing protein 3	Encodes a member of a novel protein family that contains contain a CRIB (for Cdc42/Rac-interactive binding) motif required for their specific interaction with GTP-bound Rop1 (plant-specific Rho GTPase). It interacts with Rop1 and is involved in pollen tube growth and function, and exocytosis in the pollen tube tip. The protein most similar to RIC1 (family subgroup III). Gene is expressed predomin…	ROP-interactive CRIB motif-containing protein 3 (RIC3)	PAK-box/P21-Rho-bindin [IPR000095]		cytoplasm [GO:0005737] (batch three vs. batch two, upreg.)			cell [GO:0005623]; establishment of vesicle localization [GO:0051650]; pollen tube growth [GO:0009860]; positive regulation of calcium-mediated signaling [GO:0050850]; positive regulation of cytosolic calcium ion concentration [GO:0007204]; protein binding [GO:0005515]; regulation of actin filament depolymerization [GO:0030834]; regulation of calcium-mediated signaling [GO:0050848]; regulation of…																										0.857281	0.0837125	0.71	1.19	1.08	2.51	0.79	0.53	1.28	1.03	0.56	3.39	0.72	8.44
AT1G04470		Protein of unknown function (DUF810)		CONTAINS InterPro DOMAIN/s: Munc13 homology 1 (InterPro:IPR014770), Protein of unknown function DUF810 (InterPro:IPR008528), Mammalian uncoordinated homology 13, domain 2 (InterPro:IPR014772)	Mammalian uncoordinated homology 13, domain [IPR014772]; Munc13 homology [IPR014770]; Protein of unknown function DUF81 [IPR008528]					biological_process [GO:0008150]; molecular_function [GO:0003674]																										0.835805	0.0973235	0.95	1.28	1.97	4.38	1.25	1.41	1.49	2.29	1.01	4.23	1.85	8.32
AT1G04480		Ribosomal protein L14p/L23e family protein		Ribosomal protein L14p/L23e family protein	Ribosomal protein L14 conserved sit [IPR019972]; Ribosomal protein L14b/L23e [IPR000218]					ribosome [GO:0005840]; structural constituent of ribosome [GO:0003735]; translation [GO:0006412]																						0.609253	0.0189787					103.68	167.29	198.92	104.43	148.73	185.82	79.28	172.17	136.25	103.47	140.99	58.05
AT1G04490		Protein of unknown function (DUF3527)		Protein of unknown function (DUF3527)	Protein of unknown function DUF352 [IPR021916]					biological_process [GO:0008150]; molecular_function [GO:0003674]																												1.18	1.8	0.97	1.6	1.24	1.37	0.85	1.17	1.42	1.65	2.73	0.93
AT1G04500		CCT motif family protein		CCT motif family protein	CCT domai [IPR010402]					biological_process [GO:0008150]; molecular_function [GO:0003674]												0.834495	0.0989733															0.03	0.09	0.28	0.37	0.24	0.32	0.15	0.55	0.14	2.54	0.19	2.37
AT1G04501				unknown protein						biological_process [GO:0008150]; molecular_function [GO:0003674]																												1.82	8.82	1.29	1.66	5.67	1.8	1.29	2.11	2.04	2.82	2.36	2.38
AT1G04510	MAC3A [MOS4-associated complex 3A]	MOS4-associated complex 3A	Encodes MAC3A, a U-box proteins with homology to the yeast and human E3 ubiquitin ligase Prp19. Associated with the MOS4-Associated Complex (MAC). Involved in plant innate immunity.	MOS4-associated complex 3A (MAC3A)	Pre-mRNA-splicing factor 1 [IPR013915]; U box domain [IPR003613]; WD40 repea [IPR001680]; WD40 repeat [IPR019782]; WD40 repeat, subgrou [IPR019781]; WD40 repeat-like-containing domai [IPR011046]; WD40-repeat-containing domai [IPR017986]; WD40/YVTN repeat-like-containing domai [IPR015943]			defense response to bacterium [GO:0042742] (not sig. gene)		Cul4-RING E3 ubiquitin ligase complex [GO:0080008]; DNA repair [GO:0006281]; RNA splicing [GO:0008380]; innate immune response [GO:0045087]; ligase activity [GO:0016874]; mRNA processing [GO:0006397]; nucleotide binding [GO:0000166]; nucleus [GO:0005634]; protein ubiquitination [GO:0016567]; spliceosomal complex [GO:0005681]; ubiquitin-protein transferase activity [GO:0004842]																												16.95	14.05	11.82	14.85	14.38	15.03	9.33	14.24	11.73	13.92	12.67	4.36
AT1G04520	PDLP2 [plasmodesmata-located protein 2]	plasmodesmata-located protein 2	Encodes a plasmodesmal protein that may be involved in the intercellular movement of molecules through the plasmodesmata.	plasmodesmata-located protein 2 (PDLP2)	Protein of unknown function DUF2 [IPR002902]		plasmodesma [GO:0009506] (batch three vs. batch one, upreg., batch two vs. batch one, upreg.)	integral component of membrane [GO:0016021] (batch three vs. batch one, upreg., batch two vs. batch one, upreg.)		molecular_function [GO:0003674]; plasmodesmata-mediated intercellular transport [GO:0010497]; transport of virus in multicellular host [GO:0046739]																						0.996417	0.000579881	0.66229	0.039048			4.05	4.7	5.6	2.92	5.6	5.71	1.64	6.32	5.29	2.76	5.57	1.74
AT1G04530	TPR4 [tetratricopeptide repeat 4]	Tetratricopeptide repeat (TPR)-like superfamily protein	Encodes one of the 36 carboxylate clamp (CC)-tetratricopeptide repeat (TPR) proteins (Prasad 2010, Pubmed ID: 20856808) with potential to interact with Hsp90/Hsp70 as co-chaperones.	Tetratricopeptide repeat (TPR)-like superfamily protein	Tetratricopeptide repeat-containin [IPR013026]; Tetratricopeptide-like helical [IPR011990]																																	27.45	48.14	35.86	34.77	41.65	31.51	29.56	38.67	35.37	35.87	50.13	18.43
AT1G04540		Calcium-dependent lipid-binding (CaLB domain) family protein		Calcium-dependent lipid-binding (CaLB domain) family protein	C2 calcium-dependent membrane targetin [IPR000008]; C2 calcium/lipid-binding domain, CaL [IPR008973]					biological_process [GO:0008150]																												5.2	5.66	7.2	10.26	7.39	6.83	7.81	8.2	6.26	10.24	6.7	23.77
AT1G04550	BDL [BODENLOS]; IAA12 [indole-3-acetic acid inducible 12]	AUX/IAA transcriptional regulator family protein	IAA12/BDL plays a role in auxin-mediated processes of apical-basal patterning in the embryo. bdl mutants lack a primary root meristem	indole-3-acetic acid inducible 12 (IAA12)	AUX/IAA protein [IPR003311]; Aux/IAA-ARF-dimerisation [IPR011525]		auxin-activated signaling pathway [GO:0009734] (not sig. gene); regulation of transcription, DNA-templated [GO:0006355] (not sig. gene); transcription factor activity, sequence-specific DNA binding [GO:0003700] (not sig. gene); transcription, DNA-templated [GO:0006351] (not sig. gene)			embryonic pattern specification [GO:0009880]; negative regulation of transcription, DNA-templated [GO:0045892]; nucleus [GO:0005634]; protein binding [GO:0005515]; response to auxin [GO:0009733]; root development [GO:0048364]; xylem and phloem pattern formation [GO:0010051]																												8.5	16.04	12.06	10.01	14.33	12.41	6.33	12.27	14.05	12.26	11.72	6.33
AT1G04555				unknown protein				integral component of membrane [GO:0016021] (not sig. gene)		biological_process [GO:0008150]; molecular_function [GO:0003674]																												9.08	13.19	11.85	10.51	7.82	11.58	10.2	7.92	10.1	11.5	9.29	11.29
AT1G04560		AWPM-19-like family protein		AWPM-19-like family protein	AWPM-19-lik [IPR008390]			integral component of membrane [GO:0016021] (not sig. gene)		biological_process [GO:0008150]; molecular_function [GO:0003674]																												0.08	0.21	0.07	0.05	0.2	0.09	0.05	0.27	8.76	0.08	0.22	0.06
AT1G04570		Major facilitator superfamily protein		Major facilitator superfamily protein	Biopterin transport-related protein BT [IPR004324]; Major facilitator superfamily, general substrate transporte [IPR016196]			integral component of membrane [GO:0016021] (batch three vs. batch one, upreg.)		chloroplast membrane [GO:0031969]; membrane [GO:0016020]; transport [GO:0006810]; transporter activity [GO:0005215]																								0.746408	0.0226536			1.35	2.15	1.97	1.76	3	2.44	1.54	1.96	2.18	1.8	2.09	3.91
AT1G04580	AAO4 [aldehyde oxidase 4]; AO4 [aldehyde oxidase 4]; ATAO-4 [arabdopsis thaliana aldehyde oxidase 4]; ATAO2 [ALDEHYDE OXIDASE 2]	aldehyde oxidase 4	Encodes aldehyde oxidase AAO4 preferentially expressed in developing seeds.	aldehyde oxidase 4 (AO4)	2Fe-2S ferredoxin, iron-sulphur binding site [IPR006058]; Aldehyde oxidase/xanthine dehydrogenase [IPR016208]; Aldehyde oxidase/xanthine dehydrogenase, a/b hammerhead [IPR000674]; Aldehyde oxidase/xanthine dehydrogenase, molybdopterin binding [IPR008274]; Beta-grasp fold, ferredoxin-typ [IPR012675]; CO dehydrogenase flavoprotein, C-termina [IPR005107]; CO dehydrogenase flavoprotein-like, FAD-bind…		glucosinolate metabolic process [GO:0019760] (not sig. gene); iron ion binding [GO:0005506] (not sig. gene); oxidation-reduction process [GO:0055114] (not sig. gene)	electron carrier activity [GO:0009055] (not sig. gene)		2 iron, 2 sulfur cluster binding [GO:0051537]; abscisic acid biosynthetic process [GO:0009688]; aldehyde oxidase activity [GO:0004031]; aryl-aldehyde oxidase activity [GO:0018488]; auxin biosynthetic process [GO:0009851]; benzaldehyde dehydrogenase (NAD+) activity [GO:0018479]; cytosol [GO:0005829]; flavin adenine dinucleotide binding [GO:0050660]; indole-3-acetaldehyde oxidase activity [GO:00503…																												0.33	0.02	0.06	0.7	0.22	0.09	0.19	0.04	0.08	0.43	0.06	0.3
AT1G04590				BEST Arabidopsis thaliana protein match is: Pentatricopeptide repeat (PPR) superfamily protein (TAIR:AT4G18975.4); BEST Arabidopsis thaliana protein match is: Pentatricopeptide repeat (PPR) superfamily protein (TAIR:AT4G21190.1)						molecular_function [GO:0003674]																												9.28	8.66	9.95	8.86	11.09	12.42	7.52	10.43	11.08	8.41	9.46	5.47
AT1G04600	ATXIA; XIA [myosin XI A]	myosin XI A	member of Myosin-like proteins	myosin XI A (XIA)	Dil domai [IPR018444]; Dilut [IPR002710]; IQ calmodulin-binding regio [IPR000048]; Myosin head, motor domain [IPR001609]; Myosin, N-terminal, SH3-like [IPR004009]; Prefoldi [IPR009053]			ATP binding [GO:0005524] (not sig. gene); calmodulin binding [GO:0005516] (not sig. gene)		actin binding [GO:0003779]; actin filament-based movement [GO:0030048]; motor activity [GO:0003774]; myosin complex [GO:0016459]																												0.12	0.02	0.06	0.18	0.07	0.04	0.07	0.12	0.03	0.35	0.07	0.28
AT1G04610	YUC3 [YUCCA 3]	YUCCA 3		YUCCA 3 (YUC3)	FAD-dependent pyridine nucleotide-disulphide oxidoreductas [IPR013027]; Flavin-containing monooxygenase-like [IPR020946]; Pyridine nucleotide-disulphide oxidoreductase, class-II [IPR000103]		monooxygenase activity [GO:0004497] (not sig. gene); oxidation-reduction process [GO:0055114] (not sig. gene)			N,N-dimethylaniline monooxygenase activity [GO:0004499]; NADP binding [GO:0050661]; auxin biosynthetic process [GO:0009851]; flavin adenine dinucleotide binding [GO:0050660]																												0.12	0.3	0.17	0.04	0.42	0.17	0.1	0.05	0.15	0.06	0.16	0.04
AT1G04620	HCAR [7-hydroxymethyl chlorophyll a (HMChl) reductase]	coenzyme F420 hydrogenase family / dehydrogenase, beta subunit family	Encodes a 7-hydroxymethyl chlorophyll a reductase, an enzyme of the chlorophyll cycle that converts 7-hydroxymethyl chlorophyll a to chlorophyll a.	coenzyme F420 hydrogenase family / dehydrogenase, beta subunit family	Coenzyme F420 hydrogenase/dehydrogenase beta subunit, C-termina [IPR007525]; Coenzyme F420 hydrogenase/dehydrogenase beta subunit, N-termina [IPR007516]		oxidation-reduction process [GO:0055114] (not sig. gene)			7-hydroxymethyl chlorophyll a reductase activity [GO:0090415]; chlorophyll cycle [GO:0033354]; chlorophyll metabolic process [GO:0015994]; chloroplast [GO:0009507]; coenzyme F420 hydrogenase activity [GO:0050454]; iron-sulfur cluster binding [GO:0051536]; metal ion binding [GO:0046872]																												23.71	17.53	21.6	24.73	32.05	27.11	19.14	15.07	19.95	24.65	16.76	12.06
AT1G04625		Polynucleotidyl transferase, ribonuclease H-like superfamily protein		Polynucleotidyl transferase, ribonuclease H-like superfamily protein	Polynucleotidyl transferase, ribonuclease H fold [IPR012337]					biological_process [GO:0008150]; cellular_component [GO:0005575]; nucleic acid binding [GO:0003676]; transferase activity [GO:0016740]																												0.48	0.56	0.58	0.95	1.05	0.13	0.32	0.71	0.41	0.74	0.3	0.28
AT1G04630	MEE4 [maternal effect embryo arrest 4]	GRIM-19 protein		maternal effect embryo arrest 4 (MEE4)	GRIM-1 [IPR009346]		embryo development ending in seed dormancy [GO:0009793] (not sig. gene); oxidation-reduction process [GO:0055114] (not sig. gene)	integral component of membrane [GO:0016021] (not sig. gene)		mitochondrial membrane [GO:0031966]; mitochondrial respiratory chain complex I [GO:0005747]; mitochondrion [GO:0005739]; molecular_function [GO:0003674]; photorespiration [GO:0009853]; respiratory chain complex I [GO:0045271]																												42.78	64.93	65.6	61.32	57.23	56.4	49.12	57.65	58.99	55.65	56.88	45.09
AT1G04635	AtPOP5; EMB1687 [EMBRYO DEFECTIVE 1687]; POP5 [A. thaliana homolog of yeast POP5]	ribonuclease P family protein / Rpp14 family protein		EMBRYO DEFECTIVE 1687 (EMB1687)	Ribonuclease P-related [IPR002759]		embryo development ending in seed dormancy [GO:0009793] (not sig. gene)			nucleolus [GO:0005730]; protein lipoylation [GO:0009249]; ribonuclease P activity [GO:0004526]; tRNA processing [GO:0008033]																												0.95	1.45	1.74	0.5	1.05	0.98	0.42	1.17	1.02	1.38	1.32	0.16
AT1G04640	LIP2 [lipoyltransferase 2]	lipoyltransferase 2	Lipoyltransferase, located in mitochondria but not found in chloroplasts	lipoyltransferase 2 (LIP2)	Biotin/lipoate A/B protein ligase [IPR004143]; Octanoyltransferase [IPR000544]; Octanoyltransferase, conserved site [IPR020605]					lipoate biosynthetic process [GO:0009107]; lipoate metabolic process [GO:0009106]; lipoyl(octanoyl) transferase activity [GO:0033819]; lipoyltransferase activity [GO:0017118]; mitochondrion [GO:0005739]; octanoyltransferase activity [GO:0016415]; protein lipoylation [GO:0009249]																												31.71	31.86	29.24	31.05	34.87	31.94	20.05	30.38	25.53	27.67	28.41	12.42
AT1G04645		Plant self-incompatibility protein S1 family		Plant self-incompatibility protein S1 family	Plant self-incompatibility S [IPR010264]					biological_process [GO:0008150]; molecular_function [GO:0003674]																												0.13	0.38	0.11	0.09	0.34	0.15	0.09	0.12	0.12	0.14	0.19	0.1
AT1G04650				unknown protein						cellular_component [GO:0005575]																												0.3	0.24	0.19	0.14	0.26	0.19	0.14	0.19	0.2	0.22	0.24	0.16
AT1G04660		glycine-rich protein		glycine-rich protein						biological_process [GO:0008150]; molecular_function [GO:0003674]																												0.13	0.18	0.11	0.04	0.17	0.08	0.04	0.06	0.12	0.13	0.28	0.35
AT1G04670				unknown protein						biological_process [GO:0008150]; molecular_function [GO:0003674]																												2.74	0.39	0.22	8.01	0.35	0.32	1.53	5.66	0.36	11.8	0.19	5.93
AT1G04680		Pectin lyase-like superfamily protein		Pectin lyase-like superfamily protein	AmbAllerge [IPR018082]; Pectate lyase/Amb allerge [IPR002022]; Pectin lyase fol [IPR012334]; Pectin lyase fold/virulence facto [IPR011050]					lyase activity [GO:0016829]; metal ion binding [GO:0046872]; pectate lyase activity [GO:0030570]; pectin catabolic process [GO:0045490]																						0.498545	0.0268171	0.473816	0.04056			22.44	24.46	21.7	16.78	29.12	41.65	21.84	29.77	32.26	16.42	23.09	16.58
AT1G04684				unknown protein						biological_process [GO:0008150]; molecular_function [GO:0003674]																												1.11	4.88	0.8	0.95	3.33	1.1	0.74	1.19	1.18	1.56	1.44	1.31
AT1G04690	KAB1 [potassium channel beta subunit 1]; KV-BETA1	potassium channel beta subunit 1		potassium channel beta subunit 1 (KAB1)	Aldo/keto reductase [IPR001395]; Potassium channel, voltage-dependent, beta subunit, KCNAB-related [IPR005399]		potassium channel activity [GO:0005267] (not sig. gene)			potassium ion transport [GO:0006813]; regulation of ion transmembrane transport [GO:0034765]; voltage-gated ion channel activity [GO:0005244]																												47.95	45.82	46.6	58.4	51.4	48.98	33.62	41.48	41.5	60.11	46.71	22.59
AT1G04700		PB1 domain-containing protein tyrosine kinase		PB1 domain-containing protein tyrosine kinase	Octicosapeptide/Phox/Bem1 [IPR000270]; Protein kinase, ATP binding site [IPR017441]; Protein kinase, catalytic domain [IPR000719]; Protein kinase-like domai [IPR011009]; Serine-threonine/tyrosine-protein kinase [IPR001245]; Serine/threonine-protein kinase domain [IPR002290]; Serine/threonine-protein kinase, active site [IPR008271]; Tyrosine-protein kinase, catalytic domai [IPR020635]			ATP binding [GO:0005524] (not sig. gene); protein phosphorylation [GO:0006468] (not sig. gene)		cytosol [GO:0005829]; protein kinase activity [GO:0004672]; protein serine/threonine/tyrosine kinase activity [GO:0004712]																												0.49	0.6	0.43	0.84	0.47	0.56	0.56	0.63	0.4	1.04	0.56	1.76
AT1G04710	KAT1 [3-KETO-ACYL-COA THIOLASE 1]; PKT4 [peroxisomal 3-ketoacyl-CoA thiolase 4]	peroxisomal 3-ketoacyl-CoA thiolase 4	EC2.3.1.16 thiolase.	peroxisomal 3-ketoacyl-CoA thiolase 4 (PKT4)	Thiolase [IPR002155]; Thiolase, C-terminal [IPR020617]; Thiolase, N-terminal [IPR020616]; Thiolase, active site [IPR020610]; Thiolase, acyl-enzyme intermediate active site [IPR020615]; Thiolase, conserved site [IPR020613]; Thiolase-like [IPR016039]; Thiolase-like, subgroup [IPR016038]		oxylipin biosynthetic process [GO:0031408] (not sig. gene)			acetyl-CoA C-acyltransferase activity [GO:0003988]; peroxisome [GO:0005777]																												20.99	16.83	17.31	19.31	24.95	18.32	12.49	18.59	19.32	16.43	17.45	9.51
AT1G04730	CTF18 [CHROMOSOME TRANSMISSION FIDELITY 18]	P-loop containing nucleoside triphosphate hydrolases superfamily protein	Necessary for sister chromatid cohesion. Acts in synergy with ETG1.	CHROMOSOME TRANSMISSION FIDELITY 18 (CTF18)	ATPase, AAA+ type, core [IPR003593]; ATPase, AAA-type, core [IPR003959]			ATP binding [GO:0005524] (not sig. gene)		ATPase activity [GO:0016887]; replication fork [GO:0005657]; sister chromatid cohesion [GO:0007062]																												1.31	0.61	0.46	0.52	0.83	0.79	0.39	0.78	0.7	0.79	0.48	0.26
AT1G04750	AT VAMP7B; ATVAMP721; VAMP721 [vesicle-associated membrane protein 721]; VAMP7B [VESICLE-ASSOCIATED MEMBRANE PROTEIN 7B]	vesicle-associated membrane protein 721	Encodes vesicle-associated membrane protein 7B (VAMP7B, or VAMP721). Required for cell plate formation.	vesicle-associated membrane protein 721 (VAMP721)	Longin [IPR010908]; Longin-like [IPR011012]; Synaptobrevin [IPR001388]			integral component of membrane [GO:0016021] (not sig. gene); plasma membrane [GO:0005886] (not sig. gene)		SNAP receptor activity [GO:0005484]; SNARE binding [GO:0000149]; cell [GO:0005623]; cell plate [GO:0009504]; cell plate formation involved in plant-type cell wall biogenesis [GO:0009920]; early endosome membrane [GO:0031901]; endosome [GO:0005768]; intracellular [GO:0005622]; membrane [GO:0016020]; protein targeting to plasma membrane [GO:0072661]; vesicle fusion [GO:0006906]; vesicle-mediated tr…																												51.56	50.95	65.6	64	57.12	60.53	36.7	52.85	55.26	61.82	53.86	18.04
AT1G04760	ATVAMP726 [vesicle-associated membrane protein 726]; VAMP726 [vesicle-associated membrane protein 726]	vesicle-associated membrane protein 726	member of Synaptobrevin -like protein family	vesicle-associated membrane protein 726 (VAMP726)	Longin [IPR010908]; Longin-like [IPR011012]; Synaptobrevin [IPR001388]			integral component of membrane [GO:0016021] (not sig. gene); plasma membrane [GO:0005886] (not sig. gene)		SNAP receptor activity [GO:0005484]; SNARE binding [GO:0000149]; early endosome membrane [GO:0031901]; endosome [GO:0005768]; membrane [GO:0016020]; protein transport [GO:0015031]; vesicle fusion [GO:0006906]																												1.03	0.68	0.92	1.06	0.95	0.99	1.15	1.79	0.89	3.32	0.72	3.4
AT1G04770		Tetratricopeptide repeat (TPR)-like superfamily protein		Tetratricopeptide repeat (TPR)-like superfamily protein	Tetratricopeptide TPR- [IPR001440]; Tetratricopeptide repea [IPR019734]; Tetratricopeptide repeat-containin [IPR013026]; Tetratricopeptide-like helical [IPR011990]					cellular response to sulfur starvation [GO:0010438]; chloroplast organization [GO:0009658]; nucleus [GO:0005634]																												11.2	7.51	8.04	8.69	16.41	13.01	5.39	7.89	8.02	7.63	6.7	4.12
AT1G04778				unknown protein						biological_process [GO:0008150]; molecular_function [GO:0003674]																												5.98	3.06	10.99	15.22	4.35	3.78	2.89	6.83	2.3	5.83	4.88	17.15
AT1G04780		Ankyrin repeat family protein		Ankyrin repeat family protein	Ankyrin repea [IPR002110]; Ankyrin repeat-containing domai [IPR020683]; Protein of unknown function DUF342 [IPR021832]					biological_process [GO:0008150]; molecular_function [GO:0003674]																						-0.586661	0.00230479					27.01	15.79	18.08	31.75	17.73	24.47	33.56	20.55	23.56	29.38	19.24	24.73
AT1G04790		RING/U-box superfamily protein		RING/U-box superfamily protein	Zinc finger, C3HC4 RING-typ [IPR018957]; Zinc finger, RING-type [IPR001841]	TF[C3H]				zinc ion binding [GO:0008270]																												8.41	5.93	4.79	8.47	6.56	7.49	9.36	6.35	8.07	9.1	7.31	5.05
AT1G04800		glycine-rich protein		glycine-rich protein						molecular_function [GO:0003674]														-1.15061	0.000102965	-0.775682	0.0596597							0.568139	0.0378532			112.33	240.43	303.28	212.88	228.76	370.23	255.22	379.11	375.22	224.36	166.92	177.07
AT1G04810		26S proteasome regulatory complex, non-ATPase subcomplex, Rpn2/Psmd1 subunit		26S proteasome regulatory complex, non-ATPase subcomplex, Rpn2/Psmd1 subunit	26S proteasome regulatory complex, non-ATPase subcomplex, Rpn2/Psmd1 subunit [IPR016642]; Armadillo-like helical [IPR011989]; Armadillo-type fold [IPR016024]; Proteasome/cyclosome, regulatory subuni [IPR002015]					enzyme regulator activity [GO:0030234]; nucleus [GO:0005634]; proteasome complex [GO:0000502]; proteasome regulatory particle, base subcomplex [GO:0008540]; protein catabolic process [GO:0030163]; regulation of protein catabolic process [GO:0042176]; ubiquitin-dependent protein catabolic process [GO:0006511]																												13.28	8.8	9.59	11.27	10.87	12.17	12.45	9.31	10.85	11.45	9.65	13.1
AT1G04820	TOR2 [TORTIFOLIA 2]; TUA4 [tubulin alpha-4 chain]	tubulin alpha-4 chain	Encodes an alpha tubulin isoform that is expressed in roots, leaves and flowers.	tubulin alpha-4 chain (TUA4)	Alpha tubulin [IPR002452]; Tubulin [IPR000217]; Tubulin, conserved site [IPR017975]; Tubulin/FtsZ, 2-layer sandwich domain [IPR018316]; Tubulin/FtsZ, C-terminal [IPR008280]; Tubulin/FtsZ, GTPase domain [IPR003008]; Tubulin/FtsZ, N-termina [IPR019746]					cellular response to gravity [GO:0071258]; cytosol [GO:0005829]; microtubule-based process [GO:0007017]; structural constituent of cytoskeleton [GO:0005200]; tubulin complex [GO:0045298]																						0.574336	0.00951673					113.9	132.07	137.26	83.89	152.17	167.08	71.06	126.93	122.16	98.96	122.59	47.89
AT1G04830		Ypt/Rab-GAP domain of gyp1p superfamily protein		Ypt/Rab-GAP domain of gyp1p superfamily protein	RabGAP/TBC [IPR000195]																																	8.51	8.31	7.98	10.19	8.53	10.27	7.98	6.91	7.39	8.85	7.69	5.13
AT1G04840		Tetratricopeptide repeat (TPR)-like superfamily protein		Tetratricopeptide repeat (TPR)-like superfamily protein	Pentatricopeptide repea [IPR002885]					biological_process [GO:0008150]; molecular_function [GO:0003674]; zinc ion binding [GO:0008270]																												0.37	0.23	0.17	0.3	0.22	0.29	0.15	0.32	0.2	0.32	0.18	0.11
AT1G04850		ubiquitin-associated (UBA)/TS-N domain-containing protein		ubiquitin-associated (UBA)/TS-N domain-containing protein	PUB domai [IPR018997]; PUG domai [IPR006567]; UBA-lik [IPR009060]; Ubiquitin-associated/translation elongation factor EF1B, N-termina [IPR000449]; Ubiquitin-associated/translation elongation factor EF1B, N-terminal, eukaryot [IPR015940]; Zinc finger, C2H2-like [IPR015880]; Zinc finger, C2H2-type [IPR007087]	TF[C2H2]				biological_process [GO:0008150]; metal ion binding [GO:0046872]																												42.84	39.67	47.05	53.41	46.39	47.97	45.87	44.43	46.33	50.95	39.85	41.75
AT1G04860	ATUBP2; UBP2 [ubiquitin-specific protease 2]	ubiquitin-specific protease 2	Encodes a ubiquitin-specific protease.	ubiquitin-specific protease 2 (UBP2)	Peptidase C19, ubiquitin carboxyl-terminal hydrolase 2 [IPR001394]; Peptidase C19, ubiquitin carboxyl-terminal hydrolase 2, conserved site [IPR018200]; Zinc finger, UBP-type [IPR001607]					cysteine-type peptidase activity [GO:0008234]; proteasome complex [GO:0000502]; protein deubiquitination [GO:0016579]; ubiquitin-dependent protein catabolic process [GO:0006511]; ubiquitin-specific protease activity [GO:0004843]; ubiquitinyl hydrolase activity [GO:0036459]; zinc ion binding [GO:0008270]																						-0.304129	0.0838212	-0.293588	0.0934599			7.83	5.45	4.9	8.22	5.6	8.16	7.08	7.27	6.81	7.77	5.88	4.03
AT1G04870	ATPRMT10; PRMT10 [protein arginine methyltransferase 10]	protein arginine methyltransferase 10	Encodes a type I protein arginine methyltransferase based on the At1g04870.2 gene model. PRMT10 can catalyze the asymmetric dimethylation of arginine 3 on histone 4 and can also methylate myelin basic protein in vitro. Mutants lacking PRMT10 flower late due to defects in the autonomous pathway and they have elevated levels of FLC transcripts.	protein arginine methyltransferase 10 (PRMT10)	Skb1 methyltransferase [IPR007857]		regulation of transcription, DNA-templated [GO:0006355] (not sig. gene)			methyltransferase activity [GO:0008168]; vegetative to reproductive phase transition of meristem [GO:0010228]																												7.31	5.79	7.72	4.38	5.77	9.27	6.59	7.18	7.46	7.57	6.1	5.41
AT1G04880		HMG (high mobility group) box protein with ARID/BRIGHT DNA-binding domain		HMG (high mobility group) box protein with ARID/BRIGHT DNA-binding domain	ARID/BRIGHT DNA-binding domain [IPR001606]; High mobility group, HMG1/HMG2 [IPR000910]; High mobility group, superfamil [IPR009071]	TF[ARID]	regulation of transcription, DNA-templated [GO:0006355] (not sig. gene); transcription factor activity, sequence-specific DNA binding [GO:0003700] (not sig. gene); transcription, DNA-templated [GO:0006351] (not sig. gene)			nucleus [GO:0005634]; transcription regulatory region DNA binding [GO:0044212]																												0.98	0.86	0.57	1.25	0.89	0.44	0.96	1.41	0.56	2.45	0.83	3.23
AT1G04890		Protein of unknown function, DUF593		CONTAINS InterPro DOMAIN/s: Intermediate filament protein, conserved site (InterPro:IPR018039), Protein of unknown function DUF593 (InterPro:IPR007656)	Intermediate filament protein, conserved sit [IPR018039]; Protein of unknown function DUF59 [IPR007656]					biological_process [GO:0008150]; molecular_function [GO:0003674]																												0.15	0.08	0.05	0.16	0.08	0.11	0.04	0.34	0.11	0.97	0.09	0.92
AT1G04900		Protein of unknown function (DUF185)		Protein of unknown function (DUF185)	Protein of unknown function DUF18 [IPR003788]					biological_process [GO:0008150]; molecular_function [GO:0003674]																												3.54	2.71	2.95	2.7	2.85	4.28	2.4	3.97	3.56	2.4	2.61	0.95
AT1G04910		O-fucosyltransferase family protein		O-fucosyltransferase family protein	GDP-fucose protein O-fucosyltransferas [IPR019378]		Golgi membrane [GO:0000139] (not sig. gene)	integral component of membrane [GO:0016021] (not sig. gene)		Golgi apparatus [GO:0005794]; biological_process [GO:0008150]; endosome [GO:0005768]; trans-Golgi network [GO:0005802]; transferase activity, transferring glycosyl groups [GO:0016757]																												12.26	7.76	8.76	12.4	10.42	11.5	12.48	8.93	11.43	12.28	8.7	10.19
AT1G04920	ATSPS3F [sucrose phosphate synthase 3F]; SPS3F [sucrose phosphate synthase 3F]	sucrose phosphate synthase 3F	Encodes a protein with putative sucrose-phosphate synthase activity.	sucrose phosphate synthase 3F (SPS3F)	Glycosyl transferase, group 1 [IPR001296]; Sucrose phosphate synthase, plant [IPR012819]; Sucrose synthase [IPR000368]; Sucrose-phosphate synthas [IPR006380]					sucrose biosynthetic process [GO:0005986]; sucrose synthase activity [GO:0016157]; transferase activity, transferring glycosyl groups [GO:0016757]																												1.38	1.35	1.24	1.49	1.35	1.92	1.2	1.26	1.58	1	1.34	0.81
AT1G04930		hydroxyproline-rich glycoprotein family protein		hydroxyproline-rich glycoprotein family protein						cell cycle [GO:0007049]; transcriptional repressor complex [GO:0017053]																												2.78	2.06	2.3	2.4	1.58	2.83	3.5	2.01	3.45	2.56	1.75	2.34
AT1G04940	AtTic20-I [translocon at the inner envelope membrane of chloroplasts 20-I]; TIC20 [translocon at the inner envelope membrane of chloroplasts 20]; Tic20-I [translocon at the inner envelope membrane of chloroplasts 20-I]; atTIC20 [translocon at the inner envelope membrane of chloroplasts 20]	translocon at the inner envelope membrane of chloroplasts 20	Tic20 is believed to function as a component of the protein-conducting channel at the inner envelope membrane. Genes AT1G04940 and AT1G04945 were switched for the TAIR7 genome release to give consistency with MIPs annotation. The Arabidopsis genome encodes four Tic20 homologous proteins, AT1G04940(Tic20-I), AT2G47840(Tic20-II), AT4G03320(Tic20-IV) and AT5G55710(Tic20-V).	translocon at the inner envelope membrane of chloroplasts 20 (TIC20)	Chloroplast protein import component Tic2 [IPR005691]; Uncharacterised conserved protein ycf60 [IPR019109]			integral component of membrane [GO:0016021] (batch two vs. batch one, upreg.)		cell [GO:0005623]; chloroplast inner membrane [GO:0009706]; intracellular [GO:0005622]; membrane [GO:0016020]; protein binding [GO:0005515]; protein import into chloroplast stroma [GO:0045037]; protein transporter activity [GO:0008565]																						0.550017	0.053553					47.98	57.96	54.35	37.79	51.56	50.98	23.37	53.59	40.72	39.58	49.99	12.66
AT1G04945		HIT-type Zinc finger family protein		HIT-type Zinc finger family protein	Uncharacterised conserved protein ycf60 [IPR019109]; Zinc finger, HIT-typ [IPR007529]			integral component of membrane [GO:0016021] (not sig. gene)		biological_process [GO:0008150]; molecular_function [GO:0003674]																												2.71	1.24	2.38	1.77	1.43	2.86	1.75	2.43	2.6	1.81	1.4	1.21
AT1G04950	ATTAF6; EMB2781 [EMBRYO DEFECTIVE 2781]; TAF6 [TBP-associated factor 6]; TAFII59 [TATA BOX ASSOCIATED FACTOR II 59]	TATA BOX ASSOCIATED FACTOR II 59	Encodes one of two Arabidopsis proteins with significant similarity to the histone fold TBP-associated factor TAF6. Mutants are embryo lethal and transmission of the mutant allele through the male gametophyte is significantly reduced. This is due to reduced pollen tube growth of the mutant.	TATA BOX ASSOCIATED FACTOR II 59 (TAFII59)	Histone-fold [IPR009072]; Protein of unknown function DUF1546 [IPR011442]; TATA box binding protein associated factor (TAF) [IPR004823]					DNA-templated transcription, initiation [GO:0006352]; nucleus [GO:0005634]; pollen tube growth [GO:0009860]; protein heterodimerization activity [GO:0046982]; regulation of sequence-specific DNA binding transcription factor activity [GO:0051090]																												11.47	7.52	5.8	8.64	6.95	8.93	10.73	7.55	9.01	8.91	6.91	6.79
AT1G04960		Protein of unknown function (DUF1664)		Protein of unknown function (DUF1664)	Protein of unknown function DUF166 [IPR012458]					biological_process [GO:0008150]; molecular_function [GO:0003674]																												16.43	15.62	14.76	21.95	13.95	17.18	20.26	14.96	15.21	18.4	14.68	32.58
AT1G04970		lipid-binding serum glycoprotein family protein		lipid-binding serum glycoprotein family protein	Bactericidal permeability-increasing protein, alpha/beta domain [IPR017943]; Lipid-binding serum glycoprotein, C-terminal [IPR001124]; Lipid-binding serum glycoprotein, N-terminal [IPR017942]		lipid binding [GO:0008289] (not sig. gene)			biological_process [GO:0008150]; extracellular space [GO:0005615]																												25.82	19.25	20.46	28.78	18.81	18.26	17.83	18.13	17.31	28.13	21.87	14.02
AT1G04980	ATPDI10 [ARABIDOPSIS THALIANA PROTEIN DISULFIDE ISOMERASE 10]; ATPDIL2-2 [PDI-like 2-2]; PDI10 [PROTEIN DISULFIDE ISOMERASE]; PDIL2-2 [PDI-like 2-2]	PDI-like 2-2	Encodes a protein disulfide isomerase-like (PDIL) protein, a member of a multigene family within the thioredoxin (TRX) superfamily. Transcript levels for this gene are up-regulated in response to three different chemical inducers of ER stress (dithiothreitol, beta-mercaptoethanol, and tunicamycin). AtIRE1-2 does not appear to be required for this response, but the atbzip60 mutant has a diminished…	PDI-like 2-2 (PDIL2-2)	Disulphide isomerase [IPR005788]; Thioredoxin domain [IPR013766]; Thioredoxin fol [IPR012335]; Thioredoxin, conserved site [IPR017937]; Thioredoxin-like [IPR017936]; Thioredoxin-like fol [IPR012336]; Thioredoxin-like subdomain [IPR006662]		endoplasmic reticulum lumen [GO:0005788] (not sig. gene); plant-type cell wall [GO:0009505] (not sig. gene); protein folding [GO:0006457] (not sig. gene)			cell redox homeostasis [GO:0045454]; endoplasmic reticulum [GO:0005783]; protein disulfide isomerase activity [GO:0003756]; response to endoplasmic reticulum stress [GO:0034976]																												2.73	2.74	2.55	2.25	4.19	3.45	1.17	2.68	2.52	4.05	1.9	1.02
AT1G04985				unknown protein				integral component of membrane [GO:0016021] (not sig. gene)		biological_process [GO:0008150]; molecular_function [GO:0003674]																												47.18	42.82	40.8	48.95	37.35	46.18	81.62	49.59	50.17	50.14	39.97	87.53
AT1G04990		Zinc finger C-x8-C-x5-C-x3-H type family protein		Zinc finger C-x8-C-x5-C-x3-H type family protein	Zinc finger, CCCH-type [IPR000571]	TF[C3H]	DNA binding [GO:0003677] (not sig. gene)			RNA binding [GO:0003723]; biological_process [GO:0008150]; metal ion binding [GO:0046872]; nuclease activity [GO:0004518]; nucleic acid binding [GO:0003676]; nucleus [GO:0005634]																												22.98	14.26	17.44	19.8	19.93	21.02	24.18	14.72	18.04	24.12	13.45	17.8
AT1G05000	AtPFA-DSP1; PFA-DSP1 [plant and fungi atypical dual-speci&#64257;city phosphatase 1]	Phosphotyrosine protein phosphatases superfamily protein	Encodes an atypical dual-speci&#64257;city phosphatase.	Phosphotyrosine protein phosphatases superfamily protein	Protein-tyrosine phosphatase, SIW14-lik [IPR004861]; Protein-tyrosine phosphatase, active site [IPR016130]; Protein-tyrosine phosphatase, dual specificity phosphatase, eukaryoti [IPR020428]					dephosphorylation [GO:0016311]; phosphatase activity [GO:0016791]; phosphoprotein phosphatase activity [GO:0004721]; protein tyrosine phosphatase activity [GO:0004725]																												3.47	2.49	2.57	6.85	2.35	1.91	3.74	2.31	1.67	5.24	1.97	9.82
AT1G05010	ACO4 [ethylene forming enzyme]; EAT1; EFE [ethylene-forming enzyme]	ethylene-forming enzyme	Encodes 1-aminocyclopropane-1-carboxylate oxidase	ethylene-forming enzyme (EFE)	Oxoglutarate/iron-dependent oxygenase [IPR005123]		defense response [GO:0006952] (LGOoe atml1-3 vs. Col_WT, upreg., LGOoe atml1-3 vs. atml1-3, upreg., LGOoe atml1-3 vs. lgo-2, upreg., LGOoe vs. lgo-2, upreg.); fruit ripening [GO:0009835] (LGOoe atml1-3 vs. Col_WT, upreg., LGOoe atml1-3 vs. atml1-3, upreg., LGOoe atml1-3 vs. lgo-2, upreg., LGOoe vs. lgo-2, upreg.); oxidation-reduction process [GO:0055114] (LGOoe atml1-3 vs. Col_WT, upreg., LGOoe a…			1-aminocyclopropane-1-carboxylate oxidase activity [GO:0009815]; L-ascorbic acid binding [GO:0031418]; cellular response to fatty acid [GO:0071398]; ethylene biosynthetic process [GO:0009693]; metal ion binding [GO:0046872]								1.28264	1.5562e-05					1.61372	1.70781e-09	0.938222	0.00847113	0.939212	0.0102339									25.64	29.07	30.52	34.76	22.68	36.24	13.46	14.63	20.69	61.6	39.88	29
AT1G05020		ENTH/ANTH/VHS superfamily protein		ENTH/ANTH/VHS superfamily protein	ANTH [IPR011417]; Clathrin adaptor, phosphoinositide-binding, GAT-like [IPR014712]; ENTH/VH [IPR008942]; Epsin-like, N-termina [IPR013809]					1-phosphatidylinositol binding [GO:0005545]; Golgi apparatus [GO:0005794]; clathrin binding [GO:0030276]; clathrin coat assembly [GO:0048268]; clathrin-coated vesicle [GO:0030136]; coated pit [GO:0005905]; endocytosis [GO:0006897]; protein binding [GO:0005515]; protein transport [GO:0015031]																												0.41	0.33	0.3	0.58	0.09	0.4	0.34	0.61	0.3	0.64	0.24	1.46
AT1G05030		Major facilitator superfamily protein		Major facilitator superfamily protein	General substrate transporter [IPR005828]; Major facilitator superfamil [IPR020846]; Major facilitator superfamily, general substrate transporte [IPR016196]; Sugar transporter, conserved site [IPR005829]; Sugar/inositol transporter [IPR003663]		sugar:proton symporter activity [GO:0005351] (not sig. gene)	integral component of membrane [GO:0016021] (not sig. gene)		carbohydrate transmembrane transporter activity [GO:0015144]; carbohydrate transport [GO:0008643]; chloroplast membrane [GO:0031969]; membrane [GO:0016020]; substrate-specific transmembrane transporter activity [GO:0022891]; transmembrane transport [GO:0055085]																												5.25	3.62	3.75	4.99	3.51	3.81	2.09	3.08	2.75	4.64	4.27	1.75
AT1G05040				BEST Arabidopsis thaliana protein match is: Ubiquitin-associated (UBA) protein (TAIR:AT2G33010.1); unknown protein						biological_process [GO:0008150]; molecular_function [GO:0003674]																												0.19	0.52	0.16	0.64	0.48	0.23	0.25	0.16	0.17	0.19	0.27	0.36
AT1G05055	ATGTF2H2; GTF2H2 [general transcription factor II H2]	general transcription factor II H2	Member of transcription factor TFIIH complex. Involved in transcription and DNA repair and interacts with AtXPD.	general transcription factor II H2 (GTF2H2)	Ssl1-like [IPR007198]; TFIIH C1-like, C-terminal [IPR004595]; TFIIH basal transcription factor complex, subunit SSL1 [IPR012170]; Zinc finger, RING-type [IPR001841]; von Willebrand factor, type [IPR002035]		transcription, DNA-templated [GO:0006351] (not sig. gene)			core TFIIH complex [GO:0000439]; holo TFIIH complex [GO:0005675]; nucleotide-excision repair [GO:0006289]; regulation of transcription from RNA polymerase II promoter [GO:0006357]; translation initiation factor activity [GO:0003743]; translational initiation [GO:0006413]; zinc ion binding [GO:0008270]																												5.42	4.48	5.94	5.1	5.58	5.2	2.85	5.25	4.7	5.01	5.77	1.88
AT1G05060				unknown protein						molecular_function [GO:0003674]																												17.77	9.95	11.88	16.62	12.65	12.89	11.53	14.03	14.24	16.56	11.4	7.42
AT1G05065	CLE20 [CLAVATA3/ESR-RELATED 20]	CLAVATA3/ESR-RELATED 20	Member of a large family of putative ligands homologous to the Clavata3 gene. Consists of a single exon.	CLAVATA3/ESR-RELATED 20 (CLE20)				apoplast [GO:0048046] (not sig. gene)		extracellular space [GO:0005615]; multicellular organismal development [GO:0007275]																												1.71	2.81	3.36	1.22	3.01	2.18	1.64	4.09	1.84	1.56	3.07	0.5
AT1G05070		Protein of unknown function (DUF1068)		Protein of unknown function (DUF1068)	Protein of unknown function DUF106 [IPR010471]					Golgi apparatus [GO:0005794]; biological_process [GO:0008150]; endosome [GO:0005768]; molecular_function [GO:0003674]; trans-Golgi network [GO:0005802]																						0.326958	0.0839256	0.367851	0.041884			28.81	34.91	39.84	29.49	26.4	34.98	28.39	37.73	37.79	31.65	39.67	24.83
AT1G05080		F-box/RNI-like/FBD-like domains-containing protein		F-box/RNI-like/FBD-like domains-containing protein	F-box domain, Skp2-lik [IPR022364]; F-box domain, cyclin-lik [IPR001810]; FB [IPR013596]; FBD-lik [IPR006566]; Leucine-rich repeat [IPR013101]					molecular_function [GO:0003674]																												0.03	0.07	0.02	0.02	0.14	0.03	0.02	0.02	0.02	0.06	0.04	0.02
AT1G05085				unknown protein						biological_process [GO:0008150]; molecular_function [GO:0003674]																												0.15	0.4	0.12	0.1	0.35	0.17	0.1	0.12	0.13	0.14	0.2	0.11
AT1G05090		dentin sialophosphoprotein-related		dentin sialophosphoprotein-related						biological_process [GO:0008150]; molecular_function [GO:0003674]																												3.29	3.04	2.19	2.53	3.45	3.21	5.58	2.41	4.96	2.41	2.6	2.48
AT1G05100	MAPKKK18 [mitogen-activated protein kinase kinase kinase 18]	mitogen-activated protein kinase kinase kinase 18	member of MEKK subfamily	mitogen-activated protein kinase kinase kinase 18 (MAPKKK18)	Protein kinase, ATP binding site [IPR017441]; Protein kinase, catalytic domain [IPR000719]; Protein kinase-like domai [IPR011009]; Serine/threonine-protein kinase domain [IPR002290]; Serine/threonine-protein kinase, active site [IPR008271]; Serine/threonine-protein kinase-like domain [IPR017442]		cytoplasm [GO:0005737] (not sig. gene)	ATP binding [GO:0005524] (not sig. gene); protein serine/threonine kinase activity [GO:0004674] (not sig. gene)		activation of protein kinase activity [GO:0032147]; kinase activity [GO:0016301]; regulation of apoptotic process [GO:0042981]; regulation of mitotic cell cycle [GO:0007346]; signal transduction by protein phosphorylation [GO:0023014]; stress-activated protein kinase signaling cascade [GO:0031098]																												3.34	4.67	4.84	5.65	3.48	5.29	4.64	4.28	5.58	4.91	3.3	5.12
AT1G05120		Helicase protein with RING/U-box domain		Helicase protein with RING/U-box domain	DEAD-like helicase, N-termina [IPR014001]; DNA/RNA helicase, C-terminal [IPR001650]; Helicase, superfamily 1/2, ATP-binding domai [IPR014021]; SNF2-related [IPR000330]; Zinc finger, C3HC4 RING-typ [IPR018957]; Zinc finger, RING-type [IPR001841]; Zinc finger, RING-type, conserved sit [IPR017907]		DNA binding [GO:0003677] (not sig. gene)	ATP binding [GO:0005524] (not sig. gene)		helicase activity [GO:0004386]; zinc ion binding [GO:0008270]																												5.53	4.09	3.92	6.29	4.62	5.7	5.01	4.27	5.15	6.27	4.25	2.45
AT1G05136				unknown protein						biological_process [GO:0008150]; cellular_component [GO:0005575]; molecular_function [GO:0003674]																												1.35	6.17	0.97	1.19	4.12	1.34	0.92	1.5	1.47	1.98	1.75	1.67
AT1G05140		Peptidase M50 family protein		Peptidase M50 family protein	PDZ/DHR/GLGF [IPR001478]; Peptidase M50 [IPR008915]; Peptidase M50, putative membrane-associated zinc metallopeptidase [IPR004387]		plastid [GO:0009536] (not sig. gene)	integral component of membrane [GO:0016021] (not sig. gene)		chloroplast inner membrane [GO:0009706]; metal ion binding [GO:0046872]; metalloendopeptidase activity [GO:0004222]; proteolysis [GO:0006508]																												34.6	28.01	26.56	29.51	34.31	29.83	30.05	32.54	32.63	28.52	28.92	29.17
AT1G05150		Calcium-binding tetratricopeptide family protein		Calcium-binding tetratricopeptide family protein	EF-HAND [IPR018249]; Tetratricopeptide TPR- [IPR001440]; Tetratricopeptide repea [IPR019734]; Tetratricopeptide repeat-containin [IPR013026]; Tetratricopeptide-like helical [IPR011990]; Zinc finger, ZZ-type [IPR000433]		calcium ion binding [GO:0005509] (not sig. gene)			Golgi apparatus [GO:0005794]; biological_process [GO:0008150]; endosome [GO:0005768]; trans-Golgi network [GO:0005802]; transferase activity, transferring glycosyl groups [GO:0016757]; zinc ion binding [GO:0008270]																												5.58	5.94	5.15	5.88	6.34	6.14	3.13	6.56	5.76	5.49	5.29	1.69
AT1G05160	ATKAO1; CYP88A3 ["cytochrome P450, family 88, subfamily A, polypeptide 3"]; KAO1 [ENT-KAURENOIC ACID OXYDASE 1]	cytochrome P450, family 88, subfamily A, polypeptide 3	Encodes an ent-kaurenoic acid hydroxylase, a member of the CYP88A cytochrome p450 family.	cytochrome P450, family 88, subfamily A, polypeptide 3 (CYP88A3)	Cytochrome P450 [IPR001128]; Cytochrome P450, B-class [IPR002397]; Cytochrome P450, conserved sit [IPR017972]		heme binding [GO:0020037] (not sig. gene); iron ion binding [GO:0005506] (not sig. gene); oxidation-reduction process [GO:0055114] (not sig. gene); oxygen binding [GO:0019825] (not sig. gene)	integral component of membrane [GO:0016021] (not sig. gene)		brassinosteroid biosynthetic process [GO:0016132]; brassinosteroid homeostasis [GO:0010268]; endoplasmic reticulum [GO:0005783]; endoplasmic reticulum membrane [GO:0005789]; ent-kaurenoate oxidase activity [GO:0051777]; gibberellin biosynthetic process [GO:0009686]; multicellular organismal development [GO:0007275]; sterol metabolic process [GO:0016125]																												4.33	3.32	3.32	4.82	3.35	3.61	3.79	3.8	3.97	4.06	3.55	2.68
AT1G05170		Galactosyltransferase family protein		Galactosyltransferase family protein	Glycosyl transferase, family 31 [IPR002659]		Golgi membrane [GO:0000139] (not sig. gene); galactosyltransferase activity [GO:0008378] (not sig. gene)	integral component of membrane [GO:0016021] (not sig. gene)		protein glycosylation [GO:0006486]; transferase activity, transferring glycosyl groups [GO:0016757]; transferase activity, transferring hexosyl groups [GO:0016758]																												2.54	2.9	2.87	2.75	3.29	3.12	2.12	3.44	3.19	3.63	3.09	2.84
AT1G05180	AXR1 [AUXIN RESISTANT 1]	NAD(P)-binding Rossmann-fold superfamily protein	Encodes a subunit of the RUB1 activating enzyme that regulates the protein degradation activity of Skp1-Cullin-Fbox complexes, primarily, but not exclusively, affecting auxin responses. Acts alongside AS1 to exclude BP expression from leaves.	AUXIN RESISTANT 1 (AXR1)	Molybdenum cofactor biosynthesis, Moe [IPR009036]; NAD(P)-binding domain [IPR016040]; UBA/THIF-type NAD/FAD binding fold [IPR000594]		auxin-activated signaling pathway [GO:0009734] (batch three vs. batch one, downreg., batch two vs. batch one, downreg.)	response to water deprivation [GO:0009414] (batch three vs. batch one, downreg., batch two vs. batch one, downreg.)		DNA repair [GO:0006281]; NEDD8 activating enzyme activity [GO:0019781]; auxin homeostasis [GO:0010252]; leaf morphogenesis [GO:0009965]; nucleotide binding [GO:0000166]; nucleus [GO:0005634]; protein neddylation [GO:0045116]; protein ubiquitination [GO:0016567]; reciprocal meiotic recombination [GO:0007131]; response to cytokinin [GO:0009735]; small protein activating enzyme activity [GO:0008641]																						-0.357634	0.0270956	-0.367366	0.017789			12.26	7.59	7.76	9.88	7.87	9.68	9.79	8.12	8.2	9.9	7.01	4.63
AT1G05190	emb2394 [embryo defective 2394]	Ribosomal protein L6 family		embryo defective 2394 (emb2394)	Ribosomal protein L6 [IPR000702]; Ribosomal protein L6, alpha-beta domain [IPR020040]; Ribosomal protein L6, bacterial-type [IPR019906]; Ribosomal protein L6, conserved site [IPR002358]		embryo development ending in seed dormancy [GO:0009793] (not sig. gene)	large ribosomal subunit [GO:0015934] (not sig. gene)		RNA binding [GO:0003723]; cytoplasmic translation [GO:0002181]; rRNA binding [GO:0019843]; response to cytokinin [GO:0009735]; ribosome [GO:0005840]; structural constituent of ribosome [GO:0003735]; translation [GO:0006412]																												355.76	573.75	574.84	455.47	610.62	540.89	677.93	525.2	536.26	431.22	527.41	572.53
AT1G05200	ATGLR3.4 [glutamate receptor 3.4]; GLR3.4 [glutamate receptor 3.4]; GLUR3	glutamate receptor 3.4	Encodes a putative glutamate receptor GLR3 with dual localization in plastid and plasma membrane.	glutamate receptor 3.4 (GLR3.4)	Extracellular ligand-binding recepto [IPR001828]; Extracellular solute-binding protein, family 3 [IPR001638]; GPCR, family 3, gamma-aminobutyric acid receptor, type B [IPR002455]; Glutamate receptor-relate [IPR015683]; Ionotropic glutamate receptor [IPR001320]; Ionotropic glutamate-like receptor, plan [IPR017103]		cellular response to abscisic acid stimulus [GO:0071215] (not sig. gene); ion transmembrane transport [GO:0034220] (not sig. gene); plastid [GO:0009536] (not sig. gene); response to wounding [GO:0009611] (not sig. gene)	integral component of membrane [GO:0016021] (not sig. gene); plasma membrane [GO:0005886] (not sig. gene)		calcium channel activity [GO:0005262]; calcium ion transport [GO:0006816]; calcium-mediated signaling [GO:0019722]; cellular calcium ion homeostasis [GO:0006874]; cellular response to acetate [GO:0071311]; cellular response to amino acid stimulus [GO:0071230]; cellular response to cold [GO:0070417]; cellular response to mechanical stimulus [GO:0071260]; chloroplast [GO:0009507]; glutamate recepto…																												7.34	7.35	7.31	6.92	7.03	8.94	8.03	7.09	8.61	8.3	7.02	4.34
AT1G05205				unknown protein						biological_process [GO:0008150]; molecular_function [GO:0003674]																												65.16	79.48	83.2	59.3	77.7	89.77	34.96	70.8	57.13	56.9	67.08	28.98
AT1G05210		Transmembrane protein 97, predicted		Transmembrane protein 97, predicted	Transmembrane protein 97, predicte [IPR016964]			integral component of membrane [GO:0016021] (not sig. gene)		biological_process [GO:0008150]; molecular_function [GO:0003674]																												4.19	3.46	4.31	2.8	5.2	5.13	2.59	4.87	4.07	2.93	4.82	1.18
AT1G05220		Transmembrane protein 97, predicted		Transmembrane protein 97, predicted	Transmembrane protein 97, predicte [IPR016964]			integral component of membrane [GO:0016021] (not sig. gene)		biological_process [GO:0008150]; molecular_function [GO:0003674]																												0.19	0.53	0.16	0.13	0.48	0.34	0.13	0.17	0.26	0.2	0.27	0.15
AT1G05230	HDG2 [homeodomain GLABROUS 2]	homeodomain GLABROUS 2	Encodes a homeobox-leucine zipper family protein belonging to the HD-ZIP IV family. Mutants have trichomes that appear glass-like under a dissecting microscope as compared to the wild-type trichomes. The mutations do not affect trichome growth or branch number.	homeodomain GLABROUS 2 (HDG2)	Homeobox [IPR001356]; Homeobox, conserved site [IPR017970]; Homeodomain-lik [IPR009057]; Homeodomain-related [IPR012287]; Lipid-binding STAR [IPR002913]	TF[HD-ZIP; Homeobox]	DNA binding [GO:0003677] (not sig. gene); lipid binding [GO:0008289] (not sig. gene); regulation of transcription, DNA-templated [GO:0006355] (not sig. gene); transcription factor activity, sequence-specific DNA binding [GO:0003700] (not sig. gene); transcription, DNA-templated [GO:0006351] (not sig. gene)			maintenance of floral organ identity [GO:0048497]; nucleus [GO:0005634]; sequence-specific DNA binding [GO:0043565]; trichome morphogenesis [GO:0010090]	Biologically relevant: HDG2 (HOMEODOMAIN GLABROUS 2)																											1.96	1.28	1.21	1.18	1.06	1.3	1.44	0.96	1.46	2.13	1.42	0.53
AT1G05240		Peroxidase superfamily protein		Peroxidase superfamily protein	Haem peroxidase [IPR010255]; Haem peroxidase, plant/fungal/bacterial [IPR002016]; Peroxidase, active sit [IPR019794]; Peroxidases heam-ligand binding sit [IPR019793]; Plant peroxidase [IPR000823]		extracellular region [GO:0005576] (not sig. gene); heme binding [GO:0020037] (not sig. gene); oxidation-reduction process [GO:0055114] (not sig. gene); peroxidase activity [GO:0004601] (not sig. gene); plant-type cell wall [GO:0009505] (not sig. gene); response to oxidative stress [GO:0006979] (not sig. gene)			hydrogen peroxide catabolic process [GO:0042744]; metal ion binding [GO:0046872]																												0.17	0.41	0.12	0.09	0.1	0.22	0.06	0.15	0.28	0.13	0.2	0.24
AT1G05250	AtPRX1; PRX2 [peroxidase 2]	Peroxidase superfamily protein	Encodes a cationic cell-wall-bound peroxidase homolog that is involved in the lignification of cell walls.	Peroxidase superfamily protein	Haem peroxidase [IPR010255]; Haem peroxidase, plant/fungal/bacterial [IPR002016]; Peroxidase, active sit [IPR019794]; Peroxidases heam-ligand binding sit [IPR019793]; Plant peroxidase [IPR000823]		cellular oxidant detoxification [GO:0098869] (not sig. gene); extracellular region [GO:0005576] (not sig. gene); heme binding [GO:0020037] (not sig. gene); oxidation-reduction process [GO:0055114] (not sig. gene); peroxidase activity [GO:0004601] (not sig. gene); plant-type cell wall [GO:0009505] (not sig. gene); plant-type cell wall organization [GO:0009664] (not sig. gene); response to oxidativ…			hydrogen peroxide catabolic process [GO:0042744]; lignin metabolic process [GO:0009808]; metal ion binding [GO:0046872]; response to stress [GO:0006950]																												0.16	0.43	0.12	0.09	0.1	0.21	0.05	0.15	0.25	0.14	0.2	0.27
AT1G05260	RCI3 [RARE COLD INDUCIBLE GENE 3]; RCI3A	Peroxidase superfamily protein	Encodes a cold-inducible cationic peroxidase that is involved in the stress response. In response to low temperature, RCI3 transcripts accumulate in the aerial part and in roots of etiolated seedlings but only in roots of light-grown seedlings.	RARE COLD INDUCIBLE GENE 3 (RCI3)	Haem peroxidase [IPR010255]; Haem peroxidase, plant/fungal/bacterial [IPR002016]; Peroxidase, active sit [IPR019794]; Peroxidases heam-ligand binding sit [IPR019793]; Plant peroxidase [IPR000823]		extracellular region [GO:0005576] (batch three vs. batch two, upreg.); heme binding [GO:0020037] (batch three vs. batch two, upreg.); oxidation-reduction process [GO:0055114] (batch three vs. batch two, upreg.); peroxidase activity [GO:0004601] (batch three vs. batch two, upreg.); plant-type cell wall [GO:0009505] (batch three vs. batch two, upreg.); plant-type cell wall organization [GO:0009664]…	response to cold [GO:0009409] (batch three vs. batch two, upreg.)		endoplasmic reticulum [GO:0005783]; hydrogen peroxide catabolic process [GO:0042744]; hyperosmotic salinity response [GO:0042538]; metal ion binding [GO:0046872]																										0.887006	0.0535486	0.32	0.42	0.24	0.53	0.1	0.29	0.64	0.24	0.24	0.44	0.4	2.71
AT1G05270		TraB family protein		TraB family protein	Pheromone shutdown-related, Tra [IPR002816]					biological_process [GO:0008150]; integral component of mitochondrial outer membrane [GO:0031307]; molecular_function [GO:0003674]																												20.99	18.43	16.71	25.02	21.7	19.2	18.26	17.43	18.17	22.77	19.04	13.88
AT1G05280		Protein of unknown function (DUF604)		Protein of unknown function (DUF604)	Protein of unknown function DUF60 [IPR006740]			integral component of membrane [GO:0016021] (not sig. gene)		biological_process [GO:0008150]; transferase activity, transferring glycosyl groups [GO:0016757]																												0.03	0.07	0.02	0.02	0.07	0.03	0.02	0.02	0.02	0.03	0.04	0.02
AT1G05290		CCT motif family protein		CCT motif family protein	CCT domai [IPR010402]		regulation of transcription, DNA-templated [GO:0006355] (not sig. gene); transcription factor activity, sequence-specific DNA binding [GO:0003700] (not sig. gene)																															0.38	0.09	0.03	0.5	0.09	0.04	0.4	0.06	0.03	0.21	0.05	0.84
AT1G05291		Protein of unknown function (DUF1218)		Protein of unknown function (DUF1218)	Protein of unknown function DUF121 [IPR009606]			integral component of membrane [GO:0016021] (not sig. gene)		biological_process [GO:0008150]; molecular_function [GO:0003674]																												0.07	0.19	0.06	0.05	0.17	0.08	0.05	0.06	0.06	0.07	0.1	0.05
AT1G05300	ZIP5 [zinc transporter 5 precursor]	zinc transporter 5 precursor	member of Fe(II) transporter isolog family	zinc transporter 5 precursor (ZIP5)	Zinc/iron permease [IPR003689]; Zinc/iron permease, fungal/plant [IPR004698]			integral component of membrane [GO:0016021] (not sig. gene); plasma membrane [GO:0005886] (not sig. gene)		cation transmembrane transport [GO:0098655]; cation transmembrane transporter activity [GO:0008324]; cation transport [GO:0006812]; metal ion transmembrane transporter activity [GO:0046873]; zinc II ion transmembrane transport [GO:0071577]; zinc ion transmembrane transporter activity [GO:0005385]																												3.28	3.2	3.41	2.78	3.72	3.26	2.77	3.05	2.88	4.08	3.26	2.4
AT1G05310		Pectin lyase-like superfamily protein		Pectin lyase-like superfamily protein	Pectin lyase fold/virulence facto [IPR011050]; Pectinesterase, active sit [IPR018040]; Pectinesterase, catalytic [IPR000070]		cell wall [GO:0005618] (not sig. gene); extracellular region [GO:0005576] (not sig. gene); plant-type cell wall [GO:0009505] (not sig. gene)			aspartyl esterase activity [GO:0045330]; cell wall modification [GO:0042545]; pectin catabolic process [GO:0045490]; pectinesterase activity [GO:0030599]																												4.81	2.18	1.02	3.75	6.27	5.03	1.41	2.8	2.55	2.71	2.52	0.52
AT1G05320				FUNCTIONS IN: molecular_function unknown	Prefoldi [IPR009053]			integral component of membrane [GO:0016021] (not sig. gene)		molecular_function [GO:0003674]																												4.84	4.87	4.42	4.93	5.14	4.36	3.43	4.03	4.41	4.92	3.83	1.37
AT1G05330				unknown protein						biological_process [GO:0008150]; molecular_function [GO:0003674]																												1.09	2.36	1.4	0.41	1.82	1.55	0.8	0.93	0.96	0.62	0.5	0.47
AT1G05340				unknown protein			cytoplasm [GO:0005737] (LGOoe vs. Col_WT, upreg., LGOoe vs. atml1-3, upreg., batch three vs. batch two, upreg.)			biological_process [GO:0008150]; molecular_function [GO:0003674]; nucleus [GO:0005634]										0.954464	0.0989569	1.19454	0.0284527													1.25678	0.00500877	13.25	4.17	15.26	19.18	13.81	16.56	22.03	13.75	13.38	47.91	10.89	127.34
AT1G05350		NAD(P)-binding Rossmann-fold superfamily protein		NAD(P)-binding Rossmann-fold superfamily protein	D-isomer specific 2-hydroxyacid dehydrogenase, NAD-binding [IPR006140]; Molybdenum cofactor biosynthesis, Moe [IPR009036]; NAD(P)-binding domain [IPR016040]; UBA/THIF-type NAD/FAD binding fold [IPR000594]			ATP binding [GO:0005524] (not sig. gene)		catalytic activity [GO:0003824]; metal ion binding [GO:0046872]; small protein activating enzyme activity [GO:0008641]																												12.08	10.31	10.58	10.43	13.52	13.77	6.46	10.13	10.61	11.34	11.2	4.12
AT1G05360	KMS2 [Killing Me Slowly 2]		KMS2 encode a endoplasmic reticulum protein involved in the early secretory pathway.	BEST Arabidopsis thaliana protein match is: SNARE associated Golgi protein family (TAIR:AT4G14950.1)			exocytosis [GO:0006887] (not sig. gene)	integral component of membrane [GO:0016021] (not sig. gene)		Golgi organization [GO:0007030]; endomembrane system organization [GO:0010256]; endoplasmic reticulum [GO:0005783]; endoplasmic reticulum membrane [GO:0005789]; endoplasmic reticulum organization [GO:0007029]; molecular_function [GO:0003674]; pre-autophagosomal structure [GO:0000407]; regulation of autophagy [GO:0010506]; vesicle-mediated transport [GO:0016192]																												6.56	7.05	5.47	6.25	6.4	5.75	2.91	5.71	5	5.17	6.14	1.16
AT1G05370		Sec14p-like phosphatidylinositol transfer family protein		Sec14p-like phosphatidylinositol transfer family protein	Cellular retinaldehyde-binding/triple function, C-termina [IPR001251]; Phosphatidylinositol transfer protein-like, N-termina [IPR011074]					biological_process [GO:0008150]; molecular_function [GO:0003674]																												0.64	0.47	0.36	0.14	0.45	0.37	0.55	0.43	0.39	0.54	0.51	0.4
AT1G05380		Acyl-CoA N-acyltransferase with RING/FYVE/PHD-type zinc finger protein		Acyl-CoA N-acyltransferase with RING/FYVE/PHD-type zinc finger protein	Acyl-CoA N-acyltransferas [IPR016181]; Zinc finger, FYVE/PHD-type [IPR011011]; Zinc finger, PHD-finge [IPR019787]; Zinc finger, PHD-type [IPR001965]	TF[PHD]	DNA binding [GO:0003677] (batch three vs. batch one, downreg., batch two vs. batch one, downreg.); regulation of transcription, DNA-templated [GO:0006355] (batch three vs. batch one, downreg., batch two vs. batch one, downreg.)			nucleus [GO:0005634]; transferase activity, transferring acyl groups [GO:0016746]; zinc ion binding [GO:0008270]																						-0.446557	0.0212828	-0.693328	5.09518e-05			5.89	3.88	2.58	6.39	4.61	4.92	5.25	4.18	4.47	6.35	4.35	2.02
AT1G05385	LPA19 [LOW PSII ACCUMULATION 19]; Psb27-H1	photosystem II 11 kDa protein-related	Encodes a Psb27 homolog involved in photosystem II biogenesis.	LOW PSII ACCUMULATION 19 (LPA19)						chloroplast thylakoid lumen [GO:0009543]; molecular_function [GO:0003674]; photosystem II assembly [GO:0010207]																												21.37	36.58	26.64	26.83	27.23	30.24	14.71	29.4	24.29	21.6	23.76	7.77
AT1G05400				unknown protein						biological_process [GO:0008150]																												1.66	0.72	1.37	1.13	1.93	0.89	0.76	1.41	1.36	0.65	1.24	0.5
AT1G05410		Protein of unknown function (DUF1423)		Protein of unknown function (DUF1423)	Protein of unknown function DUF1423, plan [IPR004082]					biological_process [GO:0008150]; molecular_function [GO:0003674]																												9.06	7.85	8.51	9.3	9.21	10.74	9.76	9.73	8.96	9.83	8.68	4.6
AT1G05420	ATOFP12 [ARABIDOPSIS THALIANA OVATE FAMILY PROTEIN 12]; OFP12 [ovate family protein 12]	ovate family protein 12		ovate family protein 12 (OFP12)	Protein of unknown function DUF62 [IPR006458]		transcription, DNA-templated [GO:0006351] (not sig. gene)			negative regulation of transcription, DNA-templated [GO:0045892]; nucleus [GO:0005634]																												37.18	24.15	27.79	20.15	18.84	45.42	50.44	30.8	40.48	31.66	22.21	50.08
AT1G05430				unknown protein						biological_process [GO:0008150]; cellular_component [GO:0005575]; molecular_function [GO:0003674]																												19.79	18.03	19.49	22.15	17.06	22.73	18.26	22.66	18.58	19.84	19.08	8.03
AT1G05440		C-8 sterol isomerases		C-8 sterol isomerases	ERG2/sigma1 receptor-like [IPR006716]			integral component of membrane [GO:0016021] (not sig. gene)		isomerase activity [GO:0016853]																												0.37	0.43	0.31	0.15	0.16	0.16	0.22	0.25	0.32	0.16	0.23	0.12
AT1G05450		Bifunctional inhibitor/lipid-transfer protein/seed storage 2S albumin superfamily protein	Encodes a Protease inhibitor/seed storage/LTP family protein	Bifunctional inhibitor/lipid-transfer protein/seed storage 2S albumin superfamily protein	Bifunctional inhibitor/plant lipid transfer protein/seed storag [IPR016140]; Plant lipid transfer protein/seed storage/trypsin-alpha amylase inhibito [IPR003612]					anchored component of membrane [GO:0031225]; peptidase activity [GO:0008233]; proteolysis [GO:0006508]																												5.91	6.79	11.19	16.24	3.64	2.59	8.64	5.02	3.67	5.73	8.42	14.69
AT1G05460	SDE3 [SILENCING DEFECTIVE]	P-loop containing nucleoside triphosphate hydrolases superfamily protein	Encodes a protein with similarity to RNA helicases. Mutants are defective in post-transcriptional gene silencing.	SILENCING DEFECTIVE (SDE3)	DNA helicase, UvrD/REP type [IPR000212]; Restriction endonuclease, type I, R subunit/Type III, Res subunit [IPR006935]		cytoplasm [GO:0005737] (not sig. gene)	ATP binding [GO:0005524] (not sig. gene)		RNA helicase activity [GO:0003724]; posttranscriptional gene silencing by RNA [GO:0035194]; protein binding [GO:0005515]; virus induced gene silencing [GO:0009616]																												2.61	2.79	2.99	1.96	3.11	3.13	3.15	3	3.25	2.57	2.92	2.6
AT1G05470	CVP2 [COTYLEDON VASCULAR PATTERN 2]	DNAse I-like superfamily protein	Encodes an inositol polyphosphate 5' phosphatase (5PTase) that is required for the proper recruitment of cells into developing vascular tissue in leaves and cotyledons. It is most similar to Type I 5PTases that are known to cleave a phosphate from IP3 or IP4. cvp2 mutants have elevated levels of IP3 and are hypersensitive to ABA in seed germination assays.	COTYLEDON VASCULAR PATTERN 2 (CVP2)	Endonuclease/exonuclease/phosphatas [IPR005135]; Inositol polyphosphate related phosphatase [IPR000300]		cell differentiation [GO:0030154] (not sig. gene)	abscisic acid-activated signaling pathway [GO:0009738] (not sig. gene); response to abscisic acid [GO:0009737] (not sig. gene)		cotyledon vascular tissue pattern formation [GO:0010588]; hydrolase activity [GO:0016787]; inositol phosphate dephosphorylation [GO:0046855]; inositol phosphate-mediated signaling [GO:0048016]; inositol trisphosphate metabolic process [GO:0032957]; inositol trisphosphate phosphatase activity [GO:0046030]; leaf vascular tissue pattern formation [GO:0010305]; phosphatidylinositol dephosphorylation …																												2.06	1.61	0.93	0.94	1.74	1.82	1.47	2.11	2.44	1.28	1.31	0.62
AT1G05490	chr31 [chromatin remodeling 31]	chromatin remodeling 31		chromatin remodeling 31 (chr31)	DEAD-like helicase, N-termina [IPR014001]; DNA/RNA helicase, C-terminal [IPR001650]; Helicase, superfamily 1/2, ATP-binding domai [IPR014021]; SNF2-related [IPR000330]		DNA binding [GO:0003677] (LGOoe atml1-3 vs. lgo-2, upreg., batch three vs. batch two, upreg.)	ATP binding [GO:0005524] (LGOoe atml1-3 vs. lgo-2, upreg., batch three vs. batch two, upreg.)		helicase activity [GO:0004386]; nucleus [GO:0005634]														1.03677	0.014822											0.858132	0.0400331	0.42	0.17	0.29	0.46	0.16	0.39	0.18	0.16	0.21	0.44	0.27	0.47
AT1G05500	ATSYTE [ARABIDOPSIS THALIANA SYNAPTOTAGMIN HOMOLOG E]; NTMC2T2.1; NTMC2TYPE2.1; SYT5 [synaptotagmin 5]; SYTE [SYNAPTOTAGMIN HOMOLOG E]	Calcium-dependent lipid-binding (CaLB domain) family protein	Encodes a endomembrane-localized synaptotagmin. Synaptotagmin family proteins are calcium sensors that regulate exocytosis in mammalian cells.	NTMC2T2.1	C2 calcium-dependent membrane targetin [IPR000008]; C2 calcium/lipid-binding domain, CaL [IPR008973]; C2 membrane targeting protei [IPR018029]; C2 regio [IPR020477]		lipid binding [GO:0008289] (not sig. gene)	integral component of membrane [GO:0016021] (not sig. gene)		biological_process [GO:0008150]; endomembrane system [GO:0012505]; endoplasmic reticulum [GO:0005783]; metal ion binding [GO:0046872]																												13.23	11.79	10.89	14.22	14.63	12.56	6.42	12.45	10.31	13.26	12.67	3.94
AT1G05510	OBAP1a [Oil Body-Associated Protein 1a]	Protein of unknown function (DUF1264)	Protein is tyrosine-phosphorylated and its phosphorylation state is modulated in response to ABA in Arabidopsis thaliana seeds.	FUNCTIONS IN: molecular_function unknown	Protein of unknown function DUF126 [IPR010686]		embryo development ending in seed dormancy [GO:0009793] (not sig. gene)	response to abscisic acid [GO:0009737] (not sig. gene)		lipid particle [GO:0005811]; lipid storage [GO:0019915]; molecular_function [GO:0003674]; seed oilbody biogenesis [GO:0010344]																												0.06	0.15	0.05	0.11	0.14	0.07	0.04	0.05	4.74	0.06	0.08	0.04
AT1G05520		Sec23/Sec24 protein transport family protein		Sec23/Sec24 protein transport family protein	Gelsolin domai [IPR007123]; Sec23/Sec24 beta-sandwic [IPR012990]; Sec23/Sec24, helical domain [IPR006900]; Sec23/Sec24, trunk domain [IPR006896]; Zinc finger, Sec23/Sec24-type [IPR006895]					COPII vesicle coat [GO:0030127]; ER to Golgi vesicle-mediated transport [GO:0006888]; intracellular protein transport [GO:0006886]; transport [GO:0006810]; transporter activity [GO:0005215]; zinc ion binding [GO:0008270]																												13.9	7.8	7.46	11.07	9.68	10.63	8.41	8.92	10.78	12.08	8.29	5.26
AT1G05530	UGT2 [UDP-GLUCOSYL TRANSFERASE 2]; UGT75B2 [UDP-glucosyl transferase 75B2]	UDP-glucosyl transferase 75B2	Encodes a protein with glucosyltransferase activity with high sequence homology to UGT1 (AT1G05560). It belongs to an UGT subfamily that binds UDP-glucose but not UDP-glucuronate, UDP-galactose, or UDP-rhamnose as the glycosyl donor. UGT2 was shown to be able to use abscisic acid as glycosylation substrate in the presence of UDP-glucose.	UDP-glucosyl transferase 75B2 (UGT75B2)	UDP-glucuronosyl/UDP-glucosyltransferase [IPR002213]					UDP-glucosyltransferase activity [GO:0035251]; UDP-glycosyltransferase activity [GO:0008194]; abscisic acid glucosyltransferase activity [GO:0010294]; flavonoid biosynthetic process [GO:0009813]; flavonoid glucuronidation [GO:0052696]; indole-3-acetate beta-glucosyltransferase activity [GO:0047215]; quercetin 3-O-glucosyltransferase activity [GO:0080043]; quercetin 7-O-glucosyltransferase activit…																												0.09	0.07	0.14	0.09	0.07	0.1	0.06	0.09	0.15	0.11	0.08	0.39
AT1G05540		Protein of unknown function (DUF295)		Protein of unknown function (DUF295)	Protein of unknown function DUF29 [IPR005174]					biological_process [GO:0008150]; molecular_function [GO:0003674]																												11.87	15.67	13.03	9.2	18.11	15.69	18.72	15.68	19.82	10.34	12.95	21.04
AT1G05550		Protein of unknown function (DUF295)		Protein of unknown function (DUF295)	Protein of unknown function DUF29 [IPR005174]					biological_process [GO:0008150]; cellular_component [GO:0005575]; molecular_function [GO:0003674]																												1.19	0.67	0.9	0.41	1.16	1.09	1.14	1.13	1.5	0.91	1.22	0.93
AT1G05560	UGT1 [UDP-GLUCOSE TRANSFERASE 1]; UGT75B1 [UDP-glucosyltransferase 75B1]	UDP-glucosyltransferase 75B1	A UDP-glucose transferase localized in the phragmoplast. It has been co-purified with the callose synthase complex and may transfer UDP-glucose from sucrose synthase to the callose synthase and thus help form a substrate channel for the synthesis of callose at the forming cell plate. Induced by salicylic acid. Independent of NPR1 for their induction by salicylic acid. UGT1 encodes a protein with …	UDP-glucosyltransferase 75B1 (UGT75B1)	UDP-glucuronosyl/UDP-glucosyltransferase [IPR002213]			response to salicylic acid [GO:0009751] (LGOoe atml1-3 vs. Col_WT, upreg., batch three vs. batch two, upreg.)		UDP-glucose:4-aminobenzoate acylglucosyltransferase activity [GO:0080002]; UDP-glucosyltransferase activity [GO:0035251]; UDP-glycosyltransferase activity [GO:0008194]; abscisic acid glucosyltransferase activity [GO:0010294]; cell plate formation involved in plant-type cell wall biogenesis [GO:0009920]; cytoskeleton [GO:0005856]; flavonoid biosynthetic process [GO:0009813]; flavonoid glucuronidat…																		0.561879	0.0407448							0.413303	0.0372305	60.85	50.41	63.34	75.6	69.09	77.32	65.72	61	78.51	78.61	54.13	65.53
AT1G05570	ATGSL06; ATGSL6; CALS1 [callose synthase 1]; GSL06; GSL6 [GLUCAN SYNTHASE-LIKE 6]	callose synthase 1	Encodes a callose synthase 1 catalytic subunit . Member of Glycosyltransferase Family- 48.	callose synthase 1 (CALS1)	Glycosyl transferase, family 48 [IPR003440]; Protein of unknown function DUF60 [IPR006745]		cell wall organization [GO:0071555] (batch three vs. batch one, downreg.)	integral component of membrane [GO:0016021] (batch three vs. batch one, downreg.)		(1->3)-beta-D-glucan biosynthetic process [GO:0006075]; 1,3-beta-D-glucan synthase activity [GO:0003843]; 1,3-beta-D-glucan synthase complex [GO:0000148]; cell plate [GO:0009504]; regulation of cell shape [GO:0008360]; transferase activity, transferring glycosyl groups [GO:0016757]																								-0.605692	0.0511505			5.33	2.53	2.23	5.29	3.92	4.78	3.78	2.78	4.29	6.07	3.54	1.14
AT1G05575				unknown protein						anaerobic respiration [GO:0009061]; endoplasmic reticulum [GO:0005783]; molecular_function [GO:0003674]																						-0.921836	0.0345932					5.44	0.78	1.77	5.95	1.29	1.92	4.79	3.08	2.49	6.66	4.03	11.64
AT1G05577		Domain of unknown function (DUF966)		CONTAINS InterPro DOMAIN/s: Protein of unknown function DUF966 (InterPro:IPR010369), Uncharacterised conserved protein UCP031043 (InterPro:IPR021182)	Protein of unknown function DUF96 [IPR010369]; Uncharacterised conserved protein UCP03104 [IPR021182]					biological_process [GO:0008150]; cellular_component [GO:0005575]; molecular_function [GO:0003674]																												0.45	0.27	0.06	1.22	0.42	0.08	0.9	0.17	0.06	0.34	0.1	0.68
AT1G05580	ATCHX23 [cation/H+ exchanger 23]; CHX23 [cation/H+ exchanger 23]	cation/H+ exchanger 23	member of Putative Na+/H+ antiporter family	cation/H+ exchanger 23 (CHX23)	Cation/H+ exchanger [IPR006153]			integral component of membrane [GO:0016021] (batch three vs. batch two, upreg.)		cation transport [GO:0006812]; chloroplast membrane [GO:0031969]; endoplasmic reticulum [GO:0005783]; endoplasmic reticulum membrane [GO:0005789]; monovalent cation:proton antiporter activity [GO:0005451]; pollen tube guidance [GO:0010183]; potassium ion transmembrane transport [GO:0071805]; regulation of pH [GO:0006885]; sodium ion transport [GO:0006814]; sodium:proton antiporter activity [GO:00…																										0.984064	0.0396837	3.31	3.67	5.75	9.49	2.83	4.74	5.45	5.11	3.27	9.44	4.2	23.25
AT1G05590	ATHEX3 [BETA-HEXOSAMINIDASE 3]; HEXO2 [beta-hexosaminidase 2]	beta-hexosaminidase 2	Encodes a protein with &#946;-hexosaminidase activity (the enzyme is active with p-nitrophenyl-&#946;-N-acetylglucosaminide as substrate but displayed only a minor activity toward p-nitrophenyl-&#946;-N-acetylgalactosaminide). Chitotriose-PA was digested almost completely overnight by a 50% ammonium sulfate fraction of a supernatant yeast expressing AtHEX3.	beta-hexosaminidase 2 (HEXO2)	Beta-N-acetylhexosaminidase, subunit a/b [IPR015882]; Glycoside hydrolase, catalytic cor [IPR017853]; Glycoside hydrolase, family 20 [IPR001540]; Glycoside hydrolase, family 20, catalytic core [IPR015883]; Glycoside hydrolase, subgroup, catalytic core [IPR013781]			plasma membrane [GO:0005886] (not sig. gene)		UDP-glucosyltransferase activity [GO:0035251]; beta-N-acetylhexosaminidase activity [GO:0004563]; carbohydrate metabolic process [GO:0005975]; hexosaminidase activity [GO:0015929]; hydrolase activity, hydrolyzing O-glycosyl compounds [GO:0004553]																												6.57	5.99	5.93	5.69	7.48	7.17	5.34	7.54	7.29	5.85	6.46	3.39
AT1G05600	EMB3101 [EMBRYO DEFECTIVE 3101]	Tetratricopeptide repeat (TPR)-like superfamily protein		Tetratricopeptide repeat (TPR)-like superfamily protein	Pentatricopeptide repea [IPR002885]					biological_process [GO:0008150]; molecular_function [GO:0003674]																												1.36	1.51	1.99	2.27	1.86	1.93	1.12	1.58	1.61	1.71	1.67	0.9
AT1G05610	APS2 [ADP-glucose pyrophosphorylase small subunit 2]	ADP-glucose pyrophosphorylase small subunit 2	Encodes the small subunit of ADP-glucose pyrophosphorylase. The small subunit is the catalytic isoform responsible for ADP-glucose pyrophosphorylase activity. The presence of the small subunit is required for large subunit stability. Two isoforms of the small subunit (ApS1 and ApS2) have been described. ApS2 is a minor small subunit isoform present in all plant tissues tested.	ADP-glucose pyrophosphorylase small subunit 2 (APS2)	ADP-glucose pyrophosphorylase, conserved site [IPR005836]; Nucleotidyl transferase [IPR005835]; Trimeric LpxA-like [IPR011004]			ATP binding [GO:0005524] (not sig. gene)		chloroplast [GO:0009507]; glucose-1-phosphate adenylyltransferase activity [GO:0008878]; glycogen biosynthetic process [GO:0005978]																												0.37	0.47	0.42	0.33	0.32	0.54	0.28	0.35	0.34	0.33	0.44	0.06
AT1G05615		Domain of unknown function (DUF313)		Domain of unknown function (DUF313)	Protein of unknown function DUF31 [IPR005508]		DNA binding [GO:0003677] (not sig. gene); regulation of transcription, DNA-templated [GO:0006355] (not sig. gene); transcription, DNA-templated [GO:0006351] (not sig. gene)			nucleus [GO:0005634]																												0.09	0.24	0.07	0.06	0.22	0.1	0.06	0.07	0.08	0.09	0.12	0.07
AT1G05620	NSH2 [nucleoside hydrolase 2]; URH2 [uridine-ribohydrolase 2]	uridine-ribohydrolase 2	Encodes a cytosolic inosine nucleoside hydrolase. Transcript levels for this gene are elevated in older leaves suggesting that it may play a role in purine catabolism during senescence.	uridine-ribohydrolase 2 (URH2)	Inosine/uridine-preferring nucleoside hydrolas [IPR001910]			leaf senescence [GO:0010150] (not sig. gene)		UDP-glucosyltransferase activity [GO:0035251]; cytosol [GO:0005829]; hydrolase activity [GO:0016787]; inosine catabolic process [GO:0006148]; inosine nucleosidase activity [GO:0047724]; uridine nucleosidase activity [GO:0045437]																												11.4	8.51	10.99	9.85	13.83	12.78	7.27	8.53	10.01	11.31	9.11	4.22
AT1G05630	5PTASE13 [inositol-polyphosphate 5-phosphatase 13]; AT5PTASE13 [Arabidopsis thaliana inositol-polyphosphate 5-phosphatase 13]	Endonuclease/exonuclease/phosphatase family protein	Encodes an inositol polyphosphate 5-phosphatase with phosphatase activity toward only Ins(1,4,5)P3. Induced in response to ABA and wounding treatments. Expressed in young seedlings and flowers, while no transcripts were detectable in maturated roots, stems, and rosette leaves Modulates the development of cotyledon veins through its regulation of auxin homeostasis. Involved in blue light lightâ€“s…	5PTASE13	Endonuclease/exonuclease/phosphatas [IPR005135]; Inositol polyphosphate related phosphatase [IPR000300]; WD40 repea [IPR001680]; WD40 repeat-like-containing domai [IPR011046]; WD40/YVTN repeat-like-containing domai [IPR015943]		response to wounding [GO:0009611] (not sig. gene)	response to abscisic acid [GO:0009737] (not sig. gene)		auxin homeostasis [GO:0010252]; gravitropism [GO:0009630]; inositol phosphate dephosphorylation [GO:0046855]; inositol-1,3,4,5-tetrakisphosphate 5-phosphatase activity [GO:0052659]; inositol-1,4,5-trisphosphate 5-phosphatase activity [GO:0052658]; inositol-polyphosphate 5-phosphatase activity [GO:0004445]; metal ion binding [GO:0046872]; nucleus [GO:0005634]; phloem or xylem histogenesis [GO:0010…																												4.19	2.47	1.93	2.99	2.08	3.17	2.94	2.41	2.74	4.9	2.49	1.41
AT1G05640		Ankyrin repeat family protein		Ankyrin repeat family protein	Ankyrin repea [IPR002110]; Ankyrin repeat-containing domai [IPR020683]			integral component of membrane [GO:0016021] (not sig. gene)		biological_process [GO:0008150]; molecular_function [GO:0003674]																												0.66	0.25	0.45	0.53	0.66	0.7	0.61	0.73	0.65	0.59	0.6	0.61
AT1G05650		Pectin lyase-like superfamily protein		Pectin lyase-like superfamily protein	Glycoside hydrolase, family 28 [IPR000743]; Parallel beta-helix repea [IPR006626]; Pectin lyase fol [IPR012334]; Pectin lyase fold/virulence facto [IPR011050]		cell wall organization [GO:0071555] (not sig. gene); extracellular region [GO:0005576] (not sig. gene)			carbohydrate metabolic process [GO:0005975]; lyase activity [GO:0016829]; polygalacturonase activity [GO:0004650]																												0.03	0.08	0.05	0.06	0.08	0.08	0.02	0.03	0.03	0.03	0.05	0.02
AT1G05660		Pectin lyase-like superfamily protein		Pectin lyase-like superfamily protein	Glycoside hydrolase, family 28 [IPR000743]; Parallel beta-helix repea [IPR006626]; Pectin lyase fol [IPR012334]; Pectin lyase fold/virulence facto [IPR011050]		cell wall organization [GO:0071555] (not sig. gene); extracellular region [GO:0005576] (not sig. gene)			carbohydrate metabolic process [GO:0005975]; lyase activity [GO:0016829]; polygalacturonase activity [GO:0004650]																												0.03	0.08	0.03	0.02	0.08	0.08	0.02	0.05	0.03	0.03	0.05	0.02
AT1G05670		Pentatricopeptide repeat (PPR-like) superfamily protein		Pentatricopeptide repeat (PPR-like) superfamily protein	Pentatricopeptide repea [IPR002885]					mitochondrion [GO:0005739]; transferase activity, transferring glycosyl groups [GO:0016757]																								-0.620924	0.0681601			1.34	0.83	0.48	1.17	0.95	1.24	1.11	1.14	1.22	1.84	0.94	0.46
AT1G05675		UDP-Glycosyltransferase superfamily protein		UDP-Glycosyltransferase superfamily protein	UDP-glucuronosyl/UDP-glucosyltransferase [IPR002213]					metabolic process [GO:0008152]; transferase activity, transferring hexosyl groups [GO:0016758]														1.42718	0.000424098	1.2172	0.0105357	1.45566	0.000934815									0.26	0.15	0.17	0.43	0.29	0.24	0.31	0.22	0.08	0.71	0.36	0.63
AT1G05680	UGT74E2 [Uridine diphosphate glycosyltransferase 74E2]	Uridine diphosphate glycosyltransferase 74E2	Encodes a UDP-glucosyltransferase, UGT74E2, that acts on IBA (indole-3-butyric acid) and affects auxin homeostasis. The transcript and protein levels of this enzyme are strongly induced by H2O2 and may allow integration of ROS (reactive oxygen species) and auxin signaling. This enzyme can also transfer glycosyl groups to several compounds related to the explosive TNT when this synthetic compound …	Uridine diphosphate glycosyltransferase 74E2 (UGT74E2)	UDP-glucuronosyl/UDP-glucosyltransferase [IPR002213]		cellular response to abscisic acid stimulus [GO:0071215] (not sig. gene)	response to karrikin [GO:0080167] (not sig. gene)		UDP-glucosyltransferase activity [GO:0035251]; UDP-glycosyltransferase activity [GO:0008194]; cellular hyperosmotic salinity response [GO:0071475]; cellular response to hydrogen peroxide [GO:0070301]; cellular response to water deprivation [GO:0042631]; flavonoid biosynthetic process [GO:0009813]; flavonoid glucuronidation [GO:0052696]; indole-3-butyrate beta-glucosyltransferase activity [GO:0052…																												39.88	32.72	32.1	44.51	45.87	42.46	25.48	35.23	43.47	33.1	31.23	21.42
AT1G05690	BT3 [BTB and TAZ domain protein 3]	BTB and TAZ domain protein 3	BTB and TAZ domain protein. Acts redunantly with BT1 and BT2 during female gametophyte development. Acts with BT2 during male gametophyte development.	BTB and TAZ domain protein 3 (BT3)	BTB/POZ [IPR013069]; BTB/POZ fold [IPR011333]; BTB/POZ-like [IPR000210]; Kelch relate [IPR013089]; Zinc finger, TAZ-type [IPR000197]		pollen development [GO:0009555] (not sig. gene); regulation of transcription, DNA-templated [GO:0006355] (not sig. gene); response to ethylene [GO:0009723] (not sig. gene); response to hydrogen peroxide [GO:0042542] (not sig. gene)	calmodulin binding [GO:0005516] (not sig. gene); response to cold [GO:0009409] (not sig. gene); response to salicylic acid [GO:0009751] (not sig. gene); response to salt stress [GO:0009651] (not sig. gene)		embryo sac development [GO:0009553]; histone acetyltransferase activity [GO:0004402]; nucleus [GO:0005634]; protein ubiquitination [GO:0016567]; transcription cofactor activity [GO:0003712]; zinc ion binding [GO:0008270]																												2.27	3.38	2.76	4.09	3.55	3.69	2.55	3.7	4.89	3.2	4.54	2.36
AT1G05700		Leucine-rich repeat transmembrane protein kinase protein		Leucine-rich repeat transmembrane protein kinase protein	Leucine-rich repeat [IPR001611]; Protein kinase, ATP binding site [IPR017441]; Protein kinase, catalytic domain [IPR000719]; Protein kinase-like domai [IPR011009]; Serine-threonine/tyrosine-protein kinase [IPR001245]; Serine/threonine-protein kinase, active site [IPR008271]			ATP binding [GO:0005524] (not sig. gene); integral component of membrane [GO:0016021] (not sig. gene); protein phosphorylation [GO:0006468] (not sig. gene); protein serine/threonine kinase activity [GO:0004674] (not sig. gene)		kinase activity [GO:0016301]; phosphorylation [GO:0016310]																												0.06	0.04	0.05	0.02	0.1	0.03	0.02	0.01	0.02	0.04	0.02	0.03
AT1G05710		basic helix-loop-helix (bHLH) DNA-binding superfamily protein		basic helix-loop-helix (bHLH) DNA-binding superfamily protein	Helix-loop-helix DNA-binding [IPR011598]; Helix-loop-helix DNA-binding domain [IPR001092]	TF[bHLH]	regulation of transcription, DNA-templated [GO:0006355] (not sig. gene); response to ethylene [GO:0009723] (not sig. gene); transcription factor activity, sequence-specific DNA binding [GO:0003700] (not sig. gene)			protein dimerization activity [GO:0046983]																												39.32	26.93	29.89	43.39	23.35	30.34	23.97	29.93	28.19	34.93	27.5	50.07
AT1G05720		selenoprotein family protein		selenoprotein family protein	Sep15/SelM redo [IPR014912]					biological_process [GO:0008150]; selenium binding [GO:0008430]																												31.57	28.91	38.04	34.83	40.59	32	12.85	29.75	27.7	33.4	31.44	11.78
AT1G05730		Eukaryotic protein of unknown function (DUF842)		Eukaryotic protein of unknown function (DUF842)	Protein of unknown function DUF842, eukaryoti [IPR008560]					biological_process [GO:0008150]; molecular_function [GO:0003674]																												0.97	0.59	1.51	1.3	1.34	2.25	0.71	1.83	0.94	0.87	1.19	0.74
AT1G05740		Eukaryotic protein of unknown function (DUF842)		Eukaryotic protein of unknown function (DUF842)	Protein of unknown function DUF842, eukaryoti [IPR008560]					biological_process [GO:0008150]; molecular_function [GO:0003674]																												0.11	0.31	0.18	0.08	0.28	0.13	0.29	0.1	0.1	0.23	0.15	0.09
AT1G05750	CLB19; PDE247 [pigment defective 247]	Tetratricopeptide repeat (TPR)-like superfamily protein	Encodes a pentatricopeptide repeat protein required for editing of rpoA and clpP chloroplast transcripts.	pigment defective 247 (PDE247)	Pentatricopeptide repea [IPR002885]					RNA modification [GO:0009451]; chloroplast [GO:0009507]																												1.44	1.21	1.12	1.43	0.79	1.44	1.01	1.43	1.18	1.51	1.12	0.33
AT1G05760	RTM1 [restricted tev movement 1]	Mannose-binding lectin superfamily protein	Specifically restrict the long-distance movement of tobacco etch potyvirus (TEV) without involving either hypersensitive cell death or systemic acquired resistance	restricted tev movement 1 (RTM1)	Mannose-binding lecti [IPR001229]		carbohydrate binding [GO:0030246] (not sig. gene); cytoplasm [GO:0005737] (not sig. gene); response to virus [GO:0009615] (not sig. gene)			defense response to virus [GO:0051607]; protein binding [GO:0005515]; protein self-association [GO:0043621]; transport of virus in host, tissue to tissue [GO:0046741]																												9.38	8.21	8.32	8.75	8.19	15	9.08	11.79	9.96	8.54	9.09	6.12
AT1G05770		Mannose-binding lectin superfamily protein		Mannose-binding lectin superfamily protein	Mannose-binding lecti [IPR001229]		carbohydrate binding [GO:0030246] (not sig. gene)			cellular_component [GO:0005575]																												1.29	1.52	0.87	0.43	1.6	1.14	0.64	0.96	0.71	0.65	0.79	0.06
AT1G05780		Vacuolar ATPase assembly integral membrane protein VMA21-like domain		Vacuolar ATPase assembly integral membrane protein VMA21-like domain	Vacuolar ATPase assembly integral membrane protein VMA21-like domai [IPR019013]			integral component of membrane [GO:0016021] (not sig. gene)		COPII vesicle coat [GO:0030127]; endoplasmic reticulum membrane [GO:0005789]; endoplasmic reticulum-Golgi intermediate compartment membrane [GO:0033116]; molecular_function [GO:0003674]; vacuolar proton-transporting V-type ATPase complex assembly [GO:0070072]																												8.12	8.01	9.22	11.59	12.46	13.95	6.6	8.66	8.76	12.26	8.18	5.72
AT1G05785		Got1/Sft2-like vescicle transport protein family		Got1/Sft2-like vescicle transport protein family	Vesicle transport protein, Got1/SFT2-like [IPR007305]			integral component of membrane [GO:0016021] (not sig. gene)		molecular_function [GO:0003674]; vesicle-mediated transport [GO:0016192]																												6.92	6.92	5.09	7.27	8.07	5.31	3.01	6.89	6.34	7.69	6	2.6
AT1G05790		lipase class 3 family protein		lipase class 3 family protein	Lipase, class 3 [IPR002921]		triglyceride lipase activity [GO:0004806] (batch two vs. batch one, downreg.)	integral component of membrane [GO:0016021] (batch two vs. batch one, downreg.)		hydrolase activity [GO:0016787]; lipid metabolic process [GO:0006629]																						-0.467483	0.0938159					13.51	10.04	9.7	14.23	10.23	11.12	17.15	8.69	12.56	14.52	9.42	16.15
AT1G05800	DGL [DONGLE]	alpha/beta-Hydrolases superfamily protein	Encodes a galactolipase. Located in the chloroplast. Involved in the initial step of jasmonic acid biosynthesis. Expressed in vegetative tissues and is necessary for the biosynthesis of basal-level JAs in vegetative tissues.	DONGLE (DGL)	Lipase, class 3 [IPR002921]		defense response to fungus [GO:0050832] (not sig. gene); jasmonic acid biosynthetic process [GO:0009695] (not sig. gene); response to wounding [GO:0009611] (not sig. gene); triglyceride lipase activity [GO:0004806] (not sig. gene)			1-acyl-2-lysophosphatidylserine acylhydrolase activity [GO:0052740]; chloroplast [GO:0009507]; galactolipase activity [GO:0047714]; lipid catabolic process [GO:0016042]; lipid metabolic process [GO:0006629]; lipid particle [GO:0005811]; negative regulation of cell growth [GO:0030308]; phosphatidylcholine 1-acylhydrolase activity [GO:0008970]; phosphatidylserine 1-acylhydrolase activity [GO:005273…																												0.03	0.07	0.02	0.02	0.06	0.06	0.02	0.02	0.02	0.03	0.04	0.02
AT1G05805	AKS2 [ABA-responsive kinase substrate 2]	basic helix-loop-helix (bHLH) DNA-binding superfamily protein		basic helix-loop-helix (bHLH) DNA-binding superfamily protein	Helix-loop-helix DNA-binding [IPR011598]; Helix-loop-helix DNA-binding domain [IPR001092]	TF[bHLH]	DNA binding [GO:0003677] (not sig. gene); regulation of transcription, DNA-templated [GO:0006355] (not sig. gene); transcription factor activity, sequence-specific DNA binding [GO:0003700] (not sig. gene)			core promoter sequence-specific DNA binding [GO:0001046]; cytosol [GO:0005829]; nucleus [GO:0005634]; protein dimerization activity [GO:0046983]; regulation of stomatal movement [GO:0010119]; transcription from RNA polymerase II promoter [GO:0006366]; transcription regulatory region DNA binding [GO:0044212]; transcriptional activator activity, RNA polymerase II transcription regulatory region seq…																												29.07	18.5	19.23	23.26	16.04	23.5	34.72	17.9	19.06	26.54	19.32	18.64
AT1G05810	ARA; ARA-1; ATRAB11D; ATRABA5E [ARABIDOPSIS THALIANA RAB GTPASE HOMOLOG A5E]; RABA5E [RAB GTPase homolog A5E]	RAB GTPase homolog A5E		RAB GTPase homolog A5E (RABA5E)	Ra [IPR013753]; Rab11-relate [IPR015595]; Ras GTPase [IPR001806]; Ras small GTPase, Rab type [IPR003579]; Small GTP-binding protein [IPR005225]; Small GTPas [IPR020851]					GTP binding [GO:0005525]																												8.14	8.2	7.37	4.75	5.9	9.38	9.1	7.32	6.61	7.02	7.62	4.71
AT1G05820	ATSPPL5 [ARABIDOPSIS THALIANA SIGNAL PEPTIDE PEPTIDASE-LIKE 5]; SPPL5 [SIGNAL PEPTIDE PEPTIDASE-LIKE 5]	SIGNAL PEPTIDE PEPTIDASE-LIKE 5		SIGNAL PEPTIDE PEPTIDASE-LIKE 5 (SPPL5)	Peptidase A22, presenilin signal peptide [IPR006639]; Peptidase A22B, signal peptide peptidase [IPR007369]; Protease-associated P [IPR003137]			integral component of membrane [GO:0016021] (not sig. gene)		aspartic-type endopeptidase activity [GO:0004190]; endosome membrane [GO:0010008]; peptidase activity [GO:0008233]; proteolysis [GO:0006508]																												1.6	1.25	1.28	2.04	1.7	1.76	1.11	1.53	1.06	2.11	1.48	2.9
AT1G05830	ATX2 [trithorax-like protein 2]; SDG30 [SET DOMAIN PROTEIN 30]	trithorax-like protein 2	Encodes a homolog of trithorax, a histone-lysine N-methyltransferase. Paralog of ATX1. Unlike ATX1 which is involved in trimethylating of histone H3-mysine 4, ATX2 is involved in dimethylating of histone H3-lysine 4. ATX1 and ATX2 influence the expression of largely nonoverlapping gene sets. The expression pattern of ATX2 is also different from that of ATX1.	trithorax-like protein 2 (ATX2)	FY-rich, C-terminal [IPR003889]; FY-rich, C-terminal subgroup [IPR018516]; FY-rich, N-terminal [IPR003888]; FY-rich, N-terminal subgroup [IPR018518]; PWW [IPR000313]; Post-SET domai [IPR003616]; SET domai [IPR001214]; Zinc finger, FYVE/PHD-type [IPR011011]; Zinc finger, PHD-finge [IPR019787]; Zinc finger, PHD-type [IPR001965]; Zinc finger, PHD-type, conserved sit [IPR019786]		DNA binding [GO:0003677] (not sig. gene); regulation of transcription, DNA-templated [GO:0006355] (not sig. gene)			histone H3-K4 methylation [GO:0051568]; histone methyltransferase activity (H3-K4 specific) [GO:0042800]; nucleus [GO:0005634]; zinc ion binding [GO:0008270]																												6.62	4.47	4.07	6.6	5.39	6.76	7.08	5.84	8.07	7.62	5.21	3.27
AT1G05835		PHD finger protein		PHD finger protein																												0.767143	0.0209989	1.13831	0.000155645			10.7	29.11	29.8	13.33	16.38	32.22	19.75	25.17	31.12	12.9	23.24	40.19
AT1G05840		Eukaryotic aspartyl protease family protein		Eukaryotic aspartyl protease family protein	Peptidase A1 [IPR001461]; Peptidase asparti [IPR021109]; Peptidase aspartic, catalytic [IPR009007]					anchored component of membrane [GO:0031225]; aspartic-type endopeptidase activity [GO:0004190]; proteolysis [GO:0006508]																												12.05	10.93	8.99	16.63	10.29	9.81	7.12	8.07	8.62	12.66	10.99	3.29
AT1G05850	ATCTL1; CTL1 [CHITINASE-LIKE PROTEIN 1]; ELP [ECTOPIC DEPOSITION OF LIGNIN IN PITH]; ELP1 [ECTOPIC DEPOSITION OF LIGNIN IN PITH 1]; ERH2 [ECTOPIC ROOT HAIR 2]; HOT2 [SENSITIVE TO HOT TEMPERATURES 2]; POM1 [POM-POM1]	Chitinase family protein	Encodes an endo chitinase-like protein AtCTL1. Essential for tolerance to heat, salt and drought stresses. Also involved in root hair development, cell expansion and response to cytokinin. Allelic to erh2. 11 alleles described in Hauser (1995). Mutant is defective in acquired thermotolerance, appears semidwarf throughout its life cycle and has extra lateral branches. There are two EMS alleles. Ex…	POM-POM1 (POM1)	Glycoside hydrolase, family 19 [IPR016283]; Glycoside hydrolase, family 19, catalytic [IPR000726]		chitinase activity [GO:0004568] (not sig. gene); ethylene-activated signaling pathway [GO:0009873] (not sig. gene); response to heat [GO:0009408] (not sig. gene)	apoplast [GO:0048046] (not sig. gene); regulation of salicylic acid metabolic process [GO:0010337] (not sig. gene); response to salt stress [GO:0009651] (not sig. gene); response to water deprivation [GO:0009414] (not sig. gene)		Golgi apparatus [GO:0005794]; cell wall macromolecule catabolic process [GO:0016998]; cellulose biosynthetic process [GO:0030244]; chitin catabolic process [GO:0006032]; lignin biosynthetic process [GO:0009809]; multidimensional cell growth [GO:0009825]; polysaccharide binding [GO:0030247]; regulation of carbohydrate biosynthetic process [GO:0043255]; response to cytokinin [GO:0009735]; response …																												731.24	556.6	568.02	489.18	585.32	694.37	560.14	563.92	676.64	661.71	637.64	426.61
AT1G05860				unknown protein						biological_process [GO:0008150]; molecular_function [GO:0003674]																												8.69	7.77	4.73	8.31	6.48	7.15	15.6	7.82	9.65	5.54	6.88	10.55
AT1G05870		Protein of unknown function (DUF1685)		Protein of unknown function (DUF1685)	Protein of unknown function DUF168 [IPR012881]					molecular_function [GO:0003674]														-0.604946	0.037895							0.565934	0.00476274					18.08	35.09	24.46	23.22	33.57	25.64	25.57	28.89	30.28	18.92	26.13	15.61
AT1G05880	ARI12 [ARIADNE 12]; ATARI12 [ARABIDOPSIS ARIADNE 12]	RING/U-box superfamily protein	Encodes ARI12 (ARIADNE 12). ARI12 belongs to a family of â€˜RING between RING fingers' (RBR) domain proteins with E3 ligase activity. Expression of ARI12 is induced by UV-B exposure.	ARIADNE 12 (ARI12)	Zinc finger, C6HC-type [IPR002867]; Zinc finger, CCHC-type [IPR001878]; Zinc finger, RING-type [IPR001841]		cellular response to hypoxia [GO:0071456] (not sig. gene); cytoplasm [GO:0005737] (not sig. gene)			ligase activity [GO:0016874]; nucleic acid binding [GO:0003676]; positive regulation of proteasomal ubiquitin-dependent protein catabolic process [GO:0032436]; protein polyubiquitination [GO:0000209]; protein ubiquitination [GO:0016567]; protein ubiquitination involved in ubiquitin-dependent protein catabolic process [GO:0042787]; response to UV-B [GO:0010224]; ubiquitin conjugating enzyme bindin…																												0.2	0.13	0.04	0.05	0.12	0.06	0.1	0.04	0.04	0.25	0.07	0.04
AT1G05890	ARI5 [ARIADNE 5]; ATARI5 [ARABIDOPSIS ARIADNE 5]	RING/U-box superfamily protein		ARIADNE 5 (ARI5)	Zinc finger, C6HC-type [IPR002867]; Zinc finger, CCHC-type [IPR001878]; Zinc finger, RING-type [IPR001841]		cytoplasm [GO:0005737] (batch two vs. batch one, downreg.)	integral component of membrane [GO:0016021] (batch two vs. batch one, downreg.)		ligase activity [GO:0016874]; nucleic acid binding [GO:0003676]; positive regulation of proteasomal ubiquitin-dependent protein catabolic process [GO:0032436]; protein polyubiquitination [GO:0000209]; protein ubiquitination [GO:0016567]; protein ubiquitination involved in ubiquitin-dependent protein catabolic process [GO:0042787]; ubiquitin conjugating enzyme binding [GO:0031624]; ubiquitin ligas…																						-0.442597	0.0534493					25.32	17.43	14.14	30.41	21	21.97	33.21	17.72	25.96	27.54	17.5	18.54
AT1G05894				unknown protein																																		0.22	0.35	0.14	0.13	0.34	0.26	0.15	0.07	0.19	0.3	0.19	0.02
AT1G05900	ATNTH2; NTH2 [endonuclease III 2]	endonuclease III 2		endonuclease III 2 (NTH2)	DNA glycosylase [IPR011257]; Endonuclease III, conserved site-2 [IPR004036]; Endonuclease III-like, iron-sulphur cluster loop motif [IPR003651]; Helix-hairpin-helix DNA-binding motif, class 1 [IPR003583]; Helix-hairpin-helix motif [IPR000445]; HhH-GPD domain [IPR003265]		DNA binding [GO:0003677] (not sig. gene)			4 iron, 4 sulfur cluster binding [GO:0051539]; DNA N-glycosylase activity [GO:0019104]; DNA-(apurinic or apyrimidinic site) lyase activity [GO:0003906]; base-excision repair [GO:0006284]; base-excision repair, AP site formation [GO:0006285]; chloroplast nucleoid [GO:0042644]; metal ion binding [GO:0046872]; nucleus [GO:0005634]; oxidized pyrimidine nucleobase lesion DNA N-glycosylase activity [GO…																												12.83	9.54	9.92	12.62	11.1	11.8	22.59	9.75	13.03	11.58	11.8	26.41
AT1G05910		cell division cycle protein 48-related / CDC48-related		cell division cycle protein 48-related / CDC48-related	ATPase, AAA+ type, core [IPR003593]; ATPase, AAA-type, conserved site [IPR003960]; ATPase, AAA-type, core [IPR003959]; Bromodomai [IPR001487]			ATP binding [GO:0005524] (not sig. gene)																														5.35	3	2.96	3.53	3.83	4.59	3.02	3.89	4.31	4.34	3.02	1.69
AT1G05920		Domain of unknown function (DUF313)		FUNCTIONS IN: DNA binding	Protein of unknown function DUF31 [IPR005508]; Transcriptional factor B3 [IPR003340]		DNA binding [GO:0003677] (not sig. gene); regulation of transcription, DNA-templated [GO:0006355] (not sig. gene); transcription, DNA-templated [GO:0006351] (not sig. gene)			nucleus [GO:0005634]																												0.04	0.11	0.04	0.03	0.1	0.05	0.06	0.04	0.04	0.04	0.06	0.03
AT1G05925				unknown protein																																		0.88	3.69	0.64	0.73	2.58	0.88	0.57	0.91	0.91	1.18	1.14	0.99
AT1G05930		Domain of unknown function (DUF313)		FUNCTIONS IN: DNA binding	Protein of unknown function DUF31 [IPR005508]; Transcriptional factor B3 [IPR003340]	TF[B3]	DNA binding [GO:0003677] (not sig. gene); regulation of transcription, DNA-templated [GO:0006355] (not sig. gene); transcription, DNA-templated [GO:0006351] (not sig. gene)			nucleus [GO:0005634]																												0.04	0.11	0.03	0.03	0.1	0.05	0.03	0.03	0.04	0.04	0.06	0.09
AT1G05940	CAT9 [cationic amino acid transporter 9]	cationic amino acid transporter 9	Encodes a member of the cationic amino acid transporter (CAT) subfamily of amino acid polyamine choline transporters.	cationic amino acid transporter 9 (CAT9)	Amino acid permease domain [IPR004841]; Amino acid/polyamine transporter I [IPR002293]; Cationic amino acid transporte [IPR015606]		antiporter activity [GO:0015297] (not sig. gene)	integral component of membrane [GO:0016021] (not sig. gene)		L-amino acid transmembrane transporter activity [GO:0015179]; basic amino acid transmembrane transporter activity [GO:0015174]; chloroplast membrane [GO:0031969]																												27.95	18.53	16.56	21.05	20.48	19.38	25.44	17.59	19.6	22.04	20.93	20.28
AT1G05950				unknown protein						biological_process [GO:0008150]; molecular_function [GO:0003674]																												0.62	0.5	0.69	0.58	0.71	1.31	0.46	0.88	0.84	0.78	0.52	0.51
AT1G05960		ARM repeat superfamily protein		ARM repeat superfamily protein	Armadillo-type fold [IPR016024]					biological_process [GO:0008150]																												8.61	5.21	4.59	6.92	6.64	6.73	7.23	6.01	6.64	8.92	5.75	5.83
AT1G05970		RNA-binding (RRM/RBD/RNP motifs) family protein		RNA-binding (RRM/RBD/RNP motifs) family protein						biological_process [GO:0008150]; cellular_component [GO:0005575]; nucleotide binding [GO:0000166]																												3.64	7.01	7.19	5.35	6.33	6.11	3.47	5.85	4.89	3.99	5.7	2.02
AT1G05990	RHS1 [ROOT HAIR SPECIFIC 1]	EF hand calcium-binding protein family		EF hand calcium-binding protein family	Calcium-binding EF-hand [IPR002048]; EF-HAND [IPR018249]; EF-Hand 1, calcium-binding sit [IPR018247]; EF-han [IPR018248]; EF-hand-like domain [IPR011992]; Parvalbumin [IPR008080]		calcium ion binding [GO:0005509] (not sig. gene)			cellular_component [GO:0005575]																												0.11	0.29	0.09	0.07	0.27	0.12	0.07	0.09	0.09	0.11	0.15	0.16
AT1G06000		UDP-Glycosyltransferase superfamily protein	encodes a flavonol-7-O-rhamnosyltransferase involved in the formation of rhamnosylated flavonols	UDP-Glycosyltransferase superfamily protein	UDP-glucuronosyl/UDP-glucosyltransferase [IPR002213]					UDP-glycosyltransferase activity [GO:0008194]; flavonol biosynthetic process [GO:0051555]; transferase activity, transferring glycosyl groups [GO:0016757]; transferase activity, transferring hexosyl groups [GO:0016758]																								0.509497	0.0555577			29.84	27.78	32.42	19.22	37.04	41.89	37.33	35.42	40.88	29.47	25.84	31.4
AT1G06010				unknown protein				integral component of membrane [GO:0016021] (not sig. gene)		biological_process [GO:0008150]; molecular_function [GO:0003674]																												27.28	35.47	37.21	31.25	27.83	29.51	20.13	29.87	28	22.84	36.61	8.56
AT1G06020		pfkB-like carbohydrate kinase family protein		pfkB-like carbohydrate kinase family protein	Carbohydrate/puine kinase, PfkB, conserved sit [IPR002173]; Carbohydrate/purine kinas [IPR011611]; Ribokinase [IPR002139]			ATP binding [GO:0005524] (not sig. gene)		D-ribose metabolic process [GO:0006014]; fructokinase activity [GO:0008865]; kinase activity [GO:0016301]; ribokinase activity [GO:0004747]; starch biosynthetic process [GO:0019252]																												0.52	0.29	0.22	0.34	0.54	0.5	0.27	0.41	0.1	0.55	0.36	0.38
AT1G06030		pfkB-like carbohydrate kinase family protein		pfkB-like carbohydrate kinase family protein	Carbohydrate/puine kinase, PfkB, conserved sit [IPR002173]; Carbohydrate/purine kinas [IPR011611]; Ribokinase [IPR002139]			ATP binding [GO:0005524] (not sig. gene)		D-ribose metabolic process [GO:0006014]; fructokinase activity [GO:0008865]; kinase activity [GO:0016301]; ribokinase activity [GO:0004747]; starch biosynthetic process [GO:0019252]																												0.06	0.1	0.09	0.03	0.11	0.05	0.03	0.04	0.07	0.12	0.08	0.08
AT1G06040	BBX24 [B-box domain protein 24]; STO [SALT TOLERANCE]	B-box zinc finger family protein	Encodes salt tolerance protein (STO) which confers salt tolerance to yeast cells. Fully complements calcineurin deficient yeast but does not encode a phosphoprotein phosphatase. Sequence has similarities to CONSTANS. STO co-localizes with COP1 and plays a role in light signaling.	SALT TOLERANCE (STO)	Zinc finger, B-box [IPR000315]	TF[DBB; Orphan]	DNA binding [GO:0003677] (not sig. gene); regulation of transcription, DNA-templated [GO:0006355] (not sig. gene); transcription factor activity, sequence-specific DNA binding [GO:0003700] (not sig. gene); transcription, DNA-templated [GO:0006351] (not sig. gene)	response to karrikin [GO:0080167] (not sig. gene); response to salt stress [GO:0009651] (not sig. gene)		intracellular [GO:0005622]; nucleus [GO:0005634]; photomorphogenesis [GO:0009640]; positive regulation of shade avoidance [GO:1902448]; protein binding [GO:0005515]; response to light stimulus [GO:0009416]; seedling development [GO:0090351]; transcription cofactor activity [GO:0003712]; zinc ion binding [GO:0008270]																												195.68	165.69	137.98	151.51	122.17	115.76	270.06	168.31	148.92	161.85	188.52	260.63
AT1G06050		Protein of unknown function (DUF1336)		Protein of unknown function (DUF1336)	Protein of unknown function DUF133 [IPR009769]					biological_process [GO:0008150]; molecular_function [GO:0003674]																												4.38	4.59	3.91	6.14	3.2	3.47	7.36	3.21	4.41	5.27	3.79	8.54
AT1G06060		LisH and RanBPM domains containing protein		LisH and RanBPM domains containing protein	CTLH, C-terminal LisH moti [IPR006595]; LisH dimerisation moti [IPR006594]; Ran binding protein, CRA domai [IPR019589]; Ran binding protein-like, CRA domai [IPR013144]					biological_process [GO:0008150]; molecular_function [GO:0003674]																												18.94	17.58	12.89	17.78	13.05	14.98	22.04	16.04	14.33	17.51	12.83	22.25
AT1G06070		Basic-leucine zipper (bZIP) transcription factor family protein		Basic-leucine zipper (bZIP) transcription factor family protein	Basic-leucine zipper (bZIP) transcription factor [IPR004827]; bZIP transcription factor, bZIP-1 [IPR011616]	TF[bZIP]	DNA binding [GO:0003677] (not sig. gene); regulation of transcription, DNA-templated [GO:0006355] (not sig. gene); transcription factor activity, sequence-specific DNA binding [GO:0003700] (not sig. gene)			nucleus [GO:0005634]; sequence-specific DNA binding [GO:0043565]																												11.41	8.15	7.7	8.3	8.62	10.06	14.86	9.52	11.59	9.85	7	16.89
AT1G06080	ADS1 [delta 9 desaturase 1]; AtADS1	delta 9 desaturase 1	Encodes a protein homologous to delta 9 acyl-lipid desaturases of cyanobacteria and acyl-CoA desaturases of yeast and mammals. expression down-regulated by cold temperature. It is involved in the desaturation of VLCFAs to make monounsaturated VLCFAs.	delta 9 desaturase 1 (ADS1)	Fatty acid desaturase, type 1 [IPR005804]; Fatty acid desaturase, type 1, core [IPR015876]		oxidation-reduction process [GO:0055114] (not sig. gene); oxidoreductase activity [GO:0016491] (not sig. gene)	integral component of membrane [GO:0016021] (not sig. gene)		endoplasmic reticulum membrane [GO:0005789]; oxidoreductase activity, acting on paired donors, with oxidation of a pair of donors resulting in the reduction of molecular oxygen to two molecules of water [GO:0016717]; unsaturated fatty acid biosynthetic process [GO:0006636]; very long-chain fatty acid biosynthetic process [GO:0042761]																												0.13	0.11	0.11	0.2	0.11	0.16	0.17	0.07	0.45	0.17	0.31	0.03
AT1G06090		Fatty acid desaturase family protein		Fatty acid desaturase family protein	Fatty acid desaturase, type 1 [IPR005804]; Fatty acid desaturase, type 1, core [IPR015876]		oxidation-reduction process [GO:0055114] (not sig. gene); oxidoreductase activity [GO:0016491] (not sig. gene)	integral component of membrane [GO:0016021] (not sig. gene)		endoplasmic reticulum membrane [GO:0005789]; oxidoreductase activity, acting on paired donors, with oxidation of a pair of donors resulting in the reduction of molecular oxygen to two molecules of water [GO:0016717]; unsaturated fatty acid biosynthetic process [GO:0006636]																												0.83	0.23	0.22	1.27	1.6	0.72	0.19	0.55	0.3	0.6	0.28	0.04
AT1G06100		Fatty acid desaturase family protein		Fatty acid desaturase family protein	Fatty acid desaturase, type 1 [IPR005804]; Fatty acid desaturase, type 1, core [IPR015876]		oxidation-reduction process [GO:0055114] (not sig. gene); oxidoreductase activity [GO:0016491] (not sig. gene)	integral component of membrane [GO:0016021] (not sig. gene)		endoplasmic reticulum membrane [GO:0005789]; oxidoreductase activity, acting on paired donors, with oxidation of a pair of donors resulting in the reduction of molecular oxygen to two molecules of water [GO:0016717]; unsaturated fatty acid biosynthetic process [GO:0006636]																												0.04	0.12	0.07	0.03	0.11	0.05	0.03	0.04	0.08	0.04	0.06	0.03
AT1G06110	SKIP16 [SKP1/ASK-interacting protein 16]	SKP1/ASK-interacting protein 16		SKP1/ASK-interacting protein 16 (SKIP16)	Apa [IPR007474]					SCF ubiquitin ligase complex [GO:0019005]; protein binding [GO:0005515]; protein ubiquitination [GO:0016567]																												16.76	15.45	13.97	20.05	14.9	16.65	12.94	14.09	13.62	19.16	15.34	6.7
AT1G06120		Fatty acid desaturase family protein		Fatty acid desaturase family protein	Fatty acid desaturase, type 1 [IPR005804]; Fatty acid desaturase, type 1, core [IPR015876]		oxidation-reduction process [GO:0055114] (not sig. gene); oxidoreductase activity [GO:0016491] (not sig. gene)	integral component of membrane [GO:0016021] (not sig. gene)		endoplasmic reticulum membrane [GO:0005789]; oxidoreductase activity, acting on paired donors, with oxidation of a pair of donors resulting in the reduction of molecular oxygen to two molecules of water [GO:0016717]; unsaturated fatty acid biosynthetic process [GO:0006636]																												0.06	0.12	0.04	0.04	0.15	0.07	0.05	0.04	0.04	0.05	0.09	0.12
AT1G06130	GLX2-4 [glyoxalase 2-4]	glyoxalase 2-4		glyoxalase 2-4 (GLX2-4)	Beta-lactamase-like [IPR001279]; Hydroxyacylglutathione hydrolase [IPR017782]					hydroxyacylglutathione hydrolase activity [GO:0004416]; metal ion binding [GO:0046872]; methylglyoxal catabolic process to D-lactate via S-lactoyl-glutathione [GO:0019243]																												21.54	14.64	16.44	20.04	18.49	16.17	14.07	15.71	14.66	20.48	15.79	10.3
AT1G06135				unknown protein						biological_process [GO:0008150]; molecular_function [GO:0003674]																												0.43	1.58	0.33	0.33	1.19	0.45	0.27	0.41	0.42	0.5	0.57	0.42
AT1G06137				unknown protein						biological_process [GO:0008150]; molecular_function [GO:0003674]																												0.45	1.65	0.34	0.34	1.24	0.47	0.28	0.42	0.43	0.53	0.59	0.44
AT1G06140	MEF3 [mitochondrial editing factor 3]	Pentatricopeptide repeat (PPR) superfamily protein	Encodes MEF3 (mitochondrial editing factor 3), a PPR (pentatricopeptide repeat) protein of the E domain subclass. Functions in mitochondrial RNA editing.	Pentatricopeptide repeat (PPR) superfamily protein	Pentatricopeptide repea [IPR002885]					mitochondrial mRNA modification [GO:0080156]; mitochondrion [GO:0005739]; molecular_function [GO:0003674]																												0.18	0.39	0.15	0.2	0.22	0.27	0.04	0.37	0.23	0.35	0.25	0.06
AT1G06148			Unknown gene	FUNCTIONS IN: molecular_function unknown						biological_process [GO:0008150]; molecular_function [GO:0003674]																												0.64	3.14	0.75	0.7	1.71	0.69	0.61	0.58	0.6	1.43	0.86	0.58
AT1G06149	CPuORF8 [conserved peptide upstream open reading frame 8]	conserved peptide upstream open reading frame 8	Upstream open reading frames (uORFs) are small open reading frames found in the 5' UTR of a mature mRNA, and can potentially mediate translational regulation of the largest, or major, ORF (mORF). CPuORF8 represents a conserved upstream opening reading frame relative to major ORF AT1G06150.1	conserved peptide upstream open reading frame 8 (CPuORF8)						biological_process [GO:0008150]; molecular_function [GO:0003674]																												19.31	22.56	5.4	56.92	62.72	38.24	42.7	49.43	60.03	40.82	25.19	5.93
AT1G06150	EMB1444 [EMBRYO DEFECTIVE 1444]	basic helix-loop-helix (bHLH) DNA-binding superfamily protein		EMBRYO DEFECTIVE 1444 (EMB1444); basic helix-loop-helix (bHLH) DNA-binding superfamily protein	Helix-loop-helix DNA-binding [IPR011598]; Helix-loop-helix DNA-binding domain [IPR001092]; Pentatricopeptide repea [IPR002885]		DNA binding [GO:0003677] (LGOoe atml1-3 vs. lgo-2, downreg.); regulation of transcription, DNA-templated [GO:0006355] (LGOoe atml1-3 vs. lgo-2, downreg.); transcription factor activity, sequence-specific DNA binding [GO:0003700] (LGOoe atml1-3 vs. lgo-2, downreg.); transcription, DNA-templated [GO:0006351] (LGOoe atml1-3 vs. lgo-2, downreg.)			protein dimerization activity [GO:0046983]														-0.628269	0.0157015													8.95	7.05	7.31	7.66	9.19	9.61	10	8.14	12.2	7.26	6.8	7.1
AT1G06160	ORA59 [octadecanoid-responsive Arabidopsis AP2/ERF 59]	octadecanoid-responsive Arabidopsis AP2/ERF 59	encodes a member of the ERF (ethylene response factor) subfamily B-3 of ERF/AP2 transcription factor family. The protein contains one AP2 domain. There are 18 members in this subfamily including ATERF-1, ATERF-2, AND ATERF-5.	octadecanoid-responsive Arabidopsis AP2/ERF 59 (ORA59)	DNA-binding, integrase-type [IPR016177]; Pathogenesis-related transcriptional factor/ERF, DNA-binding [IPR001471]	TF[AP2-EREBP; ERF]	DNA binding [GO:0003677] (not sig. gene); ethylene-activated signaling pathway [GO:0009873] (not sig. gene); regulation of transcription, DNA-templated [GO:0006355] (not sig. gene); response to ethylene [GO:0009723] (not sig. gene); transcription factor activity, sequence-specific DNA binding [GO:0003700] (not sig. gene); transcription, DNA-templated [GO:0006351] (not sig. gene)	response to jasmonic acid [GO:0009753] (not sig. gene)		intracellular [GO:0005622]; jasmonic acid and ethylene-dependent systemic resistance [GO:0009861]; nucleus [GO:0005634]																												0.06	0.15	0.05	0.04	0.28	0.07	0.04	0.05	0.15	0.06	0.08	0.04
AT1G06170		basic helix-loop-helix (bHLH) DNA-binding superfamily protein		basic helix-loop-helix (bHLH) DNA-binding superfamily protein	Helix-loop-helix DNA-binding [IPR011598]; Helix-loop-helix DNA-binding domain [IPR001092]	TF[bHLH]	DNA binding [GO:0003677] (not sig. gene); regulation of transcription, DNA-templated [GO:0006355] (not sig. gene); transcription factor activity, sequence-specific DNA binding [GO:0003700] (not sig. gene); transcription, DNA-templated [GO:0006351] (not sig. gene)			nucleus [GO:0005634]; protein dimerization activity [GO:0046983]																												0.27	0.16	0.18	0.24	0.22	0.11	0.32	0.15	0.18	0.27	0.26	0.29
AT1G06180	ATMYB13 [myb domain protein 13]; ATMYBLFGN; MYB13 [myb domain protein 13]	myb domain protein 13	member of MYB3R- and R2R3- type MYB- encoding genes	myb domain protein 13 (MYB13)	HTH transcriptional regulator, Myb-type, DNA-bindin [IPR017930]; Homeodomain-lik [IPR009057]; Homeodomain-related [IPR012287]; Myb transcription facto [IPR015495]; Myb, DNA-bindin [IPR014778]; SANT, DNA-binding [IPR001005]	TF[MYB]	DNA binding [GO:0003677] (not sig. gene); regulation of transcription, DNA-templated [GO:0006355] (not sig. gene); transcription factor activity, sequence-specific DNA binding [GO:0003700] (not sig. gene)	response to jasmonic acid [GO:0009753] (not sig. gene); response to salicylic acid [GO:0009751] (not sig. gene); response to salt stress [GO:0009651] (not sig. gene)		response to gibberellin [GO:0009739]																												3.59	1.77	2.82	3.96	2.07	2	5.4	3.58	2.72	3.55	1.65	7.02
AT1G06190	RHON1 [Rho-N 1]	Rho termination factor	Encodes a novel ribonucleic acid-binding protein that interacts with the endonuclease RNase E and supports its function in processing plastid ribonucleic acids.	Rho termination factor	ATPase, P-type, K/Mg/Cd/Cu/Zn/Na/Ca/Na/H-transporter [IPR001757]; Rho termination factor, N-terminal [IPR011112]			response to abscisic acid [GO:0009737] (LGOoe atml1-3 vs. lgo-2, downreg.)		DNA-templated transcription, termination [GO:0006353]; chloroplast [GO:0009507]; chloroplast mRNA processing [GO:0010239]; chloroplast rRNA processing [GO:1901259]; protein binding [GO:0005515]; protein self-association [GO:0043621]; rRNA binding [GO:0019843]														-0.521763	0.0783905													43.42	30.18	31.58	30.41	35.17	37.7	49	36.81	36.6	32.17	28.32	23.57
AT1G06200		Peptidase S24/S26A/S26B/S26C family protein		Peptidase S24/S26A/S26B/S26C family protein	Peptidase S24/S26A/S26B/S26 [IPR015927]; Peptidase S24/S26A/S26B/S26C, beta-ribbon domai [IPR011056]		serine-type peptidase activity [GO:0008236] (not sig. gene)			membrane [GO:0016020]; proteolysis [GO:0006508]																												38.39	33.43	41.11	47.59	41.38	42.35	53.36	37.9	35.39	49.43	43.65	53.92
AT1G06210		ENTH/VHS/GAT family protein		ENTH/VHS/GAT family protein	ENTH/VH [IPR008942]; GAT [IPR004152]; VHS [IPR002014]					Golgi stack [GO:0005795]; intra-Golgi vesicle-mediated transport [GO:0006891]; intracellular [GO:0005622]; intracellular protein transport [GO:0006886]; protein transport [GO:0015031]; protein transporter activity [GO:0008565]																												15.71	12.61	13.87	18.23	14.89	14.69	9.98	13.56	14.56	17.48	14.39	9.06
AT1G06220	CLO [CLOTHO]; GFA1 [GAMETOPHYTE FACTOR 1]; MEE5 [MATERNAL EFFECT EMBRYO ARREST 5]	Ribosomal protein S5/Elongation factor G/III/V family protein	Encodes a protein with similarity to splicing factor Snu114. Snu114 is thought to be involved in activation of the splicosome. Loss of GFA1 function results in reduced female fertility. Approximately 50% of ovules abort due to defects in the female gametophyte. In mutant gametophytes antipodal cells express egg cell markers suggesting a defect in specification of cell fate.GFA1 is also required t…	MATERNAL EFFECT EMBRYO ARREST 5 (MEE5)	Elongation factor G/III/ [IPR009022]; Protein synthesis factor, GTP-binding [IPR000795]; Ribosomal protein S5 domain 2-type fol [IPR020568]; Ribosomal protein S5 domain 2-type fold, subgrou [IPR014721]; Small GTP-binding protein [IPR005225]; Translation elongation factor EFG/EF2, C-terminal [IPR000640]; Translation elongation factor EFG/EF2, domain IV [IPR005517]; Translation elongation factor EF…		embryo development ending in seed dormancy [GO:0009793] (not sig. gene)			GTP binding [GO:0005525]; GTPase activity [GO:0003924]; nuclear speck [GO:0016607]; regulation of embryo sac egg cell differentiation [GO:0045694]; translation [GO:0006412]; translation elongation factor activity [GO:0003746]; translation factor activity, RNA binding [GO:0008135]																												15.4	10	10.37	11.61	13.5	15.36	8.27	12.79	13.51	12.57	9.69	4.52
AT1G06225	CLE3 [CLAVATA3/ESR-RELATED 3]	CLAVATA3/ESR-RELATED 3	Member of a large family of putative ligands homologous to the Clavata3 gene. Consists of a single exon.	CLAVATA3/ESR-RELATED 3 (CLE3)				apoplast [GO:0048046] (not sig. gene)		extracellular space [GO:0005615]; multicellular organismal development [GO:0007275]																												0.28	0.94	0.22	0.41	0.75	0.31	0.18	0.26	0.26	0.31	0.38	0.25
AT1G06230	GTE4 [global transcription factor group E4]	global transcription factor group E4	This gene is predicted to encode a bromodomain-containing protein. Plant lines expressing RNAi constructs targeted against GTE4 show some resistance to agrobacterium-mediated root transformation.	global transcription factor group E4 (GTE4)	Bromodomai [IPR001487]		DNA binding [GO:0003677] (batch three vs. batch one, downreg., batch two vs. batch one, downreg.); regulation of transcription, DNA-templated [GO:0006355] (batch three vs. batch one, downreg., batch two vs. batch one, downreg.); transcription, DNA-templated [GO:0006351] (batch three vs. batch one, downreg., batch two vs. batch one, downreg.)			DNA mediated transformation [GO:0009294]; nucleus [GO:0005634]; positive regulation of mitotic cell cycle [GO:0045931]; root development [GO:0048364]																						-0.337653	0.0194029	-0.291986	0.0495598			16.79	10.74	9.46	16.04	13.08	13.46	15.47	12.63	14.74	15.28	11.38	9.1
AT1G06240		Protein of unknown function DUF455		Protein of unknown function DUF455	Protein of unknown function DUF45 [IPR007402]					biological_process [GO:0008150]																												14.49	12.07	9.73	11.68	15.45	12.88	13.42	11.94	13.97	13.52	10.22	8.91
AT1G06250		alpha/beta-Hydrolases superfamily protein		alpha/beta-Hydrolases superfamily protein	Lipase, class 3 [IPR002921]		triglyceride lipase activity [GO:0004806] (not sig. gene)			lipid catabolic process [GO:0016042]; lipid metabolic process [GO:0006629]																												2.43	1.77	1.95	1.8	2.78	1.87	3.06	1.32	2.58	1.5	1.64	3.77
AT1G06260		Cysteine proteinases superfamily protein		Cysteine proteinases superfamily protein	Peptidase C1A, papain C-terminal [IPR000668]; Peptidase C1A, papain [IPR013128]; Peptidase, cysteine peptidase active site [IPR000169]; Proteinase inhibitor I29, cathepsin propeptid [IPR013201]			apoplast [GO:0048046] (batch two vs. batch one, downreg.)		cysteine-type peptidase activity [GO:0008234]; proteolysis [GO:0006508]																						-0.810802	0.072433					14.75	1.28	1.86	7.49	5.84	2.59	18.29	1.84	2.49	10.88	2.24	13.46
AT1G06270		Pentatricopeptide repeat (PPR) superfamily protein		Pentatricopeptide repeat (PPR) superfamily protein	Pentatricopeptide repea [IPR002885]					biological_process [GO:0008150]; molecular_function [GO:0003674]; plastid membrane [GO:0042170]																												2.35	1.96	2.43	2.81	3.06	3	2.38	2.41	2.92	2.8	1.65	1.92
AT1G06280	LBD2 [LOB domain-containing protein 2]	LOB domain-containing protein 2		LOB domain-containing protein 2 (LBD2)	Lateral organ boundaries, LO [IPR004883]	TF[LBD]				biological_process [GO:0008150]																												0.07	0.19	0.12	0.05	0.17	0.08	0.05	0.06	0.06	0.07	0.1	0.05
AT1G06290	ACX3 [acyl-CoA oxidase 3]; ATACX3	acyl-CoA oxidase 3	Encodes an acyl-CoA oxidase with specificity for medium chain fatty acids.	acyl-CoA oxidase 3 (ACX3)	Acyl-CoA dehydrogenase/oxidase C-terminal [IPR009075]; Acyl-CoA dehydrogenase/oxidase [IPR009100]; Acyl-CoA oxidase [IPR012258]; Acyl-CoA oxidase, C-terminal [IPR002655]; Acyl-CoA oxidase/dehydrogenase, central domain [IPR006091]; Acyl-CoA oxidase/dehydrogenase, type 1 [IPR006090]; Acyl-CoA oxidase/dehydrogenase, type1/2, C-terminal [IPR013764]			electron carrier activity [GO:0009055] (batch three vs. batch one, downreg.)		acyl-CoA dehydrogenase activity [GO:0003995]; acyl-CoA oxidase activity [GO:0003997]; fatty acid beta-oxidation [GO:0006635]; fatty acid beta-oxidation using acyl-CoA dehydrogenase [GO:0033539]; fatty acid beta-oxidation using acyl-CoA oxidase [GO:0033540]; fatty-acyl-CoA binding [GO:0000062]; flavin adenine dinucleotide binding [GO:0050660]; lipid homeostasis [GO:0055088]; medium-chain fatty aci…																								-0.420521	0.0386138			32.58	19.82	14.05	33.77	28.27	23.47	25.38	20.31	22.33	33.16	22.71	19.86
AT1G06310	ACX6 [acyl-CoA oxidase 6]	acyl-CoA oxidase 6	Encodes a putative acyl-CoA oxidase. However, no transcripts have been detected for this gene and no altered phenotypes have been detected in plants mutant for this gene. This suggests that ACX6 does not significantly contribute to seedling beta-oxidation of fatty acids or indole-3-butyric acid in vivo.	acyl-CoA oxidase 6 (ACX6)	Acyl-CoA dehydrogenase/oxidase C-terminal [IPR009075]; Acyl-CoA dehydrogenase/oxidase [IPR009100]; Acyl-CoA dehydrogenase/oxidase, N-terminal [IPR013786]; Acyl-CoA oxidase [IPR012258]; Acyl-CoA oxidase, C-terminal [IPR002655]; Acyl-CoA oxidase/dehydrogenase, central domain [IPR006091]; Acyl-CoA oxidase/dehydrogenase, type 1 [IPR006090]; Acyl-CoA oxidase/dehydrogenase, type1/2, C-terminal [IPR0137…			electron carrier activity [GO:0009055] (not sig. gene)		acyl-CoA dehydrogenase activity [GO:0003995]; acyl-CoA oxidase activity [GO:0003997]; fatty acid beta-oxidation [GO:0006635]; fatty acid beta-oxidation using acyl-CoA dehydrogenase [GO:0033539]; fatty-acyl-CoA binding [GO:0000062]; flavin adenine dinucleotide binding [GO:0050660]; lipid homeostasis [GO:0055088]; oxidoreductase activity, acting on the CH-CH group of donors, with a flavin as accept…																												0.05	0.05	0.02	0.02	0.04	0.02	0.05	0.03	0.02	0.05	0.1	0.01
AT1G06320				unknown protein						biological_process [GO:0008150]; molecular_function [GO:0003674]																												0.15	0.2	0.06	0.15	0.19	0.09	0.05	0.06	0.07	0.07	0.1	0.28
AT1G06330		Heavy metal transport/detoxification superfamily protein		Heavy metal transport/detoxification superfamily protein	Heavy metal transport/detoxification protein [IPR006121]					copper ion binding [GO:0005507]; copper ion transport [GO:0006825]; metal ion binding [GO:0046872]; metal ion transport [GO:0030001]																												0.1	0.27	0.08	0.07	0.24	0.11	0.06	0.08	0.09	0.1	0.14	0.07
AT1G06340		Plant Tudor-like protein		Plant Tudor-like protein	Agenet [IPR008395]; Tudor-like, plan [IPR014002]					biological_process [GO:0008150]																						0.953398	0.0250355					1.38	2.45	1.13	1.18	2.83	1.01	0.49	3.43	1.44	0.76	2.95	0.39
AT1G06350	ADS4 [delta 9 desaturase 4]; AtADS4	Fatty acid desaturase family protein		Fatty acid desaturase family protein	Fatty acid desaturase, type 1 [IPR005804]; Fatty acid desaturase, type 1, core [IPR015876]		oxidation-reduction process [GO:0055114] (LGOoe atml1-3 vs. Col_WT, downreg., LGOoe atml1-3 vs. lgo-2, downreg., LGOoe vs. Col_WT, downreg., LGOoe vs. atml1-3, downreg., LGOoe vs. lgo-2, downreg., batch three vs. batch one, upreg., batch two vs. batch one, upreg.); oxidoreductase activity [GO:0016491] (LGOoe atml1-3 vs. Col_WT, downreg., LGOoe atml1-3 vs. lgo-2, downreg., LGOoe vs. Col_WT, downre…	integral component of membrane [GO:0016021] (LGOoe atml1-3 vs. Col_WT, downreg., LGOoe atml1-3 vs. lgo-2, downreg., LGOoe vs. Col_WT, downreg., LGOoe vs. atml1-3, downreg., LGOoe vs. lgo-2, downreg., batch three vs. batch one, upreg., batch two vs. batch one, upreg.)		endoplasmic reticulum membrane [GO:0005789]; oxidoreductase activity, acting on paired donors, with oxidation of a pair of donors resulting in the reduction of molecular oxygen to two molecules of water [GO:0016717]; unsaturated fatty acid biosynthetic process [GO:0006636]								-1.24501	0.00202061	-0.909297	0.0840423	-1.15317	0.0176424	-1.16926	0.00315313			-1.07742	0.0241761			0.958958	0.00477607	0.94282	0.00470779			1.33	5.17	3.1	1.54	2.5	3.48	1.5	3.26	5.09	0.69	1.3	0.6
AT1G06360		Fatty acid desaturase family protein		Fatty acid desaturase family protein	Fatty acid desaturase, type 1 [IPR005804]; Fatty acid desaturase, type 1, core [IPR015876]		oxidation-reduction process [GO:0055114] (not sig. gene); oxidoreductase activity [GO:0016491] (not sig. gene)	integral component of membrane [GO:0016021] (not sig. gene)		endoplasmic reticulum membrane [GO:0005789]; oxidoreductase activity, acting on paired donors, with oxidation of a pair of donors resulting in the reduction of molecular oxygen to two molecules of water [GO:0016717]; unsaturated fatty acid biosynthetic process [GO:0006636]																												0.09	0.12	0.08	0.03	0.11	0.27	0.21	0.46	0.16	0.09	0.13	0.44
AT1G06380		Ribosomal protein L1p/L10e family		Ribosomal protein L1p/L10e family	Ribosomal protein L1 [IPR002143]					RNA binding [GO:0003723]; ribosome [GO:0005840]																												5.07	5.8	6.21	3.63	4.11	8.08	4.09	7.8	6.83	4.75	5.14	2.79
AT1G06390	ATGSK1; ATSK2-3 [A. THALIANA SHAGGY-LIKE KINASE GROUP 2 3]; ATSK22 [SHAGGY-LIKE PROTEIN KINASE 22]; BIL2 [BIN2-LIKE 2]; GSK1 [GSK3/SHAGGY-like protein kinase 1]; SK22 [SHAGGY-LIKE PROTEIN KINASE 22]	GSK3/SHAGGY-like protein kinase 1	encodes a GSK3/shaggy-like protein kinase. Gene expression is induced by NaCl and ABA but not KCl, suggesting that this gene may be involved in response to osmotic stress. This protein can interact with the BZR1 protein involved in brassinosteroid-mediated signaling in a Y2H assay and promotes BZR1 phosphorylation in protoplasts.	GSK3/SHAGGY-like protein kinase 1 (GSK1)	Protein kinase, ATP binding site [IPR017441]; Protein kinase, catalytic domain [IPR000719]; Protein kinase-like domai [IPR011009]; Serine/threonine-protein kinase domain [IPR002290]; Serine/threonine-protein kinase, active site [IPR008271]; Serine/threonine-protein kinase-like domain [IPR017442]			ATP binding [GO:0005524] (not sig. gene); protein phosphorylation [GO:0006468] (not sig. gene); protein serine/threonine kinase activity [GO:0004674] (not sig. gene)		brassinosteroid mediated signaling pathway [GO:0009742]; cytosol [GO:0005829]; hyperosmotic salinity response [GO:0042538]; kinase activity [GO:0016301]; protein autophosphorylation [GO:0046777]; regulation of protein localization [GO:0032880]																												37.39	26.44	23.43	33.17	33.81	39.52	18.22	28.43	29.86	30.69	28	7.06
AT1G06400	ARA-2; ARA2; ATRAB11E; ATRABA1A [ARABIDOPSIS THALIANA RAB GTPASE HOMOLOG A1A]	Ras-related small GTP-binding family protein	small GTP-binding protein (ara-2)	ARA-2	Ra [IPR013753]; Rab11-relate [IPR015595]; Ras GTPase [IPR001806]; Ras small GTPase, Rab type [IPR003579]; Small GTP-binding protein [IPR005225]; Small GTPas [IPR020851]			plasma membrane [GO:0005886] (not sig. gene)		GTP binding [GO:0005525]; GTPase activity [GO:0003924]; cell wall biogenesis [GO:0042546]; protein transport [GO:0015031]; response to auxin [GO:0009733]; small GTPase mediated signal transduction [GO:0007264]																												72.68	78.8	84.12	110.72	83.23	99.08	78.74	77.54	84.93	87.95	83.79	88.9
AT1G06410	ATTPS7 [trehalose-phosphatase/synthase 7]; ATTPSA; TPS7 [TREHALOSE -6-PHOSPHATASE SYNTHASE S7]; TPS7 [trehalose-phosphatase/synthase 7]	trehalose-phosphatase/synthase 7	Encodes an enzyme putatively involved in trehalose biosynthesis. Though the protein has both trehalose-6-phosphate synthase (TPS)-like and trehalose-6-phosphate phosphatase (TPP)-like domains, neither activity has been detected in enzymatic assays nor has the protein been able to complement yeast TPS or TPP mutants.	trehalose-phosphatase/synthase 7 (TPS7)	Glycosyl transferase, family 20 [IPR001830]; HAD-superfamily hydrolase, subfamily IIB [IPR006379]; Trehalose-phosphatase [IPR003337]					alpha,alpha-trehalose-phosphate synthase (UDP-forming) activity [GO:0003825]; transferase activity, transferring glycosyl groups [GO:0016757]; trehalose biosynthetic process [GO:0005992]; trehalose-phosphatase activity [GO:0004805]																								-0.633091	0.0131759			27.53	21.54	14.83	29.77	26.75	25.76	18.69	23.68	18.11	27.09	22.14	7.09
AT1G06420				unknown protein						biological_process [GO:0008150]; cellular_component [GO:0005575]; molecular_function [GO:0003674]																												1.34	2.23	2.58	1.13	2.05	2.71	1.55	2.36	3.01	2.16	2.16	0.79
AT1G06430	FTSH8 [FTSH protease 8]	FTSH protease 8	encodes a FtsH protease that is localized to the chloroplast	FTSH protease 8 (FTSH8)	ATPase, AAA+ type, core [IPR003593]; ATPase, AAA-type, conserved site [IPR003960]; ATPase, AAA-type, core [IPR003959]; Peptidase M41 [IPR000642]; Peptidase M41, FtsH [IPR005936]; Peptidase M41, FtsH extracellular [IPR011546]			ATP binding [GO:0005524] (not sig. gene); integral component of membrane [GO:0016021] (not sig. gene)		ATP-dependent peptidase activity [GO:0004176]; ATPase activity [GO:0016887]; PSII associated light-harvesting complex II catabolic process [GO:0010304]; chloroplast [GO:0009507]; chloroplast thylakoid membrane [GO:0009535]; metalloendopeptidase activity [GO:0004222]; metallopeptidase activity [GO:0008237]; mitochondrion [GO:0005739]; multicellular organismal development [GO:0007275]; photoinhibit…																												95.7	90.26	68.04	137.81	101.75	71.09	95.13	84.19	89.09	98.57	97.13	98.45
AT1G06440		Ubiquitin carboxyl-terminal hydrolase family protein		Ubiquitin carboxyl-terminal hydrolase family protein	RNA recognition domain, plan [IPR021099]					hydrolase activity [GO:0016787]																								-0.59168	0.0858035			1.25	0.84	0.72	1.42	1.36	1.38	1.44	0.82	0.93	1.58	1.11	0.5
AT1G06450		Polynucleotidyl transferase, ribonuclease H-like superfamily protein		Polynucleotidyl transferase, ribonuclease H-like superfamily protein	Polynucleotidyl transferase, ribonuclease H fold [IPR012337]; Ribonuclease CAF1 [IPR006941]		cytoplasm [GO:0005737] (not sig. gene); regulation of transcription, DNA-templated [GO:0006355] (not sig. gene); transcription, DNA-templated [GO:0006351] (not sig. gene)			RNA binding [GO:0003723]; RNA modification [GO:0009451]; metal ion binding [GO:0046872]; nucleus [GO:0005634]; poly(A)-specific ribonuclease activity [GO:0004535]; ribonuclease activity [GO:0004540]																												3.73	2.96	3.52	2.92	3.16	3.35	4.41	2.67	3.25	2.47	3.13	2.91
AT1G06460	ACD31.2 [ALPHA-CRYSTALLIN DOMAIN 31.2]; ACD32.1 [alpha-crystallin domain 32.1]	alpha-crystallin domain 32.1	ACD32.1 encodes an alpha-crystallin domain containing protein with homology to small heat shock proteins.	alpha-crystallin domain 32.1 (ACD32.1)	HSP20-like chaperon [IPR008978]; Heat shock protein Hsp2 [IPR002068]		response to heat [GO:0009408] (not sig. gene)			peroxisome [GO:0005777]																												247.79	107.98	178.55	202.18	135.74	147.81	400.47	119.2	135.95	268.02	173.28	291.45
AT1G06470		Nucleotide/sugar transporter family protein		Nucleotide/sugar transporter family protein	Protein of unknown function DUF25 [IPR004853]; Protein of unknown function DUF6, transmembrane [IPR000620]			integral component of membrane [GO:0016021] (not sig. gene)		carbohydrate transport [GO:0008643]; membrane [GO:0016020]																												9.23	8.12	9.58	8.85	8.53	12.22	9.15	8.71	9.65	7.21	7.77	4.71
AT1G06475				unknown protein				integral component of membrane [GO:0016021] (not sig. gene)		biological_process [GO:0008150]; membrane [GO:0016020]; molecular_function [GO:0003674]																												4.09	13.41	7.83	6.07	4.13	7.38	1.47	8.04	4.14	2.91	2.79	1.53
AT1G06490	ATGSL07 [Arabidopsis thaliana glucan synthase-like 7]; CalS7 [callose synthase 7]; GSL07 [glucan synthase-like 7]; GSL7 [glucan synthase-like 7]; atgsl7; gsl07	glucan synthase-like 7	Encodes Callose Synthase 7 (CalS7), a phloem-specific callose synthase responsible for callose deposition in developing sieve elements during phloem formation and in mature phloem induced by wounding.	glucan synthase-like 7 (GSL07)	Glycosyl transferase, family 48 [IPR003440]		cell wall organization [GO:0071555] (not sig. gene)	integral component of membrane [GO:0016021] (not sig. gene)		(1->3)-beta-D-glucan biosynthetic process [GO:0006075]; 1,3-beta-D-glucan synthase activity [GO:0003843]; 1,3-beta-D-glucan synthase complex [GO:0000148]; callose deposition in phloem sieve plate [GO:0080165]; phloem transport [GO:0010233]; regulation of cell shape [GO:0008360]; transferase activity, transferring glycosyl groups [GO:0016757]																												0.74	0.72	0.39	0.57	0.75	1.07	0.81	0.54	0.77	0.63	0.61	0.29
AT1G06500				unknown protein						biological_process [GO:0008150]; molecular_function [GO:0003674]																												7.22	15.72	15.02	12.48	12.28	14.34	16.35	13.42	14.6	15.7	13.74	16.55
AT1G06510				unknown protein						biological_process [GO:0008150]; chloroplast [GO:0009507]; molecular_function [GO:0003674]																												18.19	11.04	12.36	14.47	11.57	14.55	14.02	12.86	11.08	14.4	12.36	10.15
AT1G06515		Protein of unknown function (DUF3317)		Protein of unknown function (DUF3317)			pollen development [GO:0009555] (not sig. gene)	integral component of membrane [GO:0016021] (not sig. gene)		endoplasmic reticulum [GO:0005783]; positive regulation of serine C-palmitoyltransferase activity [GO:1904222]; protein complex binding [GO:0032403]; regulation of sphingolipid biosynthetic process [GO:0090153]																												38.89	64.22	42.85	57.25	58.67	40.06	24.58	42.47	34.43	65.09	35.12	40.01
AT1G06520	ATGPAT1 [GLYCEROL-3-PHOSPHATE sn-2-ACYLTRANSFERASE 1]; GPAT1 [GLYCEROL-3-PHOSPHATE sn-2-ACYLTRANSFERASE 1]; sn-2-GPAT1 [GLYCEROL-3-PHOSPHATE sn-2-ACYLTRANSFERASE 1]	glycerol-3-phosphate acyltransferase 1	sn-glycerol-3-phosphate 2-O-acyltransferase. Expressed in flower buds and siliques. Homozygous mutant plants are male sterile.	glycerol-3-phosphate acyltransferase 1 (GPAT1)	Phospholipid/glycerol acyltransferase [IPR002123]			integral component of membrane [GO:0016021] (LGOoe atml1-3 vs. lgo-2, upreg., batch three vs. batch two, upreg., batch two vs. batch one, downreg.); response to karrikin [GO:0080167] (LGOoe atml1-3 vs. lgo-2, upreg., batch three vs. batch two, upreg., batch two vs. batch one, downreg.)		CDP-diacylglycerol biosynthetic process [GO:0016024]; cutin biosynthetic process [GO:0010143]; dephosphorylation [GO:0016311]; glycerol-3-phosphate 2-O-acyltransferase activity [GO:0090447]; glycerol-3-phosphate O-acyltransferase activity [GO:0004366]; membrane [GO:0016020]; mitochondrion [GO:0005739]; phosphatase activity [GO:0016791]; pollen sperm cell differentiation [GO:0048235]; transferase …														1.01089	0.0321294							-1.12726	0.00300691			0.972065	0.0331319	6.07	1.77	4.17	10.58	1.89	2.35	3.45	1.94	1.7	6.45	2.55	8.23
AT1G06530	PMD2 [peroxisomal and mitochondrial division factor 2]	Tropomyosin-related	Encodes PEROXISOMAL AND MITOCHONDRIAL DIVISION FACTOR2. Involved in mitochondrial morphogenesis.	Tropomyosin-related			plastid [GO:0009536] (not sig. gene)			integral component of mitochondrial outer membrane [GO:0031307]; mitochondrion [GO:0005739]; mitochondrion organization [GO:0007005]; protein binding [GO:0005515]																												23.98	32.65	41.35	36.25	37.21	44.06	29.42	47.1	43.76	40.7	31.71	31.17
AT1G06540				unknown protein						biological_process [GO:0008150]; molecular_function [GO:0003674]														0.899623	0.0720147													1.39	2.36	0.8	1.23	1.4	1.44	0.73	0.84	1.23	1.28	1.34	1.86
AT1G06550		ATP-dependent caseinolytic (Clp) protease/crotonase family protein		ATP-dependent caseinolytic (Clp) protease/crotonase family protein	Crotonase, core [IPR001753]		hydro-lyase activity [GO:0016836] (not sig. gene)	response to karrikin [GO:0080167] (not sig. gene)		hydrolase activity [GO:0016787]																												17.76	17.63	17.57	20.1	21.41	21.97	13.07	19.49	20.45	17.65	16.86	8.61
AT1G06560		NOL1/NOP2/sun family protein		NOL1/NOP2/sun family protein	Bacterial Fmu (Sun)/eukaryotic nucleolar NOL1/Nop2 [IPR001678]; Bacterial Fmu (Sun)/eukaryotic nucleolar NOL1/Nop2p, conserved site [IPR018314]; Pseudouridine synthase/archaeosine transglycosylase [IPR002478]; Pseudouridine synthase/archaeosine transglycosylase-lik [IPR015947]					RNA binding [GO:0003723]; methylation [GO:0032259]; methyltransferase activity [GO:0008168]																												3.77	3.6	3.01	2.83	3.64	5.15	2.44	4	3.55	3.41	3	1.63
AT1G06570	HPD [4-hydroxyphenylpyruvate dioxygenase]; HPPD [4-hydroxyphenylpyruvate dioxygenase]; PDS1 [phytoene desaturation 1]	phytoene desaturation 1	Mutation of the PDS1 locus disrupts the activity of p-hydroxyphenylpyruvate dioxygenase (HPPDase), the first committed step in the synthesis of both plastoquinone and tocopherols in plants.	phytoene desaturation 1 (PDS1)	4-hydroxyphenylpyruvate dioxygenase [IPR005956]; Glyoxalase/bleomycin resistance protein/dioxygenas [IPR004360]		oxidation-reduction process [GO:0055114] (not sig. gene)			4-hydroxyphenylpyruvate dioxygenase activity [GO:0003868]; aromatic amino acid family metabolic process [GO:0009072]; carotenoid biosynthetic process [GO:0016117]; chloroplast [GO:0009507]; cytosol [GO:0005829]; mitochondrion [GO:0005739]; plastoquinone biosynthetic process [GO:0010236]; vitamin E biosynthetic process [GO:0010189]																												47.46	39.49	28.81	65.66	34.33	27.53	48.92	38.38	39	44.58	41.85	50.29
AT1G06580		Pentatricopeptide repeat (PPR) superfamily protein		Pentatricopeptide repeat (PPR) superfamily protein	Pentatricopeptide repea [IPR002885]					biological_process [GO:0008150]																												0.87	0.7	0.68	0.85	0.85	0.99	0.73	0.66	0.79	1.02	0.67	0.27
AT1G06590				unknown protein						cell division [GO:0051301]; mitotic nuclear division [GO:0007067]; nucleus [GO:0005634]; protein binding [GO:0005515]; protein ubiquitination [GO:0016567]																												1.41	0.56	0.89	0.86	0.63	1.02	0.58	1.03	0.79	0.75	1.1	0.44
AT1G06620		2-oxoglutarate (2OG) and Fe(II)-dependent oxygenase superfamily protein	encodes a protein whose sequence is similar to a 2-oxoglutarate-dependent dioxygenase	2-oxoglutarate (2OG) and Fe(II)-dependent oxygenase superfamily protein	Oxoglutarate/iron-dependent oxygenase [IPR005123]		oxidation-reduction process [GO:0055114] (LGOoe atml1-3 vs. Col_WT, upreg., LGOoe atml1-3 vs. atml1-3, upreg., LGOoe atml1-3 vs. lgo-2, upreg., LGOoe vs. lgo-2, upreg., batch three vs. batch two, upreg., batch two vs. batch one, downreg.); oxidoreductase activity [GO:0016491] (LGOoe atml1-3 vs. Col_WT, upreg., LGOoe atml1-3 vs. atml1-3, upreg., LGOoe atml1-3 vs. lgo-2, upreg., LGOoe vs. lgo-2, up…			metal ion binding [GO:0046872]; oxidoreductase activity, acting on paired donors, with incorporation or reduction of molecular oxygen, 2-oxoglutarate as one donor, and incorporation of one atom each of oxygen into both donors [GO:0016706]								0.784744	0.0128075					0.977758	0.000291015	0.674792	0.0823948	0.790032	0.0225503			-1.13787	1.8402e-08			0.781598	0.001722	12.76	3.92	5.55	9.35	5.27	9.9	7.78	3.4	6.86	16.3	5.22	9.45
AT1G06630		F-box/RNI-like superfamily protein		F-box/RNI-like superfamily protein	F-box domain, Skp2-lik [IPR022364]; F-box domain, cyclin-lik [IPR001810]					biological_process [GO:0008150]; molecular_function [GO:0003674]																								-0.449031	0.0179109			7.49	5.64	4.18	7.43	6.38	6.48	6.4	4.64	5.31	6.85	6.11	3.25
AT1G06640		2-oxoglutarate (2OG) and Fe(II)-dependent oxygenase superfamily protein	encodes a protein whose sequence is similar to a 2-oxoglutarate-dependent dioxygenase	2-oxoglutarate (2OG) and Fe(II)-dependent oxygenase superfamily protein	Oxoglutarate/iron-dependent oxygenase [IPR005123]		oxidation-reduction process [GO:0055114] (batch three vs. batch two, upreg.); oxidoreductase activity [GO:0016491] (batch three vs. batch two, upreg.)			dioxygenase activity [GO:0051213]; metal ion binding [GO:0046872]; oxidoreductase activity, acting on paired donors, with incorporation or reduction of molecular oxygen, 2-oxoglutarate as one donor, and incorporation of one atom each of oxygen into both donors [GO:0016706]																										0.598698	0.0434937	44.33	31.24	36.51	35.75	31.88	54.72	36.66	28.65	35.27	40.02	28.36	55.68
AT1G06645		2-oxoglutarate (2OG) and Fe(II)-dependent oxygenase superfamily protein		2-oxoglutarate (2OG) and Fe(II)-dependent oxygenase superfamily protein	Oxoglutarate/iron-dependent oxygenase [IPR005123]		oxidation-reduction process [GO:0055114] (not sig. gene); oxidoreductase activity [GO:0016491] (not sig. gene)			metal ion binding [GO:0046872]																												25.18	20.37	19.19	21.72	23.03	24.93	35.75	22.02	28.24	20.55	17.3	35.59
AT1G06650		2-oxoglutarate (2OG) and Fe(II)-dependent oxygenase superfamily protein	encodes a protein whose sequence is similar to 2-oxoglutarate-dependent dioxygenase	2-oxoglutarate (2OG) and Fe(II)-dependent oxygenase superfamily protein	Oxoglutarate/iron-dependent oxygenase [IPR005123]		oxidation-reduction process [GO:0055114] (not sig. gene); oxidoreductase activity [GO:0016491] (not sig. gene)			metal ion binding [GO:0046872]; oxidoreductase activity, acting on paired donors, with incorporation or reduction of molecular oxygen, 2-oxoglutarate as one donor, and incorporation of one atom each of oxygen into both donors [GO:0016706]																												73.53	47.03	50.26	64.34	62.08	52.74	61.29	49.85	56.51	66.65	53.85	48.18
AT1G06660	JASON [JASON]		Encodes JASON. jason mutant produces diploid male gametes leading to triploid progeny. Diploid gametes in the jason mutant are generated by a defect in male meiosis II.	unknown protein			regulation of transcription, DNA-templated [GO:0006355] (not sig. gene)			male meiosis II [GO:0007142]; microsporogenesis [GO:0009556]; molecular_function [GO:0003674]																												0.44	0.47	0.37	0.37	0.44	0.41	0.36	0.3	0.4	0.41	0.51	0.43
AT1G06670	NIH [nuclear DEIH-boxhelicase]	nuclear DEIH-boxhelicase	nuclear DEIH-box helicase (NIH) encoding a putative RNA and/or DNA helicase homologous to a group of nucleic acid helicases from the DEAD/H family with nuclear DEIH-box helicase (NIH) distinct N- and C-terminal regions that differ from animal DEIH proteins	nuclear DEIH-boxhelicase (NIH)	Ankyrin repeat-containing domai [IPR020683]; DEAD-like helicase, N-termina [IPR014001]; DNA/RNA helicase, C-terminal [IPR001650]; DNA/RNA helicase, DEAD/DEAH box type, N-terminal [IPR011545]; Helicase, superfamily 1/2, ATP-binding domai [IPR014021]; Helicase-associated domain [IPR007502]; Single-stranded nucleic acid binding R3H [IPR001374]		DNA binding [GO:0003677] (not sig. gene)	ATP binding [GO:0005524] (not sig. gene)		ATP-dependent RNA helicase activity [GO:0004004]; DNA helicase activity [GO:0003678]; DNA metabolic process [GO:0006259]; RNA processing [GO:0006396]; nucleus [GO:0005634]; poly(A) RNA binding [GO:0044822]																												5.22	3.42	4.01	4.07	4.26	5.79	3.94	4.72	5.49	4.54	4.43	1.67
AT1G06680	OE23 [OXYGEN EVOLVING COMPLEX SUBUNIT 23 KDA]; OEE2 [OXYGEN-EVOLVING ENHANCER PROTEIN 2]; PSBP-1 [photosystem II subunit P-1]; PSII-P [PHOTOSYSTEM II SUBUNIT P]	photosystem II subunit P-1	Encodes a 23 kD extrinsic protein that is part of photosystem II and participates in the regulation of oxygen evolution. Phosphorylation of this protein is dependent on calcium. In plsp1-1 mutant plastids, the nonmature form of the protein localizes in the stroma.	photosystem II subunit P-1 (PSBP-1)	Mog1/PsbP, alpha/beta/alpha sandwic [IPR016123]; Mog1/PsbP/DUF1795, alpha/beta/alpha sandwic [IPR016124]; Photosystem II oxygen evolving complex protein PsbP [IPR002683]; Twin-arginine translocation pathway, signal sequenc [IPR006311]		calcium ion binding [GO:0005509] (batch three vs. batch two, downreg.)	poly(U) RNA binding [GO:0008266] (batch three vs. batch two, downreg.)		chloroplast photosystem II [GO:0030095]; chloroplast thylakoid [GO:0009534]; chloroplast thylakoid lumen [GO:0009543]; chloroplast thylakoid membrane [GO:0009535]; extrinsic component of membrane [GO:0019898]; photosynthesis, light reaction [GO:0019684]; photosystem II oxygen evolving complex [GO:0009654]																										-0.445498	0.0633484	3869.57	4020.77	3598.32	3608.49	3780.86	3020.97	3877.07	3378.73	3169.04	3583.93	4737.58	2185.68
AT1G06690		NAD(P)-linked oxidoreductase superfamily protein		NAD(P)-linked oxidoreductase superfamily protein	Aldo/keto reductase [IPR001395]; Aldo/keto reductase subgroup [IPR020471]; Aldo/keto reductase, conserved site [IPR018170]		oxidation-reduction process [GO:0055114] (batch three vs. batch two, downreg., batch two vs. batch one, upreg.); oxidoreductase activity [GO:0016491] (batch three vs. batch two, downreg., batch two vs. batch one, upreg.)			aldo-keto reductase (NADP) activity [GO:0004033]; chloroplast thylakoid membrane [GO:0009535]; plastoglobule [GO:0010287]																						0.269551	0.0152169			-0.22351	0.093454	60.23	58.91	54.92	58.08	66.67	54.71	43.6	58.4	56.34	50.33	57.64	33.87
AT1G06700		Protein kinase superfamily protein		Protein kinase superfamily protein	Protein kinase, ATP binding site [IPR017441]; Protein kinase, catalytic domain [IPR000719]; Protein kinase-like domai [IPR011009]; Serine-threonine/tyrosine-protein kinase [IPR001245]; Tyrosine-protein kinase, active site [IPR008266]			ATP binding [GO:0005524] (not sig. gene)		kinase activity [GO:0016301]; non-membrane spanning protein tyrosine kinase activity [GO:0004715]; protein kinase binding [GO:0019901]																												56.97	49.32	50.64	63.24	54.23	59.56	63.09	46.68	58.03	65.13	45.97	61.62
AT1G06710	MTSF1 [mitochondrial stability factor 1]	Tetratricopeptide repeat (TPR)-like superfamily protein		Tetratricopeptide repeat (TPR)-like superfamily protein	Pentatricopeptide repea [IPR002885]																																	0.75	0.27	0.23	0.47	0.29	0.5	0.51	0.53	0.47	0.49	0.32	0.07
AT1G06720		P-loop containing nucleoside triphosphate hydrolases superfamily protein		P-loop containing nucleoside triphosphate hydrolases superfamily protein	AARP2CN [IPR012948]; Protein of unknown function DUF66 [IPR007034]; Protein synthesis factor, GTP-binding [IPR000795]					nucleus [GO:0005634]; ribosome biogenesis [GO:0042254]																												3.27	2.16	2.86	2.22	2.4	4.26	2.78	3.53	3.57	2.66	2.43	1.84
AT1G06730		pfkB-like carbohydrate kinase family protein		pfkB-like carbohydrate kinase family protein	Carbohydrate/purine kinas [IPR011611]		cytoplasm [GO:0005737] (not sig. gene)			kinase activity [GO:0016301]; nucleus [GO:0005634]; phosphorylation [GO:0016310]																												5.32	4.12	3.73	4.49	5.05	5.41	3.95	5.52	4.38	4.8	4.9	2.97
AT1G06750		P-loop containing nucleoside triphosphate hydrolases superfamily protein		P-loop containing nucleoside triphosphate hydrolases superfamily protein	Zeta toxin [IPR010488]			ATP binding [GO:0005524] (not sig. gene); integral component of membrane [GO:0016021] (not sig. gene)		hydrolase activity [GO:0016787]; kinase activity [GO:0016301]																												0.26	0.49	0.3	0.65	0.23	0.4	0.4	0.44	0.41	1.09	0.27	1.07
AT1G06760		winged-helix DNA-binding transcription factor family protein		winged-helix DNA-binding transcription factor family protein	Histone H1/H5 [IPR005818]; Histone H5 [IPR005819]; Winged helix-turn-helix transcription repressor DNA-bindin [IPR011991]		DNA binding [GO:0003677] (not sig. gene)			nucleosome [GO:0000786]; nucleosome assembly [GO:0006334]; nucleus [GO:0005634]																												88.67	94.18	112.55	97.75	124.77	89.92	50.86	97.37	89.82	95.08	95.78	34.56
AT1G06770	DRIP1 [DREB2A-interacting protein 1]	DREB2A-interacting protein 1	Encodes a C3HC4 RING-domain-containing ubiquitin E3 ligase capable of interacting with DREB2A. The DRIP1-GFP fusion protein is nuclear-localized. DRIP1 seems to be involved in regulating stress-related transcriptional changes and drought tolerance.	DREB2A-interacting protein 1 (DRIP1)	Zinc finger, C3HC4 RING-typ [IPR018957]; Zinc finger, RING-type [IPR001841]; Zinc finger, RING-type, conserved sit [IPR017907]			response to water deprivation [GO:0009414] (not sig. gene)		ligase activity [GO:0016874]; nucleus [GO:0005634]; protein autoubiquitination [GO:0051865]; protein binding [GO:0005515]; protein ubiquitination [GO:0016567]; ubiquitin-protein transferase activity [GO:0004842]; zinc ion binding [GO:0008270]																												5.56	3.88	3.8	4.37	4.43	5.12	4.06	4.31	4.55	4.98	4.05	2.05
AT1G06780	GAUT6 [galacturonosyltransferase 6]	galacturonosyltransferase 6	Encodes a protein with putative galacturonosyltransferase activity.	galacturonosyltransferase 6 (GAUT6)	Glycosyl transferase, family 8 [IPR002495]		Golgi membrane [GO:0000139] (not sig. gene); cell wall organization [GO:0071555] (not sig. gene); pectin biosynthetic process [GO:0045489] (not sig. gene)	integral component of membrane [GO:0016021] (not sig. gene)		carbohydrate biosynthetic process [GO:0016051]; polygalacturonate 4-alpha-galacturonosyltransferase activity [GO:0047262]; transferase activity, transferring glycosyl groups [GO:0016757]																												6.64	5.98	6.25	6.2	5.48	6.06	7.47	5.02	5.92	5.94	3.85	5.62
AT1G06790		RNA polymerase Rpb7 N-terminal domain-containing protein		RNA polymerase Rpb7 N-terminal domain-containing protein	RNA polymerase III, subunit Rpc2 [IPR013238]; RNA polymerase Rpb7, N-terminal [IPR005576]		DNA-directed RNA polymerase activity [GO:0003899] (not sig. gene); transcription, DNA-templated [GO:0006351] (not sig. gene)																															5.47	6.75	7.84	5.58	6.4	6.82	2.19	6.8	6.7	3.89	5.96	0.93
AT1G06800	DALL4 [DAD1-Like Lipase 4]; PLA-I{gamma}1 [phospholipase A I gamma 1]	alpha/beta-Hydrolases superfamily protein	Encodes a lipase that hydrolyzes phosphatidylcholine, glycolipids as well as triacylglycerols.	alpha/beta-Hydrolases superfamily protein	Lipase, class 3 [IPR002921]		triglyceride lipase activity [GO:0004806] (LGOoe vs. atml1-3, upreg.)			chloroplast [GO:0009507]; galactolipase activity [GO:0047714]; hydrolase activity [GO:0016787]; lipid catabolic process [GO:0016042]; lipid metabolic process [GO:0006629]; phosphatidylcholine 1-acylhydrolase activity [GO:0008970]										0.780608	0.075683																	2.74	2.52	2.28	2.11	2.21	3	2.61	2.74	3.27	4.58	2.55	4.54
AT1G06810				unknown protein						molecular_function [GO:0003674]; peroxisome [GO:0005777]; regulation of gene expression [GO:0010468]																												0.07	0.19	0.06	0.09	0.35	0.34	0.05	0.19	0.25	0.07	0.2	0.16
AT1G06820	CCR2 [CAROTENOID AND CHLOROPLAST REGULATION 2]; CRTISO [carotenoid isomerase]	carotenoid isomerase	Encodes carotenoid isomerase. Catalyzes the isomerization of poly-cis-carotenoids to all-trans-carotenoids. Together with PDS and ZDS, CRTiso is required to complete the synthesis of lycopene from phytoene.	carotenoid isomerase (CRTISO)	Carotene isomerase [IPR014101]; Fumarate reductase/succinate dehydrogenase flavoprotein, N-terminal [IPR003953]		oxidation-reduction process [GO:0055114] (not sig. gene); oxidoreductase activity [GO:0016491] (not sig. gene)			carotenoid biosynthetic process [GO:0016117]; carotenoid isomerase activity [GO:0046608]; chloroplast [GO:0009507]; chloroplast membrane [GO:0031969]; etioplast organization [GO:0009662]																												18.26	15.12	13.66	17.99	20.92	16.68	10.72	16.22	15.15	17.23	15.3	7.86
AT1G06830		Glutaredoxin family protein		Glutaredoxin family protein	Glutaredoxin [IPR002109]; Glutaredoxin-like, plant I [IPR011905]; Thioredoxin fol [IPR012335]; Thioredoxin-like fol [IPR012336]		cytoplasm [GO:0005737] (batch three vs. batch one, upreg., batch two vs. batch one, upreg.); protein disulfide oxidoreductase activity [GO:0015035] (batch three vs. batch one, upreg., batch two vs. batch one, upreg.)	electron carrier activity [GO:0009055] (batch three vs. batch one, upreg., batch two vs. batch one, upreg.)		2 iron, 2 sulfur cluster binding [GO:0051537]; cell redox homeostasis [GO:0045454]; metal ion binding [GO:0046872]																						0.946218	0.00885954	1.23551	0.000256485			11.58	44.86	52.69	5.51	37.13	48.78	12.55	43.14	39.31	25.3	24.46	29.89
AT1G06840		Leucine-rich repeat protein kinase family protein		Leucine-rich repeat protein kinase family protein	Leucine-rich repeat [IPR001611]; Leucine-rich repeat-containing N-terminal domain, type [IPR013210]; Protein kinase, ATP binding site [IPR017441]; Protein kinase, catalytic domain [IPR000719]; Protein kinase-like domai [IPR011009]; Serine-threonine/tyrosine-protein kinase [IPR001245]; Serine/threonine-protein kinase domain [IPR002290]; Serine/threonine-protein kinase, active site [IPR008271]; Tyr…		transmembrane receptor protein tyrosine kinase signaling pathway [GO:0007169] (not sig. gene)	ATP binding [GO:0005524] (not sig. gene); integral component of membrane [GO:0016021] (not sig. gene); plasma membrane [GO:0005886] (not sig. gene); protein phosphorylation [GO:0006468] (not sig. gene); protein serine/threonine kinase activity [GO:0004674] (not sig. gene)																														2.84	1.93	2.48	2.76	2.4	3.52	2.34	2.17	2.52	2.93	2.63	1.78
AT1G06850	AtbZIP52 [basic leucine-zipper 52]; bZIP52 [basic leucine-zipper 52]	basic leucine-zipper 52		basic leucine-zipper 52 (bZIP52)	Basic-leucine zipper (bZIP) transcription factor [IPR004827]; bZIP transcription factor, bZIP-1 [IPR011616]	TF[bZIP]	DNA binding [GO:0003677] (not sig. gene); regulation of transcription, DNA-templated [GO:0006355] (not sig. gene); transcription factor activity, sequence-specific DNA binding [GO:0003700] (not sig. gene)			cytosol [GO:0005829]; sequence-specific DNA binding [GO:0043565]																												7.31	3.77	5.54	5.05	7.17	7.51	10.32	5.49	6.95	6.6	4.95	8.81
AT1G06870	Plsp2A [plastidic type I signal peptidase 2A]	Peptidase S24/S26A/S26B/S26C family protein		Peptidase S24/S26A/S26B/S26C family protein	Peptidase S24/S26A/S26B/S26 [IPR015927]; Peptidase S24/S26A/S26B/S26C, beta-ribbon domai [IPR011056]; Peptidase S26, conserved regio [IPR019533]; Peptidase S26A, signal peptidase I [IPR000223]; Peptidase S26A, signal peptidase I, conserved site [IPR019758]; Peptidase S26A, signal peptidase I, serine active site [IPR019756]			integral component of membrane [GO:0016021] (not sig. gene)		chloroplast thylakoid membrane [GO:0009535]; membrane [GO:0016020]; mitochondrial inner membrane peptidase complex [GO:0042720]; mitochondrial respiratory chain complex assembly [GO:0033108]; peptidase activity [GO:0008233]; protein processing involved in protein targeting to mitochondrion [GO:0006627]; proteolysis [GO:0006508]; serine-type endopeptidase activity [GO:0004252]; signal peptide proc…																												9.2	7.97	6.89	7.71	7.9	8.24	5.46	7.11	8.45	9.13	7.46	2.9
AT1G06890		nodulin MtN21 /EamA-like transporter family protein	Nucleotide/sugar transporter family protein	nodulin MtN21 /EamA-like transporter family protein	Protein of unknown function DUF25 [IPR004853]		Golgi membrane [GO:0000139] (not sig. gene); UDP-xylose transmembrane transporter activity [GO:0005464] (not sig. gene); UDP-xylose transport [GO:0015790] (not sig. gene)	integral component of membrane [GO:0016021] (not sig. gene)		Golgi apparatus [GO:0005794]; endosome [GO:0005768]; membrane [GO:0016020]; trans-Golgi network [GO:0005802]																												43.04	24.92	30.39	33.56	33.48	37.69	44.23	30.4	38.63	38.08	28.13	66.04
AT1G06900		Insulinase (Peptidase family M16) family protein		Insulinase (Peptidase family M16) family protein	Metalloenzyme, LuxS/M16 peptidase-like, metal-binding [IPR011249]; Peptidase M16, C-terminal [IPR007863]; Peptidase M16, N-terminal [IPR011765]; Peptidase M16, core [IPR011237]; Peptidase M16, zinc-binding site [IPR001431]					metal ion binding [GO:0046872]; metalloendopeptidase activity [GO:0004222]; proteolysis [GO:0006508]																								-0.443459	0.0480868			6.64	4.66	3.13	5.61	4.93	5.83	4.78	4.53	4.81	5.72	4.57	2.2
AT1G06910	TRFL7 [TRF-like 7]	TRF-like 7	Arabidopsis thaliana myb family transcription factor (At1g06910)	TRF-like 7 (TRFL7)	HTH transcriptional regulator, Myb-type, DNA-bindin [IPR017930]; Homeodomain-lik [IPR009057]; Homeodomain-related [IPR012287]; Myb, DNA-bindin [IPR014778]; SANT, DNA-binding [IPR001005]	TF[MYB-related; MYB_related]	DNA binding [GO:0003677] (not sig. gene); transcription factor activity, sequence-specific DNA binding [GO:0003700] (not sig. gene)	response to jasmonic acid [GO:0009753] (not sig. gene); response to salicylic acid [GO:0009751] (not sig. gene)		double-stranded telomeric DNA binding [GO:0003691]; nuclear telomere cap complex [GO:0000783]																												2.03	2.03	2.11	2.23	1.6	1.81	2.74	1.78	2.38	2.12	1.94	1.91
AT1G06920	ATOFP4 [ARABIDOPSIS THALIANA OVATE FAMILY PROTEIN 4]; OFP4 [ovate family protein 4]	ovate family protein 4	Encodes OFP4, a member of the plant specific ovate family proteins. Members of this family have been shown to bind to KNOX and BELL- like TALE class homeodomain proteins. OFP4 interacts with KNAT7 to regulate secondary cell wall formation.	ovate family protein 4 (OFP4)	Protein of unknown function DUF62 [IPR006458]		DNA binding [GO:0003677] (not sig. gene); transcription, DNA-templated [GO:0006351] (not sig. gene)			negative regulation of transcription, DNA-templated [GO:0045892]; nucleus [GO:0005634]; regulation of secondary cell wall biogenesis [GO:2000652]																												0.17	0.11	0.14	0.11	0.2	0.25	0.14	0.04	0.25	0.16	0.12	0.21
AT1G06923				BEST Arabidopsis thaliana protein match is: ovate family protein 17 (TAIR:AT2G30395.1)																																		0.09	0.24	0.07	0.06	0.22	0.11	0.06	0.08	0.08	0.09	0.12	0.07
AT1G06925				FUNCTIONS IN: molecular_function unknown						molecular_function [GO:0003674]; peroxisome [GO:0005777]; regulation of gene expression [GO:0010468]																												0.11	0.32	0.09	0.08	0.28	0.4	0.07	0.29	0.1	0.12	0.32	0.09
AT1G06930				unknown protein						biological_process [GO:0008150]; molecular_function [GO:0003674]																												0.09	0.24	0.08	0.06	0.22	0.11	0.12	0.08	0.24	0.18	0.13	0.07
AT1G06950	ATTIC110 [ARABIDOPSIS THALIANA TRANSLOCON AT THE INNER ENVELOPE MEMBRANE OF CHLOROPLASTS 110]; TIC110 [translocon at the inner envelope membrane of chloroplasts 110]	translocon at the inner envelope membrane of chloroplasts 110	Encodes a protein thought to be a part of the translocon at the chloroplast inner envelope. Involved in protein import into the chloroplast and chloroplast biogenesis. C-terminal half of Tic110 functions as scaffolds for protein-protein interactions.	translocon at the inner envelope membrane of chloroplasts 110 (TIC110)			plastid [GO:0009536] (not sig. gene)	integral component of membrane [GO:0016021] (not sig. gene)		Tic complex [GO:0031897]; chloroplast [GO:0009507]; chloroplast organization [GO:0009658]; protein binding [GO:0005515]; protein import into chloroplast stroma [GO:0045037]																												36.15	21.76	19.69	23.38	26.22	28.79	22.47	26.55	25.08	25.18	21.38	15.76
AT1G06960		RNA-binding (RRM/RBD/RNP motifs) family protein		RNA-binding (RRM/RBD/RNP motifs) family protein	Nucleotide-binding, alpha-beta plait [IPR012677]; RNA recognition motif, RNP-1 [IPR000504]		cytoplasm [GO:0005737] (not sig. gene)			Cajal body [GO:0015030]; RNA binding [GO:0003723]; U2 snRNP [GO:0005686]; mRNA splicing, via spliceosome [GO:0000398]; nucleotide binding [GO:0000166]; snRNA binding [GO:0017069]; spliceosomal complex [GO:0005681]																												12.23	13.32	12.82	10.26	11.56	13.8	6.83	9.78	10.84	9.85	11.07	4.74
AT1G06970	ATCHX14; CHX14 [cation/hydrogen exchanger 14]	cation/hydrogen exchanger 14	member of Putative Na+/H+ antiporter family	cation/hydrogen exchanger 14 (CHX14)	Cation/H+ exchanger [IPR006153]			integral component of membrane [GO:0016021] (not sig. gene)		cation transport [GO:0006812]; endomembrane system [GO:0012505]; monovalent cation:proton antiporter activity [GO:0005451]; potassium ion transport [GO:0006813]; regulation of pH [GO:0006885]; sodium:proton antiporter activity [GO:0015385]																												0.1	0.11	0.16	0.24	0.11	0.09	0.07	0.32	0.11	0.59	0.06	1.08
AT1G06980				unknown protein						biological_process [GO:0008150]; molecular_function [GO:0003674]																												3.16	4.41	3.91	3.2	3.82	3.6	2.33	4.68	4.75	3.45	4.03	1.44
AT1G06990		GDSL-like Lipase/Acylhydrolase superfamily protein		GDSL-like Lipase/Acylhydrolase superfamily protein	Lipase, GDSL [IPR001087]		carboxylic ester hydrolase activity [GO:0052689] (not sig. gene); extracellular region [GO:0005576] (not sig. gene)			hydrolase activity, acting on ester bonds [GO:0016788]; lipid catabolic process [GO:0016042]																												1.04	0.09	0.03	0.54	0.18	0.04	1.2	0.03	0.03	0.42	0.05	0.66
AT1G07000	ATEXO70B2 [exocyst subunit exo70 family protein B2]; EXO70B2 [exocyst subunit exo70 family protein B2]	exocyst subunit exo70 family protein B2	A member of EXO70 gene family, putative exocyst subunits, conserved in land plants. Arabidopsis thaliana contains 23 putative EXO70 genes, which can be classified into eight clusters on the phylogenetic tree.	exocyst subunit exo70 family protein B2 (EXO70B2)	Exo70 exocyst complex subunit [IPR004140]		exocytosis [GO:0006887] (LGOoe vs. Col_WT, upreg., LGOoe vs. atml1-3, upreg., LGOoe vs. lgo-2, upreg., batch three vs. batch one, downreg., batch two vs. batch one, downreg.)			cytosol [GO:0005829]; exocyst [GO:0000145]; extracellular exosome [GO:0070062]; nucleus [GO:0005634]; vesicle docking involved in exocytosis [GO:0006904]								1.00549	0.00463049	0.939507	0.0180873	0.944223	0.0300693									-1.09208	2.03631e-05	-0.774356	0.00438269			6.65	2.35	1.56	5.64	1.44	3.62	4.19	2.16	2.57	10.12	4.56	4.65
AT1G07010	AtSLP1; SLP1 [Shewenella-like protein phosphatase 1]	Calcineurin-like metallo-phosphoesterase superfamily protein		Calcineurin-like metallo-phosphoesterase superfamily protein	Metallophosphoesterase [IPR004843]					hydrolase activity [GO:0016787]; protein serine/threonine phosphatase activity [GO:0004722]																												48.78	69.6	41.42	63.62	81.3	54.07	62.24	72.13	73.81	48.47	64.17	61.98
AT1G07020				unknown protein						biological_process [GO:0008150]; molecular_function [GO:0003674]																												9.19	8.75	11.67	10.52	12.85	15.56	13.42	10.28	11.66	14.96	10.64	8.26
AT1G07025		Mitochondrial substrate carrier family protein		Mitochondrial substrate carrier family protein	Mitochondrial substrate carrier [IPR001993]; Mitochondrial substrate/solute carrie [IPR018108]			integral component of membrane [GO:0016021] (not sig. gene)		mitochondrial inner membrane [GO:0005743]; mitochondrial transport [GO:0006839]; transport [GO:0006810]																												0.09	0.25	0.08	0.06	0.23	0.11	0.06	0.08	0.08	0.09	0.13	0.07
AT1G07030		Mitochondrial substrate carrier family protein		Mitochondrial substrate carrier family protein	Mitochondrial carrier protein [IPR002067]; Mitochondrial substrate carrier [IPR001993]; Mitochondrial substrate/solute carrie [IPR018108]			integral component of membrane [GO:0016021] (not sig. gene)		mitochondrial inner membrane [GO:0005743]; mitochondrial transport [GO:0006839]; transmembrane transport [GO:0055085]; transport [GO:0006810]																												14.6	15.11	17.61	13.41	13.29	16.92	11.55	16.6	15.98	14.39	11.99	9.02
AT1G07040				unknown protein						biological_process [GO:0008150]																						-0.479337	0.0168919					69.91	34.98	51.02	81.42	44	45.09	45.48	38.19	42.11	64.75	44.77	32.33
AT1G07050		CCT motif family protein		CCT motif family protein	CCT domai [IPR010402]					biological_process [GO:0008150]; molecular_function [GO:0003674]																												21.93	21.61	50.46	20.99	25	32.6	23.73	23.86	21.22	29.51	18	10.68
AT1G07060	ATDFO; DFO [DSB formation]			unknown protein						meiotic DNA double-strand break formation [GO:0042138]; meiotic nuclear division [GO:0007126]; molecular_function [GO:0003674]																												0.12	0.16	0.05	0.12	0.15	0.07	0.04	0.15	0.16	0.36	0.08	0.04
AT1G07070		Ribosomal protein L35Ae family protein		Ribosomal protein L35Ae family protein	Ribosomal protein L35Ae [IPR001780]; Ribosomal protein L35Ae, conserved site [IPR018266]					cytosolic large ribosomal subunit [GO:0022625]; ribosome [GO:0005840]; ribosome biogenesis [GO:0042254]; structural constituent of ribosome [GO:0003735]; translation [GO:0006412]																						0.674676	0.0769228					15.83	15.36	22.95	11.54	18.87	21.48	4.64	19.89	16.67	11.81	20.21	6.09
AT1G07080		Thioredoxin superfamily protein		Thioredoxin superfamily protein	Gamma interferon inducible lysosomal thiol reductase GIL [IPR004911]; Thioredoxin-like fol [IPR012336]					biological_process [GO:0008150]; catalytic activity [GO:0003824]																												124.81	89.85	100.45	118.77	95.67	97.16	129.24	83.9	106.3	119.37	102.58	102.28
AT1G07090	LSH6 [LIGHT SENSITIVE HYPOCOTYLS 6]	Protein of unknown function (DUF640)		LIGHT SENSITIVE HYPOCOTYLS 6 (LSH6)	Protein of unknown function DUF64 [IPR006936]		DNA binding [GO:0003677] (batch three vs. batch one, upreg., batch three vs. batch two, upreg.); regulation of transcription, DNA-templated [GO:0006355] (batch three vs. batch one, upreg., batch three vs. batch two, upreg.)																											0.934041	0.0016668	0.692727	0.0632982	3.87	2.98	9.57	4.69	5.89	9.22	3.3	4.46	11.29	5.49	7.8	5.03
AT1G07110	ATF2KP; F2KP ["fructose-2,6-bisphosphatase"]; FKFBP	fructose-2,6-bisphosphatase	Encodes the bifunctional enzyme fructose-6-phosphate 2-kinase/fructose-2,6-bisphosphatase.	fructose-2,6-bisphosphatase (F2KP)	6-phosphofructo-2-kinase [IPR013079]; Bifunctional 6-phosphofructo-2-kinase/fructose-2, 6-bisphosphate 2-phosphatas [IPR016260]; Carbohydrate-binding-like fold [IPR013784]; Fructose-2,6-bisphosphatase [IPR003094]; Glycoside hydrolase, carbohydrate-binding [IPR002044]; Histidine phosphatase superfamily, clade- [IPR013078]; Phosphoglycerate/bisphosphoglycerate mutase, active site [IPR001345]			ATP binding [GO:0005524] (batch three vs. batch one, downreg., batch three vs. batch two, downreg.)		6-phosphofructo-2-kinase activity [GO:0003873]; cytosol [GO:0005829]; fructose 2,6-bisphosphate metabolic process [GO:0006003]; fructose 6-phosphate metabolic process [GO:0006002]; fructose metabolic process [GO:0006000]; fructose-2,6-bisphosphate 2-phosphatase activity [GO:0004331]; regulation of carbon utilization [GO:0043609]; starch binding [GO:2001070]																								-0.477614	0.0342285	-0.471438	0.0652269	65.19	48.73	39.81	61.67	65.36	48.72	41.66	47.56	47.06	61.96	56.79	17.18
AT1G07120				FUNCTIONS IN: molecular_function unknown						molecular_function [GO:0003674]																												1.7	0.84	0.58	0.66	1.35	1.29	0.74	1.04	1.29	0.8	0.96	0.78
AT1G07130	ATSTN1; STN1	Nucleic acid-binding, OB-fold-like protein	Encodes a protein with similarity to yeast STN1, an OB fold protein involved in protecting yeast telomeres. In Arabidopsis, loss of STN1 function mutations exhibit gross morphological abnormalities and defects in telomere architecture and maintenance. STN1 likely plays a role in telomere end capping.	STN1	Nucleic acid binding, OB-fold, tRNA/helicase-type [IPR004365]; Nucleic acid-binding, OB-fol [IPR012340]; Nucleic acid-binding, OB-fold-lik [IPR016027]		DNA binding [GO:0003677] (batch three vs. batch two, upreg.)			nuclear chromosome, telomeric region [GO:0000784]; protein binding [GO:0005515]; telomere capping [GO:0016233]																										0.500341	0.0597138	9.92	9.02	10.65	8.92	7.75	11.27	10.73	8.61	12.72	10.97	9.34	11.65
AT1G07135		glycine-rich protein		glycine-rich protein						anchored component of membrane [GO:0031225]; biological_process [GO:0008150]; molecular_function [GO:0003674]																												323.13	432.7	434.79	387.15	282.99	486.87	382.71	315.57	466.03	402.92	440.51	226.44
AT1G07140	SIRANBP	Pleckstrin homology (PH) domain superfamily protein	Encodes a putative Ran-binding protein (siRanBP).	SIRANBP	Pleckstrin homology-typ [IPR011993]; Ran binding protein 1 [IPR000156]					Ran GTPase binding [GO:0008536]; intracellular transport [GO:0046907]; mRNA transport [GO:0051028]; nuclear pore [GO:0005643]; protein import into nucleus, translocation [GO:0000060]; protein transport [GO:0015031]																												87.95	78.44	88.77	91.59	90.31	125.19	69.64	93.2	96.65	109.13	78.58	50.48
AT1G07150	MAPKKK13 [mitogen-activated protein kinase kinase kinase 13]	mitogen-activated protein kinase kinase kinase 13	member of MEKK subfamily	mitogen-activated protein kinase kinase kinase 13 (MAPKKK13)	Protein kinase, ATP binding site [IPR017441]; Protein kinase, catalytic domain [IPR000719]; Protein kinase-like domai [IPR011009]; Serine/threonine-protein kinase domain [IPR002290]; Serine/threonine-protein kinase, active site [IPR008271]; Serine/threonine-protein kinase-like domain [IPR017442]; Tyrosine-protein kinase, catalytic domai [IPR020635]		cytoplasm [GO:0005737] (not sig. gene)	ATP binding [GO:0005524] (not sig. gene); integral component of membrane [GO:0016021] (not sig. gene); protein phosphorylation [GO:0006468] (not sig. gene); protein serine/threonine kinase activity [GO:0004674] (not sig. gene)		activation of protein kinase activity [GO:0032147]; kinase activity [GO:0016301]; protein kinase activity [GO:0004672]; regulation of apoptotic process [GO:0042981]; regulation of mitotic cell cycle [GO:0007346]; signal transduction by protein phosphorylation [GO:0023014]; stress-activated protein kinase signaling cascade [GO:0031098]																												2.52	2.69	2.9	3.26	2.26	2.98	4.04	2.34	2.52	3.4	2.26	4.89
AT1G07160		Protein phosphatase 2C family protein		Protein phosphatase 2C family protein	Protein phosphatase 2 [IPR015655]; Protein phosphatase 2C, manganese/magnesium aspartate binding site [IPR000222]; Protein phosphatase 2C, N-termina [IPR014045]; Protein phosphatase 2C-related [IPR001932]					metal ion binding [GO:0046872]; protein dephosphorylation [GO:0006470]; protein serine/threonine phosphatase activity [GO:0004722]																												0.03	0.09	0.03	0.02	0.08	0.08	0.05	0.03	0.03	0.1	0.1	0.02
AT1G07170		PHF5-like protein	Similar to human splicing factor 3b, 14 kda subunit, SF3b14b.	PHF5-like protein	PHF5-lik [IPR005345]					U12-type spliceosomal complex [GO:0005689]; mRNA splicing, via spliceosome [GO:0000398]; molecular_function [GO:0003674]																												13.07	27.32	20.85	20.08	19.03	21.5	17.76	15.49	17.49	16.25	16.35	14.91
AT1G07175				unknown protein						biological_process [GO:0008150]; molecular_function [GO:0003674]																												0.4	1.45	0.31	0.3	1.1	0.43	0.26	0.38	0.39	0.47	0.54	0.38
AT1G07180	ATNDI1 [ARABIDOPSIS THALIANA INTERNAL NON-PHOSPHORYLATING NAD ( P ) H DEHYDROGENASE]; NDA1 [alternative NAD(P)H dehydrogenase 1]	alternative NAD(P)H dehydrogenase 1	Internal NAD(P)H dehydrogenase in mitochondria. The predicted protein sequence has high homology with other designated NAD(P)H DHs from microorganisms; the capacity for matrix NAD(P)H oxidation via the rotenone-insensitive pathway is significantly reduced in the Atndi1 mutant plant line; the in vitro translation product of AtNDI1 is imported into isolated mitochondria and located on the inside of…	alternative NAD(P)H dehydrogenase 1 (NDA1)	FAD-dependent pyridine nucleotide-disulphide oxidoreductas [IPR013027]; Pyridine nucleotide-disulphide oxidoreductase, NAD-binding region [IPR001327]					NADH dehydrogenase activity [GO:0003954]; cellular response to light stimulus [GO:0071482]; intrinsic component of mitochondrial inner membrane [GO:0031304]; mitochondrion [GO:0005739]; peroxisome [GO:0005777]																												24.81	45.95	23.4	36.58	42.38	22.54	27.88	38.67	36.04	21.69	40.29	33.25
[truncated: 26,770 more rows]
[truncated: 33 more columns]
