# Supplementary material for: Transcriptomic Effects of the Cell Cycle Regulator LGO in Arabidopsis Sepals
Source: Front Plant Sci. 2016 Nov 22;7:1744. doi: 10.3389/fpls.2016.01744 (PMC5118908; doi:10.3389/fpls.2016.01744)
Supplement: Supplementary file 1 [file Data_Sheet_1.ZIP › Schwarz_Roeder_SupplementaryFiles_2016.09.26/SchwarzRoeder_2016.09.26_Supplementary_File_S02.xlsx]

## Sheet: Col_WT.vs.lgo-2
Gene	Aliases	Short_desc	Summary	Comp_desc	Domains	TF	GO_term_genotype_primary	GO_term_batch_primary	GO_terms_batch_only	GO_terms_other	Noteworthy	log2FoldChange[Col_WT.vs.lgo-2]	padj[Col_WT.vs.lgo-2]	log2FoldChange[Col_WT.vs.atml1-3]	padj[Col_WT.vs.atml1-3]	log2FoldChange[atml1-3.vs.lgo-2]	padj[atml1-3.vs.lgo-2]	log2FoldChange[LGOoe.vs.lgo-2]	padj[LGOoe.vs.lgo-2]	log2FoldChange[LGOoe.vs.atml1-3]	padj[LGOoe.vs.atml1-3]	log2FoldChange[LGOoe.vs.Col_WT]	padj[LGOoe.vs.Col_WT]	log2FoldChange[LGOoe_atml1-3.vs.lgo-2]	padj[LGOoe_atml1-3.vs.lgo-2]	log2FoldChange[LGOoe_atml1-3.vs.atml1-3]	padj[LGOoe_atml1-3.vs.atml1-3]	log2FoldChange[LGOoe_atml1-3.vs.Col_WT]	padj[LGOoe_atml1-3.vs.Col_WT]	log2FoldChange[LGOoe.vs.LGOoe_atml1-3]	padj[LGOoe.vs.LGOoe_atml1-3]	log2FoldChange[batch_two.vs.batch_one]	padj[batch_two.vs.batch_one]	log2FoldChange[batch_three.vs.batch_one]	padj[batch_three.vs.batch_one]	log2FoldChange[batch_three.vs.batch_two]	padj[batch_three.vs.batch_two]	Col_WT_rep1_TPM	Col_WT_rep2_TPM	Col_WT_rep3_TPM	atml1-3_rep1_TPM	atml1-3_rep2_TPM	atml1-3_rep3_TPM	lgo-2_rep1_TPM	lgo-2_rep2_TPM	lgo-2_rep3_TPM	LGOoe_rep1_TPM	LGOoe_rep2_TPM	LGOoe_rep3_TPM
AT4G17470		alpha/beta-Hydrolases superfamily protein		alpha/beta-Hydrolases superfamily protein	Palmitoyl protein thioesterase [IPR002472]		palmitoyl-(protein) hydrolase activity [GO:0008474] (LGOoe atml1-3 vs. Col_WT, upreg., LGOoe atml1-3 vs. atml1-3, upreg., LGOoe atml1-3 vs. lgo-2, upreg., LGOoe vs. Col_WT, upreg., LGOoe vs. atml1-3, upreg., LGOoe vs. lgo-2, upreg., Col_WT vs. lgo-2, upreg., batch three vs. batch one, downreg., batch three vs. batch two, upreg., batch two vs. batch one, downreg.); protein depalmitoylation [GO:000…					1.48067	8.36103e-05					2.86525	1.41144e-24	1.98293	1.20465e-10	1.38458	9.23952e-05	3.30525	1.49159e-33	2.42293	4.11491e-17	1.82458	2.46518e-09			-0.773907	0.0111125	-0.773907	0.0111125	0.696065	0.0531826	11.85	4.24	8.54	4.82	3.47	6.36	1.23	1.48	2.9	36.19	19.97	15.26
AT5G17700		MATE efflux family protein		MATE efflux family protein	Multi antimicrobial extrusion protein MatE [IPR002528]		antiporter activity [GO:0015297] (LGOoe atml1-3 vs. lgo-2, upreg., Col_WT vs. lgo-2, upreg., batch three vs. batch one, upreg., batch two vs. batch one, upreg.); drug transmembrane transport [GO:0006855] (LGOoe atml1-3 vs. lgo-2, upreg., Col_WT vs. lgo-2, upreg., batch three vs. batch one, upreg., batch two vs. batch one, upreg.); drug transmembrane transporter activity [GO:0015238] (LGOoe atml1-…	integral component of membrane [GO:0016021] (LGOoe atml1-3 vs. lgo-2, upreg., Col_WT vs. lgo-2, upreg., batch three vs. batch one, upreg., batch two vs. batch one, upreg.)		membrane [GO:0016020]; transporter activity [GO:0005215]	Original giant cell enhancer	1.24111	0.0228584											0.891169	0.0487436							0.625997	0.0896581	0.625997	0.0896581			4.76	7.37	6.08	2.63	2.63	2.56	0.8	2.26	2.42	3.06	6.25	1.16
AT1G66760		MATE efflux family protein		MATE efflux family protein	MATE family transporter related protei [IPR015521]; Multi antimicrobial extrusion protein MatE [IPR002528]		antiporter activity [GO:0015297] (LGOoe atml1-3 vs. lgo-2, upreg., LGOoe vs. lgo-2, upreg., Col_WT vs. lgo-2, upreg., batch three vs. batch one, downreg., batch two vs. batch one, downreg.); drug transmembrane transport [GO:0006855] (LGOoe atml1-3 vs. lgo-2, upreg., LGOoe vs. lgo-2, upreg., Col_WT vs. lgo-2, upreg., batch three vs. batch one, downreg., batch two vs. batch one, downreg.); drug tra…	integral component of membrane [GO:0016021] (LGOoe atml1-3 vs. lgo-2, upreg., LGOoe vs. lgo-2, upreg., Col_WT vs. lgo-2, upreg., batch three vs. batch one, downreg., batch two vs. batch one, downreg.)		membrane [GO:0016020]; transporter activity [GO:0005215]		1.21653	0.035839					1.08195	0.0141617					1.57126	1.06757e-05							-1.20357	0.000170799	-1.20357	0.000170799			20.97	5.86	9.33	20.83	3.63	2.78	6.47	2.44	1.48	17.87	9.61	2.94
AT1G70890	MLP43 [MLP-like protein 43]	MLP-like protein 43		MLP-like protein 43 (MLP43)	Bet v I allergen [IPR000916]		defense response [GO:0006952] (LGOoe atml1-3 vs. atml1-3, upreg., LGOoe atml1-3 vs. lgo-2, upreg., LGOoe vs. atml1-3, upreg., LGOoe vs. lgo-2, upreg., Col_WT vs. atml1-3, upreg., Col_WT vs. lgo-2, upreg.); response to biotic stimulus [GO:0009607] (LGOoe atml1-3 vs. atml1-3, upreg., LGOoe atml1-3 vs. lgo-2, upreg., LGOoe vs. atml1-3, upreg., LGOoe vs. lgo-2, upreg., Col_WT vs. atml1-3, upreg., Col…			molecular_function [GO:0003674]		1.13955	0.0928948	1.36176	0.0227251			1.79657	2.40278e-07	2.01878	4.23716e-09			1.36741	0.000254589	1.58962	3.00728e-05											7.91	8.38	16.33	1.99	3.45	2.77	3	3.12	3.82	30.42	16.67	9.38
AT1G54040	ESP [epithiospecifier protein]; ESR [EPITHIOSPECIFYING SENESCENCE REGULATOR]; TASTY	epithiospecifier protein	Epithiospecifier protein, interacts with WRKY53. Involved in pathogen resistance and leaf senescence.	epithiospecifier protein (ESP)	Galactose oxidase/kelch, beta-propelle [IPR011043]; Kelch repeat type [IPR006652]; Kelch-type beta propelle [IPR015915]		cytoplasm [GO:0005737] (LGOoe atml1-3 vs. atml1-3, upreg., LGOoe atml1-3 vs. lgo-2, upreg., LGOoe vs. atml1-3, upreg., LGOoe vs. lgo-2, upreg., Col_WT vs. lgo-2, upreg.); defense response to bacterium [GO:0042742] (LGOoe atml1-3 vs. atml1-3, upreg., LGOoe atml1-3 vs. lgo-2, upreg., LGOoe vs. atml1-3, upreg., LGOoe vs. lgo-2, upreg., Col_WT vs. lgo-2, upreg.); glucosinolate catabolic process [GO:0…	leaf senescence [GO:0010150] (LGOoe atml1-3 vs. atml1-3, upreg., LGOoe atml1-3 vs. lgo-2, upreg., LGOoe vs. atml1-3, upreg., LGOoe vs. lgo-2, upreg., Col_WT vs. lgo-2, upreg.); response to jasmonic acid [GO:0009753] (LGOoe atml1-3 vs. atml1-3, upreg., LGOoe atml1-3 vs. lgo-2, upreg., LGOoe vs. atml1-3, upreg., LGOoe vs. lgo-2, upreg., Col_WT vs. lgo-2, upreg.)		enzyme regulator activity [GO:0030234]; nucleus [GO:0005634]; protein binding [GO:0005515]		0.642764	0.00540211					0.740206	2.74742e-05	0.588408	0.00394962			0.6152	0.000721454	0.463402	0.0568458											202.63	258.82	239.85	150.66	194.58	176.49	117.19	150.26	156.13	262.11	278.31	148.26
AT3G51810	AT3; ATEM1 [ARABIDOPSIS THALIANA LATE EMBRYOGENESIS ABUNDANT 1]; EM1 [LATE EMBRYOGENESIS ABUNDANT 1]; GEA1 [GUANINE NUCLEOTIDE EXCHANGE FACTOR FOR ADP RIBOSYLATION FACTORS 1]	Stress induced protein	Encodes a ABA-inducible protein that accumulates during seed maturation, in parallel with its corresponding mRNA but with a 3 d delay. During germination, AtEm1 protein undergoes two successive cleavages before being degraded. Both proteins are more stable than the corresponding mRNA. The gene can be activated by the basic leucine zipper transcription factor ABI5. Expressed predominantly in prova…	LATE EMBRYOGENESIS ABUNDANT 1 (EM1)	Late embryogenesis abundant protein, group 5, conserved sit [IPR022377]; Stress induced protei [IPR000389]		embryo development ending in seed dormancy [GO:0009793] (LGOoe atml1-3 vs. lgo-2, downreg., LGOoe vs. lgo-2, downreg., Col_WT vs. lgo-2, downreg., atml1-3 vs. lgo-2, downreg., batch three vs. batch two, upreg.)	response to abscisic acid [GO:0009737] (LGOoe atml1-3 vs. lgo-2, downreg., LGOoe vs. lgo-2, downreg., Col_WT vs. lgo-2, downreg., atml1-3 vs. lgo-2, downreg., batch three vs. batch two, upreg.)		cytosol [GO:0005829]; molecular_function [GO:0003674]		-0.795096	0.099991			-0.813435	0.0848995	-0.797662	0.00999998					-0.782891	0.00682229											0.866789	0.0236813	0.42	0.29	0.35	0.21	0.26	0.37	0.14	0.09	28.64	0.63	0.15	0.08
AT1G73190	ALPHA-TIP [ALPHA-TONOPLAST INTRINSIC PROTEIN]; TIP3;1	Aquaporin-like superfamily protein	Moves to the Protein Storage Vacuole in a Golgi independent manner	TIP3	Aquaporin [IPR012269]; Major intrinsic protein [IPR000425]; Major intrinsic protein, conserved site [IPR022357]		central vacuole [GO:0042807] (LGOoe atml1-3 vs. lgo-2, downreg., LGOoe vs. lgo-2, downreg., Col_WT vs. lgo-2, downreg., atml1-3 vs. lgo-2, downreg.); glycerol channel activity [GO:0015254] (LGOoe atml1-3 vs. lgo-2, downreg., LGOoe vs. lgo-2, downreg., Col_WT vs. lgo-2, downreg., atml1-3 vs. lgo-2, downreg.); ion transmembrane transport [GO:0034220] (LGOoe atml1-3 vs. lgo-2, downreg., LGOoe vs. lg…	integral component of membrane [GO:0016021] (LGOoe atml1-3 vs. lgo-2, downreg., LGOoe vs. lgo-2, downreg., Col_WT vs. lgo-2, downreg., atml1-3 vs. lgo-2, downreg.)		autophagy [GO:0006914]; membrane [GO:0016020]; transport [GO:0006810]		-0.81097	0.0802851			-0.874537	0.0254665	-0.878116	0.00262442					-0.864856	0.00144658													0.05	0.26	0.09	0.03	0.12	0.06	0.03	0.13	5.35	0.05	0.07	0.04
AT4G21020		Late embryogenesis abundant protein (LEA) family protein		Late embryogenesis abundant protein (LEA) family protein			embryo development ending in seed dormancy [GO:0009793] (LGOoe atml1-3 vs. lgo-2, downreg., LGOoe vs. lgo-2, downreg., Col_WT vs. lgo-2, downreg., atml1-3 vs. lgo-2, downreg.); plastid [GO:0009536] (LGOoe atml1-3 vs. lgo-2, downreg., LGOoe vs. lgo-2, downreg., Col_WT vs. lgo-2, downreg., atml1-3 vs. lgo-2, downreg.)			mitochondrion [GO:0005739]		-0.82439	0.0749216			-0.849392	0.0462823	-0.809739	0.00934933					-0.819073	0.00365617													0.05	0.13	0.09	0.03	0.13	0.06	0.03	0.09	3.54	0.05	0.07	0.11
AT4G27170	AT2S4; SESA4 [seed storage albumin 4]	seed storage albumin 4		seed storage albumin 4 (SESA4)	Bifunctional inhibitor/plant lipid transfer protein/seed storag [IPR016140]; Bifunctional trypsin/alpha-amylase inhibito [IPR013771]; Napin/ Bra allergen [IPR000617]; Plant lipid transfer protein/seed storage/trypsin-alpha amylase inhibito [IPR003612]		lipid binding [GO:0008289] (LGOoe atml1-3 vs. lgo-2, downreg., LGOoe vs. lgo-2, downreg., Col_WT vs. lgo-2, downreg., atml1-3 vs. lgo-2, downreg., batch three vs. batch two, upreg.); lipid transport [GO:0006869] (LGOoe atml1-3 vs. lgo-2, downreg., LGOoe vs. lgo-2, downreg., Col_WT vs. lgo-2, downreg., atml1-3 vs. lgo-2, downreg., batch three vs. batch two, upreg.); nutrient reservoir activity [GO…					-0.832564	0.0239975			-0.828647	0.0254665	-0.817459	0.00318475					-0.835654	0.00121606											0.852972	0.0195871	0.18	0.25	0.31	0.31	0.46	0.11	0.24	1.1	141.82	0.28	0.13	1.2
AT2G07698		ATPase, F1 complex, alpha subunit protein		ATPase, F1 complex, alpha subunit protein	ATPase, F1 complex, alpha subunit [IPR005294]; ATPase, F1/A1 complex, alpha/beta subunit, N-terminal [IPR018118]; ATPase, F1/V1/A1 complex, alpha/beta subunit, C-terminal [IPR000793]; ATPase, F1/V1/A1 complex, alpha/beta subunit, N-terminal [IPR004100]; ATPase, alpha/beta subunit, nucleotide-binding domain [IPR000194]; ATPase, alpha/beta subunit, nucleotide-binding domain, active site [IPR020003]		ATP synthesis coupled proton transport [GO:0015986] (Col_WT vs. lgo-2, downreg., atml1-3 vs. lgo-2, downreg., batch three vs. batch one, downreg., batch three vs. batch two, upreg., batch two vs. batch one, downreg.); proton-transporting ATP synthase activity, rotational mechanism [GO:0046933] (Col_WT vs. lgo-2, downreg., atml1-3 vs. lgo-2, downreg., batch three vs. batch one, downreg., batch thr…	ATP binding [GO:0005524] (Col_WT vs. lgo-2, downreg., atml1-3 vs. lgo-2, downreg., batch three vs. batch one, downreg., batch three vs. batch two, upreg., batch two vs. batch one, downreg.); integral component of membrane [GO:0016021] (Col_WT vs. lgo-2, downreg., atml1-3 vs. lgo-2, downreg., batch three vs. batch one, downreg., batch three vs. batch two, upreg., batch two vs. batch one, downreg.)…		ATP hydrolysis coupled proton transport [GO:0015991]; mitochondrion [GO:0005739]; zinc ion binding [GO:0008270]		-0.869944	0.099991			-0.935262	0.0347455															-0.472889	0.0854879	-0.472889	0.0854879	0.849873	0.00146628	2.81	1.5	2.54	2.23	1.55	3.29	4.77	3.59	4.89	2.89	1.6	3.48
AT3G15670		Late embryogenesis abundant protein (LEA) family protein		Late embryogenesis abundant protein (LEA) family protein			embryo development ending in seed dormancy [GO:0009793] (LGOoe atml1-3 vs. lgo-2, downreg., LGOoe vs. lgo-2, downreg., Col_WT vs. lgo-2, downreg., atml1-3 vs. lgo-2, downreg., batch three vs. batch two, upreg.)			cytosol [GO:0005829]; molecular_function [GO:0003674]		-1.21805	0.000737433			-1.22616	0.000779077	-1.25038	7.32796e-05					-1.16234	0.00014437											1.19195	0.00299721	0.13	0.17	0.21	0.08	0.15	0.3	0.12	0.16	17.18	0.06	0.18	0.05
AT2G28490		RmlC-like cupins superfamily protein		RmlC-like cupins superfamily protein	Cupin 1 [IPR006045]; Cupin, RmlC-typ [IPR011051]; RmlC-like jelly roll fol [IPR014710]		nutrient reservoir activity [GO:0045735] (LGOoe atml1-3 vs. lgo-2, downreg., LGOoe vs. lgo-2, downreg., Col_WT vs. lgo-2, downreg., atml1-3 vs. lgo-2, downreg., batch three vs. batch two, upreg.)			biological_process [GO:0008150]		-1.27224	0.000131943			-1.30111	0.0001108	-1.30582	1.5562e-05					-1.26306	1.16902e-05											1.1754	0.00258749	0.02	0.06	0.04	0.02	0.06	0.03	0.03	0.06	3.39	0.02	0.03	0.02
AT5G44120	ATCRA1 [CRUCIFERINA]; CRA1 [CRUCIFERINA]; CRU1	RmlC-like cupins superfamily protein	Encodes a 12S seed storage protein. The Landsberg erecta genome contains another copy of 12S globulin gene, CRA2, which is located tandemly with CRA1. Protein is tyrosine-phosphorylated and its phosphorylation state is modulated in response to ABA in Arabidopsis thaliana seeds.	CRUCIFERINA (CRA1)	11-S seed storage protein, conserved sit [IPR022379]; 11-S seed storage protein, plant [IPR006044]; Cupin 1 [IPR006045]; Cupin, RmlC-typ [IPR011051]; RmlC-like jelly roll fol [IPR014710]		cellular response to abscisic acid stimulus [GO:0071215] (LGOoe atml1-3 vs. lgo-2, downreg., LGOoe vs. lgo-2, downreg., Col_WT vs. lgo-2, downreg., atml1-3 vs. lgo-2, downreg., batch three vs. batch two, upreg.); nutrient reservoir activity [GO:0045735] (LGOoe atml1-3 vs. lgo-2, downreg., LGOoe vs. lgo-2, downreg., Col_WT vs. lgo-2, downreg., atml1-3 vs. lgo-2, downreg., batch three vs. batch two…	response to abscisic acid [GO:0009737] (LGOoe atml1-3 vs. lgo-2, downreg., LGOoe vs. lgo-2, downreg., Col_WT vs. lgo-2, downreg., atml1-3 vs. lgo-2, downreg., batch three vs. batch two, upreg.)				-1.36762	0.000131943			-1.42265	6.81782e-05	-1.44009	5.49489e-06					-1.47248	1.22298e-06											1.31138	0.00146628	0.65	1.3	1.35	0.54	0.85	0.76	0.9	2.14	115.55	0.33	0.78	0.49
AT2G42560		late embryogenesis abundant domain-containing protein / LEA domain-containing protein		late embryogenesis abundant domain-containing protein / LEA domain-containing protein	Late embryogenesis abundant protein, group [IPR004238]		embryo development ending in seed dormancy [GO:0009793] (LGOoe atml1-3 vs. lgo-2, downreg., LGOoe vs. lgo-2, downreg., Col_WT vs. lgo-2, downreg., atml1-3 vs. lgo-2, downreg., batch three vs. batch two, upreg.)			cytosol [GO:0005829]; molecular_function [GO:0003674]		-1.44973	7.46956e-05			-1.48633	4.42033e-05	-1.49056	3.69721e-06					-1.24706	0.000137935											1.44484	0.000218081	0.02	0.05	0.03	0.01	0.05	0.02	0.05	0.05	2.91	0.02	0.03	0.01
AT4G27160	AT2S3; SESA3 [seed storage albumin 3]	seed storage albumin 3		seed storage albumin 3 (SESA3)	Bifunctional inhibitor/plant lipid transfer protein/seed storag [IPR016140]; Bifunctional trypsin/alpha-amylase inhibito [IPR013771]; Napin/ Bra allergen [IPR000617]; Plant lipid transfer protein/seed storage/trypsin-alpha amylase inhibito [IPR003612]		lipid binding [GO:0008289] (LGOoe atml1-3 vs. lgo-2, downreg., LGOoe vs. lgo-2, downreg., Col_WT vs. lgo-2, downreg., atml1-3 vs. lgo-2, downreg., batch three vs. batch two, upreg.); lipid transport [GO:0006869] (LGOoe atml1-3 vs. lgo-2, downreg., LGOoe vs. lgo-2, downreg., Col_WT vs. lgo-2, downreg., atml1-3 vs. lgo-2, downreg., batch three vs. batch two, upreg.); nutrient reservoir activity [GO…			protein binding [GO:0005515]		-1.83603	2.54593e-09			-1.8566	1.63654e-09	-1.85238	2.2048e-10					-1.84953	1.09847e-10											1.85445	7.65595e-07	0.09	0.26	1.09	0.06	0.23	0.22	0.12	1.8	381.47	0.09	0.13	0.5
[truncated: 33 more columns]

## Sheet: Col_WT.vs.atml1-3
Gene	Aliases	Short_desc	Summary	Comp_desc	Domains	TF	GO_term_genotype_primary	GO_term_batch_primary	GO_terms_batch_only	GO_terms_other	Noteworthy	log2FoldChange[Col_WT.vs.lgo-2]	padj[Col_WT.vs.lgo-2]	log2FoldChange[Col_WT.vs.atml1-3]	padj[Col_WT.vs.atml1-3]	log2FoldChange[atml1-3.vs.lgo-2]	padj[atml1-3.vs.lgo-2]	log2FoldChange[LGOoe.vs.lgo-2]	padj[LGOoe.vs.lgo-2]	log2FoldChange[LGOoe.vs.atml1-3]	padj[LGOoe.vs.atml1-3]	log2FoldChange[LGOoe.vs.Col_WT]	padj[LGOoe.vs.Col_WT]	log2FoldChange[LGOoe_atml1-3.vs.lgo-2]	padj[LGOoe_atml1-3.vs.lgo-2]	log2FoldChange[LGOoe_atml1-3.vs.atml1-3]	padj[LGOoe_atml1-3.vs.atml1-3]	log2FoldChange[LGOoe_atml1-3.vs.Col_WT]	padj[LGOoe_atml1-3.vs.Col_WT]	log2FoldChange[LGOoe.vs.LGOoe_atml1-3]	padj[LGOoe.vs.LGOoe_atml1-3]	log2FoldChange[batch_two.vs.batch_one]	padj[batch_two.vs.batch_one]	log2FoldChange[batch_three.vs.batch_one]	padj[batch_three.vs.batch_one]	log2FoldChange[batch_three.vs.batch_two]	padj[batch_three.vs.batch_two]	Col_WT_rep1_TPM	Col_WT_rep2_TPM	Col_WT_rep3_TPM	atml1-3_rep1_TPM	atml1-3_rep2_TPM	atml1-3_rep3_TPM	lgo-2_rep1_TPM	lgo-2_rep2_TPM	lgo-2_rep3_TPM	LGOoe_rep1_TPM	LGOoe_rep2_TPM	LGOoe_rep3_TPM
AT1G70890	MLP43 [MLP-like protein 43]	MLP-like protein 43		MLP-like protein 43 (MLP43)	Bet v I allergen [IPR000916]		defense response [GO:0006952] (LGOoe atml1-3 vs. atml1-3, upreg., LGOoe atml1-3 vs. lgo-2, upreg., LGOoe vs. atml1-3, upreg., LGOoe vs. lgo-2, upreg., Col_WT vs. atml1-3, upreg., Col_WT vs. lgo-2, upreg.); response to biotic stimulus [GO:0009607] (LGOoe atml1-3 vs. atml1-3, upreg., LGOoe atml1-3 vs. lgo-2, upreg., LGOoe vs. atml1-3, upreg., LGOoe vs. lgo-2, upreg., Col_WT vs. atml1-3, upreg., Col…			molecular_function [GO:0003674]		1.13955	0.0928948	1.36176	0.0227251			1.79657	2.40278e-07	2.01878	4.23716e-09			1.36741	0.000254589	1.58962	3.00728e-05											7.91	8.38	16.33	1.99	3.45	2.77	3	3.12	3.82	30.42	16.67	9.38
AT1G53480	ATMRD1 [ARABIDOPSIS MTO 1 RESPONDING DOWN 1]; MRD1 [MTO 1 RESPONDING DOWN 1]	mto 1 responding down 1	Encodes MRD1 (mto 1 responding down). Down-regulated in mto1-1 mutant that over-accumulates soluble methionine.	MTO 1 RESPONDING DOWN 1 (MRD1)						biological_process [GO:0008150]; molecular_function [GO:0003674]				-2.04234	9.51321e-09	1.58259	0.000113415			-2.16041	1.2779e-10					-2.05493	6.87597e-10											0.3	1.52	0.58	32.33	29.86	43.23	3.79	0.85	6.51	0.54	0.48	0.17
[truncated: 33 more columns]

## Sheet: atml1-3.vs.lgo-2
Gene	Aliases	Short_desc	Summary	Comp_desc	Domains	TF	GO_term_genotype_primary	GO_term_batch_primary	GO_terms_batch_only	GO_terms_other	Noteworthy	log2FoldChange[Col_WT.vs.lgo-2]	padj[Col_WT.vs.lgo-2]	log2FoldChange[Col_WT.vs.atml1-3]	padj[Col_WT.vs.atml1-3]	log2FoldChange[atml1-3.vs.lgo-2]	padj[atml1-3.vs.lgo-2]	log2FoldChange[LGOoe.vs.lgo-2]	padj[LGOoe.vs.lgo-2]	log2FoldChange[LGOoe.vs.atml1-3]	padj[LGOoe.vs.atml1-3]	log2FoldChange[LGOoe.vs.Col_WT]	padj[LGOoe.vs.Col_WT]	log2FoldChange[LGOoe_atml1-3.vs.lgo-2]	padj[LGOoe_atml1-3.vs.lgo-2]	log2FoldChange[LGOoe_atml1-3.vs.atml1-3]	padj[LGOoe_atml1-3.vs.atml1-3]	log2FoldChange[LGOoe_atml1-3.vs.Col_WT]	padj[LGOoe_atml1-3.vs.Col_WT]	log2FoldChange[LGOoe.vs.LGOoe_atml1-3]	padj[LGOoe.vs.LGOoe_atml1-3]	log2FoldChange[batch_two.vs.batch_one]	padj[batch_two.vs.batch_one]	log2FoldChange[batch_three.vs.batch_one]	padj[batch_three.vs.batch_one]	log2FoldChange[batch_three.vs.batch_two]	padj[batch_three.vs.batch_two]	Col_WT_rep1_TPM	Col_WT_rep2_TPM	Col_WT_rep3_TPM	atml1-3_rep1_TPM	atml1-3_rep2_TPM	atml1-3_rep3_TPM	lgo-2_rep1_TPM	lgo-2_rep2_TPM	lgo-2_rep3_TPM	LGOoe_rep1_TPM	LGOoe_rep2_TPM	LGOoe_rep3_TPM
AT1G53480	ATMRD1 [ARABIDOPSIS MTO 1 RESPONDING DOWN 1]; MRD1 [MTO 1 RESPONDING DOWN 1]	mto 1 responding down 1	Encodes MRD1 (mto 1 responding down). Down-regulated in mto1-1 mutant that over-accumulates soluble methionine.	MTO 1 RESPONDING DOWN 1 (MRD1)						biological_process [GO:0008150]; molecular_function [GO:0003674]				-2.04234	9.51321e-09	1.58259	0.000113415			-2.16041	1.2779e-10					-2.05493	6.87597e-10											0.3	1.52	0.58	32.33	29.86	43.23	3.79	0.85	6.51	0.54	0.48	0.17
AT5G57180	CIA2 [chloroplast import apparatus 2]	chloroplast import apparatus 2	Transcription regulator responsible for specific upregulation of the translocon genes atToc33 and atToc75 in leaves. Involved in protein import into chloroplast.	chloroplast import apparatus 2 (CIA2)	CCT domai [IPR010402]		regulation of transcription, DNA-templated [GO:0006355] (LGOoe atml1-3 vs. Col_WT, downreg., LGOoe atml1-3 vs. lgo-2, downreg., LGOoe vs. lgo-2, downreg., atml1-3 vs. lgo-2, downreg., batch three vs. batch one, upreg., batch two vs. batch one, upreg.)	protein targeting to chloroplast [GO:0045036] (LGOoe atml1-3 vs. Col_WT, downreg., LGOoe atml1-3 vs. lgo-2, downreg., LGOoe vs. lgo-2, downreg., atml1-3 vs. lgo-2, downreg., batch three vs. batch one, upreg., batch two vs. batch one, upreg.)		cell [GO:0005623]; chloroplast [GO:0009507]; intracellular [GO:0005622]; nucleus [GO:0005634]						-0.609899	0.0231591	-0.668392	0.00037929					-0.843527	8.48981e-07			-0.457214	0.096597			0.422155	0.00521986	0.422155	0.00521986			13.76	15.86	12.49	9.55	14.98	14.18	17.29	20.7	17.64	11.16	11.91	7.66
AT3G51810	AT3; ATEM1 [ARABIDOPSIS THALIANA LATE EMBRYOGENESIS ABUNDANT 1]; EM1 [LATE EMBRYOGENESIS ABUNDANT 1]; GEA1 [GUANINE NUCLEOTIDE EXCHANGE FACTOR FOR ADP RIBOSYLATION FACTORS 1]	Stress induced protein	Encodes a ABA-inducible protein that accumulates during seed maturation, in parallel with its corresponding mRNA but with a 3 d delay. During germination, AtEm1 protein undergoes two successive cleavages before being degraded. Both proteins are more stable than the corresponding mRNA. The gene can be activated by the basic leucine zipper transcription factor ABI5. Expressed predominantly in prova…	LATE EMBRYOGENESIS ABUNDANT 1 (EM1)	Late embryogenesis abundant protein, group 5, conserved sit [IPR022377]; Stress induced protei [IPR000389]		embryo development ending in seed dormancy [GO:0009793] (LGOoe atml1-3 vs. lgo-2, downreg., LGOoe vs. lgo-2, downreg., Col_WT vs. lgo-2, downreg., atml1-3 vs. lgo-2, downreg., batch three vs. batch two, upreg.)	response to abscisic acid [GO:0009737] (LGOoe atml1-3 vs. lgo-2, downreg., LGOoe vs. lgo-2, downreg., Col_WT vs. lgo-2, downreg., atml1-3 vs. lgo-2, downreg., batch three vs. batch two, upreg.)		cytosol [GO:0005829]; molecular_function [GO:0003674]		-0.795096	0.099991			-0.813435	0.0848995	-0.797662	0.00999998					-0.782891	0.00682229											0.866789	0.0236813	0.42	0.29	0.35	0.21	0.26	0.37	0.14	0.09	28.64	0.63	0.15	0.08
AT4G27170	AT2S4; SESA4 [seed storage albumin 4]	seed storage albumin 4		seed storage albumin 4 (SESA4)	Bifunctional inhibitor/plant lipid transfer protein/seed storag [IPR016140]; Bifunctional trypsin/alpha-amylase inhibito [IPR013771]; Napin/ Bra allergen [IPR000617]; Plant lipid transfer protein/seed storage/trypsin-alpha amylase inhibito [IPR003612]		lipid binding [GO:0008289] (LGOoe atml1-3 vs. lgo-2, downreg., LGOoe vs. lgo-2, downreg., Col_WT vs. lgo-2, downreg., atml1-3 vs. lgo-2, downreg., batch three vs. batch two, upreg.); lipid transport [GO:0006869] (LGOoe atml1-3 vs. lgo-2, downreg., LGOoe vs. lgo-2, downreg., Col_WT vs. lgo-2, downreg., atml1-3 vs. lgo-2, downreg., batch three vs. batch two, upreg.); nutrient reservoir activity [GO…					-0.832564	0.0239975			-0.828647	0.0254665	-0.817459	0.00318475					-0.835654	0.00121606											0.852972	0.0195871	0.18	0.25	0.31	0.31	0.46	0.11	0.24	1.1	141.82	0.28	0.13	1.2
AT4G21020		Late embryogenesis abundant protein (LEA) family protein		Late embryogenesis abundant protein (LEA) family protein			embryo development ending in seed dormancy [GO:0009793] (LGOoe atml1-3 vs. lgo-2, downreg., LGOoe vs. lgo-2, downreg., Col_WT vs. lgo-2, downreg., atml1-3 vs. lgo-2, downreg.); plastid [GO:0009536] (LGOoe atml1-3 vs. lgo-2, downreg., LGOoe vs. lgo-2, downreg., Col_WT vs. lgo-2, downreg., atml1-3 vs. lgo-2, downreg.)			mitochondrion [GO:0005739]		-0.82439	0.0749216			-0.849392	0.0462823	-0.809739	0.00934933					-0.819073	0.00365617													0.05	0.13	0.09	0.03	0.13	0.06	0.03	0.09	3.54	0.05	0.07	0.11
AT1G73190	ALPHA-TIP [ALPHA-TONOPLAST INTRINSIC PROTEIN]; TIP3;1	Aquaporin-like superfamily protein	Moves to the Protein Storage Vacuole in a Golgi independent manner	TIP3	Aquaporin [IPR012269]; Major intrinsic protein [IPR000425]; Major intrinsic protein, conserved site [IPR022357]		central vacuole [GO:0042807] (LGOoe atml1-3 vs. lgo-2, downreg., LGOoe vs. lgo-2, downreg., Col_WT vs. lgo-2, downreg., atml1-3 vs. lgo-2, downreg.); glycerol channel activity [GO:0015254] (LGOoe atml1-3 vs. lgo-2, downreg., LGOoe vs. lgo-2, downreg., Col_WT vs. lgo-2, downreg., atml1-3 vs. lgo-2, downreg.); ion transmembrane transport [GO:0034220] (LGOoe atml1-3 vs. lgo-2, downreg., LGOoe vs. lg…	integral component of membrane [GO:0016021] (LGOoe atml1-3 vs. lgo-2, downreg., LGOoe vs. lgo-2, downreg., Col_WT vs. lgo-2, downreg., atml1-3 vs. lgo-2, downreg.)		autophagy [GO:0006914]; membrane [GO:0016020]; transport [GO:0006810]		-0.81097	0.0802851			-0.874537	0.0254665	-0.878116	0.00262442					-0.864856	0.00144658													0.05	0.26	0.09	0.03	0.12	0.06	0.03	0.13	5.35	0.05	0.07	0.04
AT2G07698		ATPase, F1 complex, alpha subunit protein		ATPase, F1 complex, alpha subunit protein	ATPase, F1 complex, alpha subunit [IPR005294]; ATPase, F1/A1 complex, alpha/beta subunit, N-terminal [IPR018118]; ATPase, F1/V1/A1 complex, alpha/beta subunit, C-terminal [IPR000793]; ATPase, F1/V1/A1 complex, alpha/beta subunit, N-terminal [IPR004100]; ATPase, alpha/beta subunit, nucleotide-binding domain [IPR000194]; ATPase, alpha/beta subunit, nucleotide-binding domain, active site [IPR020003]		ATP synthesis coupled proton transport [GO:0015986] (Col_WT vs. lgo-2, downreg., atml1-3 vs. lgo-2, downreg., batch three vs. batch one, downreg., batch three vs. batch two, upreg., batch two vs. batch one, downreg.); proton-transporting ATP synthase activity, rotational mechanism [GO:0046933] (Col_WT vs. lgo-2, downreg., atml1-3 vs. lgo-2, downreg., batch three vs. batch one, downreg., batch thr…	ATP binding [GO:0005524] (Col_WT vs. lgo-2, downreg., atml1-3 vs. lgo-2, downreg., batch three vs. batch one, downreg., batch three vs. batch two, upreg., batch two vs. batch one, downreg.); integral component of membrane [GO:0016021] (Col_WT vs. lgo-2, downreg., atml1-3 vs. lgo-2, downreg., batch three vs. batch one, downreg., batch three vs. batch two, upreg., batch two vs. batch one, downreg.)…		ATP hydrolysis coupled proton transport [GO:0015991]; mitochondrion [GO:0005739]; zinc ion binding [GO:0008270]		-0.869944	0.099991			-0.935262	0.0347455															-0.472889	0.0854879	-0.472889	0.0854879	0.849873	0.00146628	2.81	1.5	2.54	2.23	1.55	3.29	4.77	3.59	4.89	2.89	1.6	3.48
ATCG00150	ATPI	ATPase, F0 complex, subunit A protein	Encodes a subunit of ATPase complex CF0, which is a proton channel that supplies the proton motive force to drive ATP synthesis by CF1 portion of the complex.	ATPI	ATPase, F0 complex, subunit A [IPR000568]		ATP synthesis coupled proton transport [GO:0015986] (LGOoe atml1-3 vs. lgo-2, downreg., LGOoe vs. lgo-2, downreg., atml1-3 vs. lgo-2, downreg., batch three vs. batch one, upreg., batch three vs. batch two, upreg., batch two vs. batch one, upreg.); proton-transporting ATP synthase activity, rotational mechanism [GO:0046933] (LGOoe atml1-3 vs. lgo-2, downreg., LGOoe vs. lgo-2, downreg., atml1-3 vs.…	integral component of membrane [GO:0016021] (LGOoe atml1-3 vs. lgo-2, downreg., LGOoe vs. lgo-2, downreg., atml1-3 vs. lgo-2, downreg., batch three vs. batch one, upreg., batch three vs. batch two, upreg., batch two vs. batch one, upreg.); plasma membrane [GO:0005886] (LGOoe atml1-3 vs. lgo-2, downreg., LGOoe vs. lgo-2, downreg., atml1-3 vs. lgo-2, downreg., batch three vs. batch one, upreg., bat…		chloroplast ATP synthase complex [GO:0009544]; chloroplast thylakoid membrane [GO:0009535]; dATP biosynthetic process from ADP [GO:0006176]; hydrogen ion channel activity [GO:0015252]						-0.993151	0.00903775	-0.653403	0.089724					-0.782349	0.0143077							0.508953	0.0468282	0.508953	0.0468282	0.969658	4.8148e-05	14.47	21.61	50.49	12.32	15.08	30.34	23.88	39.01	50.23	13.01	16.5	32.9
ATCG00170	RPOC2	DNA-directed RNA polymerase family protein	RNA polymerase beta' subunit-2	RPOC2	DNA-directed RNA polymerase, subunit beta&apos [IPR012756]; RNA polymerase Rpb1, domain 3 [IPR007066]; RNA polymerase Rpb1, domain 4 [IPR007083]; RNA polymerase Rpb1, domain 5 [IPR007081]		DNA binding [GO:0003677] (LGOoe atml1-3 vs. lgo-2, downreg., atml1-3 vs. lgo-2, downreg., batch three vs. batch two, upreg.); DNA-directed RNA polymerase activity [GO:0003899] (LGOoe atml1-3 vs. lgo-2, downreg., atml1-3 vs. lgo-2, downreg., batch three vs. batch two, upreg.); transcription, DNA-templated [GO:0006351] (LGOoe atml1-3 vs. lgo-2, downreg., atml1-3 vs. lgo-2, downreg., batch three vs.…			DNA-templated transcription, elongation [GO:0006354]; chloroplast [GO:0009507]						-1.14552	0.00870828							-0.784551	0.045638											0.997574	0.000753676	1	0.9	2.96	0.6	0.72	1.6	1.76	1.99	2.82	0.85	1.04	2.3
AT3G15670		Late embryogenesis abundant protein (LEA) family protein		Late embryogenesis abundant protein (LEA) family protein			embryo development ending in seed dormancy [GO:0009793] (LGOoe atml1-3 vs. lgo-2, downreg., LGOoe vs. lgo-2, downreg., Col_WT vs. lgo-2, downreg., atml1-3 vs. lgo-2, downreg., batch three vs. batch two, upreg.)			cytosol [GO:0005829]; molecular_function [GO:0003674]		-1.21805	0.000737433			-1.22616	0.000779077	-1.25038	7.32796e-05					-1.16234	0.00014437											1.19195	0.00299721	0.13	0.17	0.21	0.08	0.15	0.3	0.12	0.16	17.18	0.06	0.18	0.05
AT2G28490		RmlC-like cupins superfamily protein		RmlC-like cupins superfamily protein	Cupin 1 [IPR006045]; Cupin, RmlC-typ [IPR011051]; RmlC-like jelly roll fol [IPR014710]		nutrient reservoir activity [GO:0045735] (LGOoe atml1-3 vs. lgo-2, downreg., LGOoe vs. lgo-2, downreg., Col_WT vs. lgo-2, downreg., atml1-3 vs. lgo-2, downreg., batch three vs. batch two, upreg.)			biological_process [GO:0008150]		-1.27224	0.000131943			-1.30111	0.0001108	-1.30582	1.5562e-05					-1.26306	1.16902e-05											1.1754	0.00258749	0.02	0.06	0.04	0.02	0.06	0.03	0.03	0.06	3.39	0.02	0.03	0.02
AT5G44120	ATCRA1 [CRUCIFERINA]; CRA1 [CRUCIFERINA]; CRU1	RmlC-like cupins superfamily protein	Encodes a 12S seed storage protein. The Landsberg erecta genome contains another copy of 12S globulin gene, CRA2, which is located tandemly with CRA1. Protein is tyrosine-phosphorylated and its phosphorylation state is modulated in response to ABA in Arabidopsis thaliana seeds.	CRUCIFERINA (CRA1)	11-S seed storage protein, conserved sit [IPR022379]; 11-S seed storage protein, plant [IPR006044]; Cupin 1 [IPR006045]; Cupin, RmlC-typ [IPR011051]; RmlC-like jelly roll fol [IPR014710]		cellular response to abscisic acid stimulus [GO:0071215] (LGOoe atml1-3 vs. lgo-2, downreg., LGOoe vs. lgo-2, downreg., Col_WT vs. lgo-2, downreg., atml1-3 vs. lgo-2, downreg., batch three vs. batch two, upreg.); nutrient reservoir activity [GO:0045735] (LGOoe atml1-3 vs. lgo-2, downreg., LGOoe vs. lgo-2, downreg., Col_WT vs. lgo-2, downreg., atml1-3 vs. lgo-2, downreg., batch three vs. batch two…	response to abscisic acid [GO:0009737] (LGOoe atml1-3 vs. lgo-2, downreg., LGOoe vs. lgo-2, downreg., Col_WT vs. lgo-2, downreg., atml1-3 vs. lgo-2, downreg., batch three vs. batch two, upreg.)				-1.36762	0.000131943			-1.42265	6.81782e-05	-1.44009	5.49489e-06					-1.47248	1.22298e-06											1.31138	0.00146628	0.65	1.3	1.35	0.54	0.85	0.76	0.9	2.14	115.55	0.33	0.78	0.49
AT2G42560		late embryogenesis abundant domain-containing protein / LEA domain-containing protein		late embryogenesis abundant domain-containing protein / LEA domain-containing protein	Late embryogenesis abundant protein, group [IPR004238]		embryo development ending in seed dormancy [GO:0009793] (LGOoe atml1-3 vs. lgo-2, downreg., LGOoe vs. lgo-2, downreg., Col_WT vs. lgo-2, downreg., atml1-3 vs. lgo-2, downreg., batch three vs. batch two, upreg.)			cytosol [GO:0005829]; molecular_function [GO:0003674]		-1.44973	7.46956e-05			-1.48633	4.42033e-05	-1.49056	3.69721e-06					-1.24706	0.000137935											1.44484	0.000218081	0.02	0.05	0.03	0.01	0.05	0.02	0.05	0.05	2.91	0.02	0.03	0.01
AT4G27160	AT2S3; SESA3 [seed storage albumin 3]	seed storage albumin 3		seed storage albumin 3 (SESA3)	Bifunctional inhibitor/plant lipid transfer protein/seed storag [IPR016140]; Bifunctional trypsin/alpha-amylase inhibito [IPR013771]; Napin/ Bra allergen [IPR000617]; Plant lipid transfer protein/seed storage/trypsin-alpha amylase inhibito [IPR003612]		lipid binding [GO:0008289] (LGOoe atml1-3 vs. lgo-2, downreg., LGOoe vs. lgo-2, downreg., Col_WT vs. lgo-2, downreg., atml1-3 vs. lgo-2, downreg., batch three vs. batch two, upreg.); lipid transport [GO:0006869] (LGOoe atml1-3 vs. lgo-2, downreg., LGOoe vs. lgo-2, downreg., Col_WT vs. lgo-2, downreg., atml1-3 vs. lgo-2, downreg., batch three vs. batch two, upreg.); nutrient reservoir activity [GO…			protein binding [GO:0005515]		-1.83603	2.54593e-09			-1.8566	1.63654e-09	-1.85238	2.2048e-10					-1.84953	1.09847e-10											1.85445	7.65595e-07	0.09	0.26	1.09	0.06	0.23	0.22	0.12	1.8	381.47	0.09	0.13	0.5
[truncated: 33 more columns]

## Sheet: LGOoe.vs.lgo-2
Gene	Aliases	Short_desc	Summary	Comp_desc	Domains	TF	GO_term_genotype_primary	GO_term_batch_primary	GO_terms_batch_only	GO_terms_other	Noteworthy	log2FoldChange[Col_WT.vs.lgo-2]	padj[Col_WT.vs.lgo-2]	log2FoldChange[Col_WT.vs.atml1-3]	padj[Col_WT.vs.atml1-3]	log2FoldChange[atml1-3.vs.lgo-2]	padj[atml1-3.vs.lgo-2]	log2FoldChange[LGOoe.vs.lgo-2]	padj[LGOoe.vs.lgo-2]	log2FoldChange[LGOoe.vs.atml1-3]	padj[LGOoe.vs.atml1-3]	log2FoldChange[LGOoe.vs.Col_WT]	padj[LGOoe.vs.Col_WT]	log2FoldChange[LGOoe_atml1-3.vs.lgo-2]	padj[LGOoe_atml1-3.vs.lgo-2]	log2FoldChange[LGOoe_atml1-3.vs.atml1-3]	padj[LGOoe_atml1-3.vs.atml1-3]	log2FoldChange[LGOoe_atml1-3.vs.Col_WT]	padj[LGOoe_atml1-3.vs.Col_WT]	log2FoldChange[LGOoe.vs.LGOoe_atml1-3]	padj[LGOoe.vs.LGOoe_atml1-3]	log2FoldChange[batch_two.vs.batch_one]	padj[batch_two.vs.batch_one]	log2FoldChange[batch_three.vs.batch_one]	padj[batch_three.vs.batch_one]	log2FoldChange[batch_three.vs.batch_two]	padj[batch_three.vs.batch_two]	Col_WT_rep1_TPM	Col_WT_rep2_TPM	Col_WT_rep3_TPM	atml1-3_rep1_TPM	atml1-3_rep2_TPM	atml1-3_rep3_TPM	lgo-2_rep1_TPM	lgo-2_rep2_TPM	lgo-2_rep3_TPM	LGOoe_rep1_TPM	LGOoe_rep2_TPM	LGOoe_rep3_TPM
AT4G17470		alpha/beta-Hydrolases superfamily protein		alpha/beta-Hydrolases superfamily protein	Palmitoyl protein thioesterase [IPR002472]		palmitoyl-(protein) hydrolase activity [GO:0008474] (LGOoe atml1-3 vs. Col_WT, upreg., LGOoe atml1-3 vs. atml1-3, upreg., LGOoe atml1-3 vs. lgo-2, upreg., LGOoe vs. Col_WT, upreg., LGOoe vs. atml1-3, upreg., LGOoe vs. lgo-2, upreg., Col_WT vs. lgo-2, upreg., batch three vs. batch one, downreg., batch three vs. batch two, upreg., batch two vs. batch one, downreg.); protein depalmitoylation [GO:000…					1.48067	8.36103e-05					2.86525	1.41144e-24	1.98293	1.20465e-10	1.38458	9.23952e-05	3.30525	1.49159e-33	2.42293	4.11491e-17	1.82458	2.46518e-09			-0.773907	0.0111125	-0.773907	0.0111125	0.696065	0.0531826	11.85	4.24	8.54	4.82	3.47	6.36	1.23	1.48	2.9	36.19	19.97	15.26
AT4G39950	CYP79B2 ["cytochrome P450, family 79, subfamily B, polypeptide 2"]	cytochrome P450, family 79, subfamily B, polypeptide 2	Belongs to cytochrome P450 and is involved in tryptophan metabolism. Converts Trp to indo-3-acetaldoxime (IAOx), a precursor to IAA and indole glucosinolates.	cytochrome P450, family 79, subfamily B, polypeptide 2 (CYP79B2)	Cytochrome P450 [IPR001128]; Cytochrome P450, E-class, group I [IPR002401]; Cytochrome P450, conserved sit [IPR017972]		defense response [GO:0006952] (LGOoe atml1-3 vs. Col_WT, upreg., LGOoe atml1-3 vs. atml1-3, upreg., LGOoe atml1-3 vs. lgo-2, upreg., LGOoe vs. Col_WT, upreg., LGOoe vs. atml1-3, upreg., LGOoe vs. lgo-2, upreg., batch three vs. batch one, downreg., batch two vs. batch one, downreg.); defense response by callose deposition in cell wall [GO:0052544] (LGOoe atml1-3 vs. Col_WT, upreg., LGOoe atml1-3 v…	camalexin biosynthetic process [GO:0010120] (LGOoe atml1-3 vs. Col_WT, upreg., LGOoe atml1-3 vs. atml1-3, upreg., LGOoe atml1-3 vs. lgo-2, upreg., LGOoe vs. Col_WT, upreg., LGOoe vs. atml1-3, upreg., LGOoe vs. lgo-2, upreg., batch three vs. batch one, downreg., batch two vs. batch one, downreg.); defense response to oomycetes [GO:0002229] (LGOoe atml1-3 vs. Col_WT, upreg., LGOoe atml1-3 vs. atml1…		chloroplast [GO:0009507]; membrane [GO:0016020]								2.00097	8.24212e-12	1.87378	7.34596e-10	1.37308	9.23952e-05	1.79329	1.67109e-09	1.66611	1.11591e-07	1.1654	0.00219238			-0.764698	0.0105231	-0.764698	0.0105231			8.84	3.27	2.36	3.13	2	3.57	3.53	2.09	1.75	22.8	8.06	10.16
AT2G43050	ATPMEPCRD	Plant invertase/pectin methylesterase inhibitor superfamily		ATPMEPCRD	Pectin lyase fol [IPR012334]; Pectin lyase fold/virulence facto [IPR011050]; Pectinesterase inhibitor [IPR006501]; Pectinesterase, active sit [IPR018040]; Pectinesterase, catalytic [IPR000070]		cell wall [GO:0005618] (LGOoe atml1-3 vs. Col_WT, upreg., LGOoe atml1-3 vs. atml1-3, upreg., LGOoe atml1-3 vs. lgo-2, upreg., LGOoe vs. Col_WT, upreg., LGOoe vs. atml1-3, upreg., LGOoe vs. lgo-2, upreg., batch three vs. batch two, upreg.); extracellular region [GO:0005576] (LGOoe atml1-3 vs. Col_WT, upreg., LGOoe atml1-3 vs. atml1-3, upreg., LGOoe atml1-3 vs. lgo-2, upreg., LGOoe vs. Col_WT, upre…			aspartyl esterase activity [GO:0045330]; cell periphery [GO:0071944]; cell wall modification [GO:0042545]; pectin catabolic process [GO:0045490]; pectinesterase activity [GO:0030599]; pectinesterase inhibitor activity [GO:0046910]								1.86718	4.09182e-07	1.4985	0.000345368	1.82147	3.83755e-06	2.05604	4.28286e-09	1.68736	1.74282e-05	2.01033	2.87487e-08							1.69223	5.62752e-06	0.81	0.61	2.7	1.88	1.4	2.31	1.06	0.76	1.28	5.01	3.58	22.54
AT2G22330	CYP79B3 ["cytochrome P450, family 79, subfamily B, polypeptide 3"]	cytochrome P450, family 79, subfamily B, polypeptide 3	Encodes a cytochrome P450. Involved in tryptophan metabolism. Converts Trp to indole-3-acetaldoxime (IAOx), a precursor to IAA and indole glucosinolates.	cytochrome P450, family 79, subfamily B, polypeptide 3 (CYP79B3)	Cytochrome P450 [IPR001128]; Cytochrome P450, E-class, group I [IPR002401]; Cytochrome P450, conserved sit [IPR017972]		defense response [GO:0006952] (LGOoe atml1-3 vs. Col_WT, upreg., LGOoe atml1-3 vs. atml1-3, upreg., LGOoe atml1-3 vs. lgo-2, upreg., LGOoe vs. Col_WT, upreg., LGOoe vs. atml1-3, upreg., LGOoe vs. lgo-2, upreg., batch three vs. batch one, downreg., batch two vs. batch one, downreg.); defense response by callose deposition in cell wall [GO:0052544] (LGOoe atml1-3 vs. Col_WT, upreg., LGOoe atml1-3 v…	camalexin biosynthetic process [GO:0010120] (LGOoe atml1-3 vs. Col_WT, upreg., LGOoe atml1-3 vs. atml1-3, upreg., LGOoe atml1-3 vs. lgo-2, upreg., LGOoe vs. Col_WT, upreg., LGOoe vs. atml1-3, upreg., LGOoe vs. lgo-2, upreg., batch three vs. batch one, downreg., batch two vs. batch one, downreg.); defense response to oomycetes [GO:0002229] (LGOoe atml1-3 vs. Col_WT, upreg., LGOoe atml1-3 vs. atml1…		chloroplast [GO:0009507]; membrane [GO:0016020]								1.86059	4.26811e-12	1.52019	2.3222e-07	1.32551	2.97017e-05	2.08519	8.23147e-16	1.74479	2.65799e-10	1.55011	5.32153e-08			-0.697865	0.00966996	-0.697865	0.00966996			5.55	2.9	2.12	3.27	1.66	4.16	2.33	1.69	2.21	15.93	7.51	5.6
AT1G70890	MLP43 [MLP-like protein 43]	MLP-like protein 43		MLP-like protein 43 (MLP43)	Bet v I allergen [IPR000916]		defense response [GO:0006952] (LGOoe atml1-3 vs. atml1-3, upreg., LGOoe atml1-3 vs. lgo-2, upreg., LGOoe vs. atml1-3, upreg., LGOoe vs. lgo-2, upreg., Col_WT vs. atml1-3, upreg., Col_WT vs. lgo-2, upreg.); response to biotic stimulus [GO:0009607] (LGOoe atml1-3 vs. atml1-3, upreg., LGOoe atml1-3 vs. lgo-2, upreg., LGOoe vs. atml1-3, upreg., LGOoe vs. lgo-2, upreg., Col_WT vs. atml1-3, upreg., Col…			molecular_function [GO:0003674]		1.13955	0.0928948	1.36176	0.0227251			1.79657	2.40278e-07	2.01878	4.23716e-09			1.36741	0.000254589	1.58962	3.00728e-05											7.91	8.38	16.33	1.99	3.45	2.77	3	3.12	3.82	30.42	16.67	9.38
AT4G14365	XBAT34 [XB3 ortholog 4 in Arabidopsis thaliana]	XB3 ortholog 4 in Arabidopsis thaliana		XB3 ortholog 4 in Arabidopsis thaliana (XBAT34)	Ankyrin repea [IPR002110]; Ankyrin repeat-containing domai [IPR020683]; Zinc finger, RING-type [IPR001841]					ligase activity [GO:0016874]; protein ubiquitination [GO:0016567]; zinc ion binding [GO:0008270]								1.70085	1.97013e-07	1.60437	3.54757e-06	1.31944	0.00075627	1.26418	0.000363673	1.1677	0.00399538	0.882768	0.0795183			-1.2839	9.36007e-06	-1.2839	9.36007e-06			6.66	2.2	1.27	3.2	1.42	2.66	3.4	1.17	1.8	18.94	4.14	6.66
AT1G26390		FAD-binding Berberine family protein		FAD-binding Berberine family protein	Berberine/berberine-like [IPR012951]; FAD linked oxidase, N-terminal [IPR006094]; FAD-binding, type 2 [IPR016166]		electron carrier activity [GO:0009055] (LGOoe vs. LGOoe atml1-3, upreg., LGOoe vs. Col_WT, upreg., LGOoe vs. atml1-3, upreg., LGOoe vs. lgo-2, upreg., batch three vs. batch one, downreg., batch two vs. batch one, downreg.); oxidation-reduction process [GO:0055114] (LGOoe vs. LGOoe atml1-3, upreg., LGOoe vs. Col_WT, upreg., LGOoe vs. atml1-3, upreg., LGOoe vs. lgo-2, upreg., batch three vs. batch …			flavin adenine dinucleotide binding [GO:0050660]; oxidoreductase activity, acting on CH-OH group of donors [GO:0016614]								1.69078	7.80219e-07	1.72648	3.49258e-07	1.38754	0.000365897							1.67026	1.05001e-05	-1.9365	3.70826e-08	-1.9365	3.70826e-08			0.65	0.06	0.06	0.06	0.06	0.03	0.09	0.04	0.04	8.39	0.03	0.07
AT3G16470	JAL35 [jacalin-related lectin 35]; JR1 [JASMONATE RESPONSIVE 1]	Mannose-binding lectin superfamily protein	JA-responsive gene	JASMONATE RESPONSIVE 1 (JR1)	Mannose-binding lecti [IPR001229]		carbohydrate binding [GO:0030246] (LGOoe atml1-3 vs. Col_WT, upreg., LGOoe atml1-3 vs. atml1-3, upreg., LGOoe atml1-3 vs. lgo-2, upreg., LGOoe vs. Col_WT, upreg., LGOoe vs. atml1-3, upreg., LGOoe vs. lgo-2, upreg.); response to wounding [GO:0009611] (LGOoe atml1-3 vs. Col_WT, upreg., LGOoe atml1-3 vs. atml1-3, upreg., LGOoe atml1-3 vs. lgo-2, upreg., LGOoe vs. Col_WT, upreg., LGOoe vs. atml1-3, u…	response to cold [GO:0009409] (LGOoe atml1-3 vs. Col_WT, upreg., LGOoe atml1-3 vs. atml1-3, upreg., LGOoe atml1-3 vs. lgo-2, upreg., LGOoe vs. Col_WT, upreg., LGOoe vs. atml1-3, upreg., LGOoe vs. lgo-2, upreg.); response to jasmonic acid [GO:0009753] (LGOoe atml1-3 vs. Col_WT, upreg., LGOoe atml1-3 vs. atml1-3, upreg., LGOoe atml1-3 vs. lgo-2, upreg., LGOoe vs. Col_WT, upreg., LGOoe vs. atml1-3, …		nucleus [GO:0005634]; protein binding [GO:0005515]; vegetative to reproductive phase transition of meristem [GO:0010228]								1.67003	4.12256e-16	1.00406	4.10345e-05	1.04441	2.63292e-05	2.1387	5.96052e-28	1.47274	3.1202e-12	1.51308	7.94734e-13									15.46	12.29	13.97	15.69	14.69	13.32	7.31	7.99	10.72	34.07	26.11	22.23
AT3G50260	ATERF#011; CEJ1 [cooperatively regulated by ethylene and jasmonate 1]; DEAR1 [DREB AND EAR MOTIF PROTEIN 1]	cooperatively regulated by ethylene and jasmonate 1	Encodes a member of the DREB subfamily A-5 of ERF/AP2 transcription factor family. The protein contains one AP2 domain. Involved in defense and freezing stress responses. There are 16 members in this subfamily including RAP2.1, RAP2.9 and RAP2.10.	cooperatively regulated by ethylene and jasmonate 1 (CEJ1)	DNA-binding, integrase-type [IPR016177]; Pathogenesis-related transcriptional factor/ERF, DNA-binding [IPR001471]	TF[AP2-EREBP; ERF]	DNA binding [GO:0003677] (LGOoe atml1-3 vs. Col_WT, upreg., LGOoe atml1-3 vs. atml1-3, upreg., LGOoe atml1-3 vs. lgo-2, upreg., LGOoe vs. Col_WT, upreg., LGOoe vs. atml1-3, upreg., LGOoe vs. lgo-2, upreg., batch three vs. batch one, downreg., batch three vs. batch two, upreg., batch two vs. batch one, downreg.); defense response to bacterium [GO:0042742] (LGOoe atml1-3 vs. Col_WT, upreg., LGOoe a…	response to bacterium [GO:0009617] (LGOoe atml1-3 vs. Col_WT, upreg., LGOoe atml1-3 vs. atml1-3, upreg., LGOoe atml1-3 vs. lgo-2, upreg., LGOoe vs. Col_WT, upreg., LGOoe vs. atml1-3, upreg., LGOoe vs. lgo-2, upreg., batch three vs. batch one, downreg., batch three vs. batch two, upreg., batch two vs. batch one, downreg.); response to cold [GO:0009409] (LGOoe atml1-3 vs. Col_WT, upreg., LGOoe atml…		nucleus [GO:0005634]; regulation of cell death [GO:0010941]								1.63354	4.09182e-07	1.22448	0.0014818	1.25305	0.00183915	1.6283	3.54292e-07	1.21923	0.00156993	1.24781	0.00148249			-1.19247	6.32719e-05	-1.19247	6.32719e-05	0.953535	0.00908139	4.55	1.7	4.8	6.66	1.55	4.23	3.28	1.85	2.27	18.81	4.75	9.12
AT2G27660		Cysteine/Histidine-rich C1 domain family protein		Cysteine/Histidine-rich C1 domain family protein	C1-lik [IPR011424]; DC [IPR004146]; Zinc finger, ZZ-type [IPR000433]		oxidation-reduction process [GO:0055114] (LGOoe atml1-3 vs. lgo-2, upreg., LGOoe vs. Col_WT, upreg., LGOoe vs. atml1-3, upreg., LGOoe vs. lgo-2, upreg., batch three vs. batch one, downreg., batch two vs. batch one, downreg.)			protein-disulfide reductase activity [GO:0047134]; zinc ion binding [GO:0008270]								1.58323	0.000102983	1.39205	0.00173215	1.1418	0.0424245	0.881641	0.0884064							-0.859733	0.0483651	-0.859733	0.0483651			0.25	0.17	0.07	0.13	0.08	0.1	0.09	0.06	0.06	1.28	0.24	0.24
AT3G62150	ABCB21 [ATP-binding cassette B21]; PGP21 [P-glycoprotein 21]	P-glycoprotein 21	Encodes a facultative transporter controlling auxin concentrations in plant cells.	P-glycoprotein 21 (PGP21)	ABC transporter integral membrane type [IPR017940]; ABC transporter, conserved site [IPR017871]; ABC transporter, transmembrane domain [IPR001140]; ABC transporter, transmembrane domain, type 1 [IPR011527]; ABC transporter-like [IPR003439]; ATPase, AAA+ type, core [IPR003593]			ATP binding [GO:0005524] (LGOoe atml1-3 vs. Col_WT, upreg., LGOoe atml1-3 vs. atml1-3, upreg., LGOoe atml1-3 vs. lgo-2, upreg., LGOoe vs. Col_WT, upreg., LGOoe vs. atml1-3, upreg., LGOoe vs. lgo-2, upreg., batch three vs. batch one, downreg., batch three vs. batch two, upreg., batch two vs. batch one, downreg.); integral component of membrane [GO:0016021] (LGOoe atml1-3 vs. Col_WT, upreg., LGOoe …		ATPase activity, coupled to transmembrane movement of substances [GO:0042626]; auxin efflux [GO:0010315]; auxin efflux transmembrane transporter activity [GO:0010329]; auxin influx [GO:0060919]; auxin influx transmembrane transporter activity [GO:0010328]; basipetal auxin transport [GO:0010540]; transmembrane transport [GO:0055085]								1.53165	2.40278e-07	0.897295	0.0272394	1.4392	1.30341e-05	1.82102	6.91095e-11	1.18667	0.000509449	1.72857	5.24994e-09			-0.801061	0.00521986	-0.801061	0.00521986	1.08274	0.000244959	0.4	0.27	0.61	0.75	0.46	1.04	0.47	0.2	0.51	1.38	0.81	1.59
AT5G41750		Disease resistance protein (TIR-NBS-LRR class) family		Disease resistance protein (TIR-NBS-LRR class) family	ATPase, AAA+ type, core [IPR003593]; Disease resistance protein [IPR000767]; NB-ARC [IPR002182]; Toll-Interleukin receptor [IPR000157]		ADP binding [GO:0043531] (LGOoe atml1-3 vs. atml1-3, upreg., LGOoe atml1-3 vs. lgo-2, upreg., LGOoe vs. Col_WT, upreg., LGOoe vs. atml1-3, upreg., LGOoe vs. lgo-2, upreg., batch three vs. batch one, downreg., batch two vs. batch one, downreg.); defense response [GO:0006952] (LGOoe atml1-3 vs. atml1-3, upreg., LGOoe atml1-3 vs. lgo-2, upreg., LGOoe vs. Col_WT, upreg., LGOoe vs. atml1-3, upreg., LG…	ATP binding [GO:0005524] (LGOoe atml1-3 vs. atml1-3, upreg., LGOoe atml1-3 vs. lgo-2, upreg., LGOoe vs. Col_WT, upreg., LGOoe vs. atml1-3, upreg., LGOoe vs. lgo-2, upreg., batch three vs. batch one, downreg., batch two vs. batch one, downreg.)		signal transduction [GO:0007165]								1.48932	0.000253877	1.30215	0.00413612	1.07328	0.0683171	1.14476	0.0088168	0.957584	0.0991981					-1.13933	0.00212309	-1.13933	0.00212309			4.41	1.68	0.46	3.56	0.69	1.05	2.46	0.45	0.81	7.4	3.35	5.16
AT1G66090		Disease resistance protein (TIR-NBS class)		Disease resistance protein (TIR-NBS class)	ATPase, AAA+ type, core [IPR003593]; Disease resistance protein [IPR000767]; NB-ARC [IPR002182]; Toll-Interleukin receptor [IPR000157]		ADP binding [GO:0043531] (LGOoe atml1-3 vs. lgo-2, upreg., LGOoe vs. Col_WT, upreg., LGOoe vs. atml1-3, upreg., LGOoe vs. lgo-2, upreg., batch three vs. batch one, downreg., batch two vs. batch one, downreg.); defense response [GO:0006952] (LGOoe atml1-3 vs. lgo-2, upreg., LGOoe vs. Col_WT, upreg., LGOoe vs. atml1-3, upreg., LGOoe vs. lgo-2, upreg., batch three vs. batch one, downreg., batch two …	ATP binding [GO:0005524] (LGOoe atml1-3 vs. lgo-2, upreg., LGOoe vs. Col_WT, upreg., LGOoe vs. atml1-3, upreg., LGOoe vs. lgo-2, upreg., batch three vs. batch one, downreg., batch two vs. batch one, downreg.)		signal transduction [GO:0007165]								1.4479	0.000601181	1.2536	0.00885126	1.17669	0.0309684	1.04245	0.026118							-0.991945	0.0136401	-0.991945	0.0136401			4.16	2.27	1.1	5.61	1.15	1.06	3.19	0.81	1.14	8.2	4.61	12.03
AT1G28480	GRX480; roxy19	Thioredoxin superfamily protein	Encodes GRX480, a member of the glutaredoxin family that regulates protein redox state. GRX480 interacts with TGA factors and suppresses JA-responsive PDF1.2 transcription. GRX480 transcription is SA-inducible and requires NPR1. Maybe involved in SA/JA cross-talk.	GRX480	Glutaredoxin [IPR002109]; Glutaredoxin-like, plant I [IPR011905]; Thioredoxin fol [IPR012335]; Thioredoxin-like fol [IPR012336]		cytoplasm [GO:0005737] (LGOoe atml1-3 vs. Col_WT, upreg., LGOoe atml1-3 vs. atml1-3, upreg., LGOoe atml1-3 vs. lgo-2, upreg., LGOoe vs. Col_WT, upreg., LGOoe vs. atml1-3, upreg., LGOoe vs. lgo-2, upreg., batch three vs. batch one, downreg., batch three vs. batch two, upreg., batch two vs. batch one, downreg.); electron carrier activity [GO:0009055] (LGOoe atml1-3 vs. Col_WT, upreg., LGOoe atml1-3…	response to salicylic acid [GO:0009751] (LGOoe atml1-3 vs. Col_WT, upreg., LGOoe atml1-3 vs. atml1-3, upreg., LGOoe atml1-3 vs. lgo-2, upreg., LGOoe vs. Col_WT, upreg., LGOoe vs. atml1-3, upreg., LGOoe vs. lgo-2, upreg., batch three vs. batch one, downreg., batch three vs. batch two, upreg., batch two vs. batch one, downreg.)		cell redox homeostasis [GO:0045454]; nucleus [GO:0005634]; protein binding [GO:0005515]								1.4436	0.000225747	1.34395	0.00150991	0.985582	0.0911124	1.60176	1.06757e-05	1.50211	0.000157039	1.14374	0.0160051			-1.27127	0.00013607	-1.27127	0.00013607	1.16847	0.00258749	22.15	9.45	14.67	24.2	2.73	9.41	9.64	5.91	10.59	46.57	11.92	58.57
AT4G23270	CRK19 [cysteine-rich RLK (RECEPTOR-like protein kinase) 19]	cysteine-rich RLK (RECEPTOR-like protein kinase) 19	Encodes a cysteine-rich receptor-like protein kinase.	cysteine-rich RLK (RECEPTOR-like protein kinase) 19 (CRK19)	Protein kinase, ATP binding site [IPR017441]; Protein kinase, catalytic domain [IPR000719]; Protein kinase-like domai [IPR011009]; Protein of unknown function DUF2 [IPR002902]; Serine-threonine/tyrosine-protein kinase [IPR001245]; Serine/threonine-protein kinase domain [IPR002290]; Serine/threonine-protein kinase, active site [IPR008271]; Tyrosine-protein kinase, catalytic domai [IPR020635]		defense response to bacterium [GO:0042742] (LGOoe atml1-3 vs. Col_WT, upreg., LGOoe atml1-3 vs. atml1-3, upreg., LGOoe atml1-3 vs. lgo-2, upreg., LGOoe vs. Col_WT, upreg., LGOoe vs. atml1-3, upreg., LGOoe vs. lgo-2, upreg., batch three vs. batch one, downreg., batch two vs. batch one, downreg.); plasmodesma [GO:0009506] (LGOoe atml1-3 vs. Col_WT, upreg., LGOoe atml1-3 vs. atml1-3, upreg., LGOoe a…	ATP binding [GO:0005524] (LGOoe atml1-3 vs. Col_WT, upreg., LGOoe atml1-3 vs. atml1-3, upreg., LGOoe atml1-3 vs. lgo-2, upreg., LGOoe vs. Col_WT, upreg., LGOoe vs. atml1-3, upreg., LGOoe vs. lgo-2, upreg., batch three vs. batch one, downreg., batch two vs. batch one, downreg.); integral component of membrane [GO:0016021] (LGOoe atml1-3 vs. Col_WT, upreg., LGOoe atml1-3 vs. atml1-3, upreg., LGOoe …		protein kinase activity [GO:0004672]								1.44201	3.03339e-14	1.02565	2.71778e-06	0.928524	6.7148e-05	1.73122	2.54371e-21	1.31486	2.60774e-11	1.21774	1.86991e-09			-0.831114	7.84154e-07	-0.831114	7.84154e-07			5.35	2.59	2.9	4.7	2.71	3.12	3.12	1.6	2.34	10.16	4.35	4.83
AT4G12480	EARLI1 [EARLY ARABIDOPSIS ALUMINUM INDUCED 1]; pEARLI 1	Bifunctional inhibitor/lipid-transfer protein/seed storage 2S albumin superfamily protein	a putative lipid transfer protein, vernalization-responsive and cold-induced	pEARLI 1	Bifunctional inhibitor/plant lipid transfer protein/seed storag [IPR016140]; Plant lipid transfer protein/hydrophobic protein, helical domain [IPR013770]; Plant lipid transfer protein/seed storage/trypsin-alpha amylase inhibito [IPR003612]		defense response to fungus [GO:0050832] (LGOoe vs. LGOoe atml1-3, upreg., LGOoe vs. Col_WT, upreg., LGOoe vs. atml1-3, upreg., LGOoe vs. lgo-2, upreg., batch three vs. batch one, downreg., batch two vs. batch one, downreg.); extracellular region [GO:0005576] (LGOoe vs. LGOoe atml1-3, upreg., LGOoe vs. Col_WT, upreg., LGOoe vs. atml1-3, upreg., LGOoe vs. lgo-2, upreg., batch three vs. batch one, d…	response to abscisic acid [GO:0009737] (LGOoe vs. LGOoe atml1-3, upreg., LGOoe vs. Col_WT, upreg., LGOoe vs. atml1-3, upreg., LGOoe vs. lgo-2, upreg., batch three vs. batch one, downreg., batch two vs. batch one, downreg.); response to cold [GO:0009409] (LGOoe vs. LGOoe atml1-3, upreg., LGOoe vs. Col_WT, upreg., LGOoe vs. atml1-3, upreg., LGOoe vs. lgo-2, upreg., batch three vs. batch one, downre…		chloroplast outer membrane [GO:0009707]; endoplasmic reticulum [GO:0005783]								1.43813	1.77106e-06	1.36633	8.67316e-06	1.39655	7.04073e-06							1.36879	4.51487e-05	-1.30831	0.000130697	-1.30831	0.000130697			0.09	0.25	0.08	0.24	0.23	0.11	0.06	0.08	0.08	17.75	0.13	0.28
AT5G63450	CYP94B1 ["cytochrome P450, family 94, subfamily B, polypeptide 1"]	cytochrome P450, family 94, subfamily B, polypeptide 1	member of CYP94B	cytochrome P450, family 94, subfamily B, polypeptide 1 (CYP94B1)	Cytochrome P450 [IPR001128]; Cytochrome P450, E-class, group I [IPR002401]		heme binding [GO:0020037] (LGOoe atml1-3 vs. Col_WT, upreg., LGOoe atml1-3 vs. atml1-3, upreg., LGOoe atml1-3 vs. lgo-2, upreg., LGOoe vs. atml1-3, upreg., LGOoe vs. lgo-2, upreg., batch three vs. batch one, downreg., batch three vs. batch two, upreg., batch two vs. batch one, downreg.); iron ion binding [GO:0005506] (LGOoe atml1-3 vs. Col_WT, upreg., LGOoe atml1-3 vs. atml1-3, upreg., LGOoe atml…	integral component of membrane [GO:0016021] (LGOoe atml1-3 vs. Col_WT, upreg., LGOoe atml1-3 vs. atml1-3, upreg., LGOoe atml1-3 vs. lgo-2, upreg., LGOoe vs. atml1-3, upreg., LGOoe vs. lgo-2, upreg., batch three vs. batch one, downreg., batch three vs. batch two, upreg., batch two vs. batch one, downreg.)		oxidoreductase activity, acting on paired donors, with incorporation or reduction of molecular oxygen [GO:0016705]								1.42324	1.5562e-05	0.943804	0.0293615			2.30283	2.67702e-16	1.82339	1.4811e-09	1.52435	2.52875e-06			-1.16498	2.08439e-05	-1.16498	2.08439e-05	0.86791	0.0111038	4.17	1.62	4.15	4.79	1.37	2.11	2.74	0.69	1.51	7.98	2.68	5.05
AT3G28890	AtRLP43 [receptor like protein 43]; RLP43 [receptor like protein 43]	receptor like protein 43		receptor like protein 43 (RLP43)	Leucine-rich repeat [IPR001611]; Leucine-rich repeat-containing N-terminal domain, type [IPR013210]			integral component of membrane [GO:0016021] (LGOoe vs. atml1-3, upreg., LGOoe vs. lgo-2, upreg., batch three vs. batch one, downreg., batch two vs. batch one, downreg.)		kinase activity [GO:0016301]; signal transduction [GO:0007165]								1.40667	0.000986179	1.02736	0.059352											-1.4961	9.80067e-05	-1.4961	9.80067e-05			1.38	0.22	0.12	0.47	0.14	0.26	0.24	0.07	0.1	1.8	0.28	0.6
AT2G20880	AtERF53; ERF53 [ERF domain 53]	Integrase-type DNA-binding superfamily protein	Encodes ERF53, a drought-induced transcription factor. Belongs to the AP2/ERF superfamily, and has a highly conserved AP2 domain. Regulates drought-responsive gene expressions by binding to the GCC box and/or dehydration-responsive element (DRE) in the promoter of downstream genes. Overexpression of AtERF53 driven by the CaMV35S promoter resulted in an unstable drought-tolerant phenotype in T2 tr…	Integrase-type DNA-binding superfamily protein	DNA-binding, integrase-type [IPR016177]; Pathogenesis-related transcriptional factor/ERF, DNA-binding [IPR001471]	TF[AP2-EREBP; ERF]	DNA binding [GO:0003677] (LGOoe atml1-3 vs. Col_WT, upreg., LGOoe atml1-3 vs. atml1-3, upreg., LGOoe atml1-3 vs. lgo-2, upreg., LGOoe vs. Col_WT, upreg., LGOoe vs. atml1-3, upreg., LGOoe vs. lgo-2, upreg.); cytoplasm [GO:0005737] (LGOoe atml1-3 vs. Col_WT, upreg., LGOoe atml1-3 vs. atml1-3, upreg., LGOoe atml1-3 vs. lgo-2, upreg., LGOoe vs. Col_WT, upreg., LGOoe vs. atml1-3, upreg., LGOoe vs. lgo…	response to salt stress [GO:0009651] (LGOoe atml1-3 vs. Col_WT, upreg., LGOoe atml1-3 vs. atml1-3, upreg., LGOoe atml1-3 vs. lgo-2, upreg., LGOoe vs. Col_WT, upreg., LGOoe vs. atml1-3, upreg., LGOoe vs. lgo-2, upreg.)		nucleus [GO:0005634]								1.3846	0.00037929	1.57192	4.04236e-05	1.60184	3.60591e-05	1.06881	0.0106117	1.25613	0.00322618	1.28605	0.00274954									3.18	3.32	5.77	4.69	3.52	5.53	7.2	3.45	4.66	22.26	12.02	20.42
AT3G44860	FAMT [farnesoic acid carboxyl-O-methyltransferase]	farnesoic acid carboxyl-O-methyltransferase	Encodes a farnesoic acid carboxyl-O-methyltransferase.	farnesoic acid carboxyl-O-methyltransferase (FAMT)	SAM dependent carboxyl methyltransferase [IPR005299]		farnesoic acid O-methyltransferase activity [GO:0019010] (LGOoe atml1-3 vs. Col_WT, upreg., LGOoe atml1-3 vs. atml1-3, upreg., LGOoe atml1-3 vs. lgo-2, upreg., LGOoe vs. lgo-2, upreg.)			S-adenosylmethionine-dependent methyltransferase activity [GO:0008757]; methylation [GO:0032259]								1.38237	0.000685137					2.12782	3.14674e-10	1.49953	0.000189421	1.1762	0.0126676									4.93	3.18	1.7	4.45	1.28	1.61	0.85	1.43	0.61	7.66	4.93	1.83
AT3G46230	ATHSP17.4 [ARABIDOPSIS THALIANA HEAT SHOCK PROTEIN 17.4]; HSP17.4 [heat shock protein 17.4]	heat shock protein 17.4	member of the class I small heat-shock protein (sHSP) family, which accounts for the majority of sHSPs in maturing seeds	heat shock protein 17.4 (HSP17.4)	HSP20-like chaperon [IPR008978]; Heat shock protein Hsp2 [IPR002068]		cytoplasm [GO:0005737] (LGOoe vs. LGOoe atml1-3, upreg., LGOoe vs. lgo-2, upreg., batch three vs. batch two, upreg.); response to heat [GO:0009408] (LGOoe vs. LGOoe atml1-3, upreg., LGOoe vs. lgo-2, upreg., batch three vs. batch two, upreg.)			protein binding [GO:0005515]								1.38139	0.000827847											1.63111	0.000204937					1.01019	0.0413085	1.31	17.64	17.37	8.98	5.77	17.31	1	1.03	9.73	19.1	6.73	69.5
AT4G23150	CRK7 [cysteine-rich RLK (RECEPTOR-like protein kinase) 7]	cysteine-rich RLK (RECEPTOR-like protein kinase) 7	Encodes a cysteine-rich receptor-like protein kinase.	cysteine-rich RLK (RECEPTOR-like protein kinase) 7 (CRK7)	Protein kinase, ATP binding site [IPR017441]; Protein kinase, catalytic domain [IPR000719]; Protein kinase-like domai [IPR011009]; Protein of unknown function DUF2 [IPR002902]; Serine/threonine-protein kinase, active site [IPR008271]; Serine/threonine-protein kinase-like domain [IPR017442]		defense response to bacterium [GO:0042742] (LGOoe vs. LGOoe atml1-3, upreg., LGOoe vs. Col_WT, upreg., LGOoe vs. atml1-3, upreg., LGOoe vs. lgo-2, upreg., batch three vs. batch one, downreg., batch two vs. batch one, downreg.); plasmodesma [GO:0009506] (LGOoe vs. LGOoe atml1-3, upreg., LGOoe vs. Col_WT, upreg., LGOoe vs. atml1-3, upreg., LGOoe vs. lgo-2, upreg., batch three vs. batch one, downreg…	ATP binding [GO:0005524] (LGOoe vs. LGOoe atml1-3, upreg., LGOoe vs. Col_WT, upreg., LGOoe vs. atml1-3, upreg., LGOoe vs. lgo-2, upreg., batch three vs. batch one, downreg., batch two vs. batch one, downreg.); integral component of membrane [GO:0016021] (LGOoe vs. LGOoe atml1-3, upreg., LGOoe vs. Col_WT, upreg., LGOoe vs. atml1-3, upreg., LGOoe vs. lgo-2, upreg., batch three vs. batch one, downre…		kinase activity [GO:0016301]; protein kinase activity [GO:0004672]; response to reactive oxygen species [GO:0000302]								1.37792	0.000126364	1.23249	0.0014818	0.978512	0.0521656							1.15235	0.017502	-1.46865	6.95359e-05	-1.46865	6.95359e-05			0.62	0.05	0.05	0.06	0.05	0.11	0.08	0.02	0.02	3.4	0.08	0.23
AT3G46090	ZAT7	C2H2 and C2HC zinc fingers superfamily protein		ZAT7	Zinc finger, C2H2-like [IPR015880]; Zinc finger, C2H2-type [IPR007087]	TF[C2H2]	regulation of transcription, DNA-templated [GO:0006355] (LGOoe vs. Col_WT, upreg., LGOoe vs. atml1-3, upreg., LGOoe vs. lgo-2, upreg.); response to chitin [GO:0010200] (LGOoe vs. Col_WT, upreg., LGOoe vs. atml1-3, upreg., LGOoe vs. lgo-2, upreg.); transcription factor activity, sequence-specific DNA binding [GO:0003700] (LGOoe vs. Col_WT, upreg., LGOoe vs. atml1-3, upreg., LGOoe vs. lgo-2, upreg.…			metal ion binding [GO:0046872]; negative regulation of growth [GO:0045926]; nucleic acid binding [GO:0003676]; nucleus [GO:0005634]; regulation of response to stress [GO:0080134]; zinc ion binding [GO:0008270]								1.3752	0.000957641	1.72184	1.12959e-05	1.33308	0.0056456															3.91	2.22	0.98	2.01	0.91	1.28	1.57	2.09	2.39	11.71	4.7	7.95
AT5G12020	HSP17.6II [17.6 kDa class II heat shock protein]	17.6 kDa class II heat shock protein		17.6 kDa class II heat shock protein (HSP17.6II)	HSP20-like chaperon [IPR008978]; Heat shock protein Hsp2 [IPR002068]		cytoplasm [GO:0005737] (LGOoe vs. LGOoe atml1-3, upreg., LGOoe vs. lgo-2, upreg., batch three vs. batch two, upreg.); response to heat [GO:0009408] (LGOoe vs. LGOoe atml1-3, upreg., LGOoe vs. lgo-2, upreg., batch three vs. batch two, upreg.)											1.35504	0.00156855											1.5782	0.00065083					1.03705	0.0353894	2.23	20.31	13.47	6.54	5.32	19.12	2.88	1.3	7.41	10.87	6.64	79.66
AT5G38710		Methylenetetrahydrofolate reductase family protein		Methylenetetrahydrofolate reductase family protein	Proline dehydrogenase [IPR002872]; Proline oxidas [IPR015659]		oxidation-reduction process [GO:0055114] (LGOoe atml1-3 vs. Col_WT, upreg., LGOoe atml1-3 vs. atml1-3, upreg., LGOoe atml1-3 vs. lgo-2, upreg., LGOoe vs. Col_WT, upreg., LGOoe vs. atml1-3, upreg., LGOoe vs. lgo-2, upreg., batch three vs. batch two, upreg.); response to osmotic stress [GO:0006970] (LGOoe atml1-3 vs. Col_WT, upreg., LGOoe atml1-3 vs. atml1-3, upreg., LGOoe atml1-3 vs. lgo-2, upreg.…	response to water deprivation [GO:0009414] (LGOoe atml1-3 vs. Col_WT, upreg., LGOoe atml1-3 vs. atml1-3, upreg., LGOoe atml1-3 vs. lgo-2, upreg., LGOoe vs. Col_WT, upreg., LGOoe vs. atml1-3, upreg., LGOoe vs. lgo-2, upreg., batch three vs. batch two, upreg.)		glutamate biosynthetic process [GO:0006537]; mitochondrion [GO:0005739]; proline catabolic process [GO:0006562]; proline catabolic process to glutamate [GO:0010133]; proline dehydrogenase activity [GO:0004657]								1.34616	0.000898215	1.24326	0.00476981	1.29574	0.0056487	1.40282	0.000230928	1.29992	0.00237742	1.3524	0.00161573							0.872708	0.0395916	3.29	0.87	2.18	3.57	1.41	1.83	1.98	1.71	1.72	7.12	3.81	9.81
AT2G18660	AtPNP-A; PNP-A [plant natriuretic peptide A]	plant natriuretic peptide A	Encodes PNP-A (Plant Natriuretic Peptide A). PNPs are a class of systemically mobile molecules distantly related to expansins; their biological role has remained elusive. PNP-A contains a signal peptide domain and is secreted into the extracellular space. Co-expression analyses using microarray data suggest that PNP-A may function as a component of plant defence response and SAR in particular, an…	plant natriuretic peptide A (PNP-A)	Barwin-related endoglucanas [IPR009009]; Expansin 45, endoglucanase-lik [IPR007112]; Pollen allergen, N-termina [IPR014734]; Rare lipoprotein [IPR005132]		extracellular region [GO:0005576] (LGOoe vs. atml1-3, upreg., LGOoe vs. lgo-2, upreg., batch three vs. batch one, downreg., batch two vs. batch one, downreg.); systemic acquired resistance [GO:0009627] (LGOoe vs. atml1-3, upreg., LGOoe vs. lgo-2, upreg., batch three vs. batch one, downreg., batch two vs. batch one, downreg.)	apoplast [GO:0048046] (LGOoe vs. atml1-3, upreg., LGOoe vs. lgo-2, upreg., batch three vs. batch one, downreg., batch two vs. batch one, downreg.)		alternative respiration [GO:0010230]								1.33894	0.000794581	1.36331	0.00077582											-1.60712	2.32474e-05	-1.60712	2.32474e-05			9.68	1.47	0.32	0.44	0.66	0.3	1.2	0.34	0.35	42.78	0.72	1.43
AT3G25760	AOC1 [allene oxide cyclase 1]; ERD12 [early-responsive to dehydration 12]	allene oxide cyclase 1	encodes allene oxide cyclase. One of four genes in Arabidopsis that encode this enzyme, which catalyzes an essential step in jasmonic acid biosynthesis. Gene expression is induced during senescence, a process that involves jasmonic acid signalling pathway.	allene oxide cyclase 1 (AOC1)	Allene oxide cyclase [IPR009410]		allene-oxide cyclase activity [GO:0046423] (LGOoe atml1-3 vs. Col_WT, upreg., LGOoe atml1-3 vs. atml1-3, upreg., LGOoe atml1-3 vs. lgo-2, upreg., LGOoe vs. Col_WT, upreg., LGOoe vs. atml1-3, upreg., LGOoe vs. lgo-2, upreg., batch three vs. batch one, downreg., batch two vs. batch one, downreg.); jasmonic acid biosynthetic process [GO:0009695] (LGOoe atml1-3 vs. Col_WT, upreg., LGOoe atml1-3 vs. a…			chloroplast thylakoid membrane [GO:0009535]								1.3371	1.5562e-05	1.23213	0.000219282	1.02392	0.010844	1.82405	3.36717e-11	1.71908	1.39321e-09	1.51088	3.63912e-07			-0.517191	0.0830233	-0.517191	0.0830233			19.05	12.69	19.39	20.8	11.35	13.65	18.4	9.34	10.59	37.62	26.27	41.16
AT4G18205		Nucleotide-sugar transporter family protein		Nucleotide-sugar transporter family protein	Protein of unknown function DUF25 [IPR004853]			integral component of membrane [GO:0016021] (LGOoe atml1-3 vs. Col_WT, upreg., LGOoe atml1-3 vs. atml1-3, upreg., LGOoe atml1-3 vs. lgo-2, upreg., LGOoe vs. Col_WT, upreg., LGOoe vs. atml1-3, upreg., LGOoe vs. lgo-2, upreg., batch three vs. batch one, downreg., batch two vs. batch one, downreg.)		transport [GO:0006810]; transporter activity [GO:0005215]								1.33232	0.000176608	0.959465	0.0343395	1.10502	0.015261	1.99783	3.69845e-11	1.62498	8.63122e-07	1.77053	3.88005e-08			-0.946762	0.0019784	-0.946762	0.0019784			2.92	0.83	0.92	2.82	1.04	1.52	1.52	1.12	0.71	5.15	3.14	2.27
AT3G44006			This gene encodes a small protein and has either evidence of transcription or purifying selection.	unknown protein						biological_process [GO:0008150]; cellular_component [GO:0005575]; molecular_function [GO:0003674]								1.32483	0.000284505	1.26836	0.00080339	1.252	0.00166939	0.949564	0.0166113	0.893088	0.0555074	0.876734	0.0630165									0.65	2.57	0.48	0.52	1.85	0.66	0.41	0.64	0.65	12.24	13.54	18.49
AT3G28540		P-loop containing nucleoside triphosphate hydrolases superfamily protein		P-loop containing nucleoside triphosphate hydrolases superfamily protein	ATPase, AAA+ type, core [IPR003593]; ATPase, AAA-type, core [IPR003959]			ATP binding [GO:0005524] (LGOoe vs. Col_WT, upreg., LGOoe vs. atml1-3, upreg., LGOoe vs. lgo-2, upreg., batch three vs. batch one, downreg., batch two vs. batch one, downreg.); integral component of membrane [GO:0016021] (LGOoe vs. Col_WT, upreg., LGOoe vs. atml1-3, upreg., LGOoe vs. lgo-2, upreg., batch three vs. batch one, downreg., batch two vs. batch one, downreg.)		ATPase activity [GO:0016887]								1.32151	0.00286373	1.49283	0.00054692	1.23099	0.0200191									-1.17201	0.00281102	-1.17201	0.00281102			5.12	1.81	1.22	3.39	1.13	1.17	3.67	1.69	1.13	21.69	1.93	10.93
AT1G10340		Ankyrin repeat family protein		Ankyrin repeat family protein	Ankyrin repea [IPR002110]; Ankyrin repeat-containing domai [IPR020683]			integral component of membrane [GO:0016021] (LGOoe vs. atml1-3, upreg., LGOoe vs. lgo-2, upreg., batch three vs. batch one, downreg., batch two vs. batch one, downreg.)		biological_process [GO:0008150]								1.31869	0.00250834	1.51675	0.0002589											-1.65264	1.39256e-05	-1.65264	1.39256e-05			1.11	0.38	0.2	0.18	0.16	0.08	0.54	0.07	0.09	4.59	0.15	0.49
AT5G26920	CBP60G [Cam-binding protein 60-like G]	Cam-binding protein 60-like G	Encodes a calmodulin-binding protein CBP60g (calmodulin binding protein 60-like.g). The calmodulin-binding domain is located near the N-terminus; calmodulin binding is dependent on Ca(2+). Inducible by both bacterial pathogen and MAMP (microbe-associated molecular pattern) treatments. Bacterial growth is enhanced in cbp60g mutants. cbp60g mutants also show defects in salicylic acid (SA) accumulat…	Cam-binding protein 60-like G (CBP60G)	Calmodulin binding protein-lik [IPR012416]		abscisic acid-activated signaling pathway [GO:0009738] (LGOoe atml1-3 vs. Col_WT, upreg., LGOoe atml1-3 vs. atml1-3, upreg., LGOoe atml1-3 vs. lgo-2, upreg., LGOoe vs. Col_WT, upreg., LGOoe vs. atml1-3, upreg., LGOoe vs. lgo-2, upreg., batch three vs. batch one, downreg., batch two vs. batch one, downreg.); cellular response to hypoxia [GO:0071456] (LGOoe atml1-3 vs. Col_WT, upreg., LGOoe atml1-3…	calmodulin binding [GO:0005516] (LGOoe atml1-3 vs. Col_WT, upreg., LGOoe atml1-3 vs. atml1-3, upreg., LGOoe atml1-3 vs. lgo-2, upreg., LGOoe vs. Col_WT, upreg., LGOoe vs. atml1-3, upreg., LGOoe vs. lgo-2, upreg., batch three vs. batch one, downreg., batch two vs. batch one, downreg.); defense response to bacterium, incompatible interaction [GO:0009816] (LGOoe atml1-3 vs. Col_WT, upreg., LGOoe atm…		cellular response to molecule of bacterial origin [GO:0071219]; nucleus [GO:0005634]; positive regulation of abscisic acid-activated signaling pathway [GO:0009789]; positive regulation of response to water deprivation [GO:1902584]; response to UV-B [GO:0010224]; response to molecule of bacterial origin [GO:0002237]; salicylic acid biosynthetic process [GO:0009697]; sequence-specific DNA binding […								1.2995	0.00289122	1.63573	5.33245e-05	1.26325	0.0131731	1.02032	0.0279635	1.35655	0.00219952	0.984067	0.0814382			-1.23517	0.000755801	-1.23517	0.000755801			2.13	0.73	0.37	1.01	0.27	0.61	2.04	0.59	0.3	8.21	1.61	2.05
AT5G52750		Heavy metal transport/detoxification superfamily protein		Heavy metal transport/detoxification superfamily protein	Heavy metal transport/detoxification protein [IPR006121]					metal ion binding [GO:0046872]								1.29438	0.00380156	1.39093	0.00183142			0.907817	0.0751375	1.00437	0.0788					-0.90753	0.0279022	-0.90753	0.0279022			10.67	4.29	1.56	3.28	0.89	2.07	2.03	2.64	1.67	22.78	5.59	7.17
AT1G13340		Regulator of Vps4 activity in the MVB pathway protein		Regulator of Vps4 activity in the MVB pathway protein	Protein of unknown function DUF292, eukaryoti [IPR005061]		response to oxidative stress [GO:0006979] (LGOoe vs. atml1-3, upreg., LGOoe vs. lgo-2, upreg., batch three vs. batch one, downreg., batch two vs. batch one, downreg.)											1.2908	0.00396093	1.17863	0.0171367											-1.17578	0.00397	-1.17578	0.00397			1.27	0.32	0.37	0.75	0.38	0.3	0.5	0.31	0.21	5.48	0.35	1.31
AT1G61610		S-locus lectin protein kinase family protein		S-locus lectin protein kinase family protein	Apple-lik [IPR003609]; Curculin-like (mannose-binding) lectin [IPR001480]; EGF-lik [IPR006210]; EGF-like, type [IPR000742]; PAN-2 domai [IPR013227]; Protein kinase, ATP binding site [IPR017441]; Protein kinase, catalytic domain [IPR000719]; Protein kinase-like domai [IPR011009]; S-locus glycoprotein [IPR000858]; Serine-threonine/tyrosine-protein kinase [IPR001245]; Serine/threonine-protein kinase…		carbohydrate binding [GO:0030246] (LGOoe atml1-3 vs. Col_WT, upreg., LGOoe atml1-3 vs. atml1-3, upreg., LGOoe atml1-3 vs. lgo-2, upreg., LGOoe vs. atml1-3, upreg., LGOoe vs. lgo-2, upreg., batch three vs. batch one, downreg., batch two vs. batch one, downreg.)	ATP binding [GO:0005524] (LGOoe atml1-3 vs. Col_WT, upreg., LGOoe atml1-3 vs. atml1-3, upreg., LGOoe atml1-3 vs. lgo-2, upreg., LGOoe vs. atml1-3, upreg., LGOoe vs. lgo-2, upreg., batch three vs. batch one, downreg., batch two vs. batch one, downreg.); integral component of membrane [GO:0016021] (LGOoe atml1-3 vs. Col_WT, upreg., LGOoe atml1-3 vs. atml1-3, upreg., LGOoe atml1-3 vs. lgo-2, upreg.,…		kinase activity [GO:0016301]								1.28266	0.000790349	0.863959	0.098241			1.89649	3.12293e-09	1.47779	7.16294e-05	1.21503	0.00328688			-0.690591	0.0517912	-0.690591	0.0517912			0.6	0.58	0.39	0.58	0.35	0.33	0.3	0.14	0.32	1.36	0.48	0.61
AT1G05010	ACO4 [ethylene forming enzyme]; EAT1; EFE [ethylene-forming enzyme]	ethylene-forming enzyme	Encodes 1-aminocyclopropane-1-carboxylate oxidase	ethylene-forming enzyme (EFE)	Oxoglutarate/iron-dependent oxygenase [IPR005123]		defense response [GO:0006952] (LGOoe atml1-3 vs. Col_WT, upreg., LGOoe atml1-3 vs. atml1-3, upreg., LGOoe atml1-3 vs. lgo-2, upreg., LGOoe vs. lgo-2, upreg.); fruit ripening [GO:0009835] (LGOoe atml1-3 vs. Col_WT, upreg., LGOoe atml1-3 vs. atml1-3, upreg., LGOoe atml1-3 vs. lgo-2, upreg., LGOoe vs. lgo-2, upreg.); oxidation-reduction process [GO:0055114] (LGOoe atml1-3 vs. Col_WT, upreg., LGOoe a…			1-aminocyclopropane-1-carboxylate oxidase activity [GO:0009815]; L-ascorbic acid binding [GO:0031418]; cellular response to fatty acid [GO:0071398]; ethylene biosynthetic process [GO:0009693]; metal ion binding [GO:0046872]								1.28264	1.5562e-05					1.61372	1.70781e-09	0.938222	0.00847113	0.939212	0.0102339									25.64	29.07	30.52	34.76	22.68	36.24	13.46	14.63	20.69	61.6	39.88	29
AT1G16130	WAKL2 [wall associated kinase-like 2]	wall associated kinase-like 2	wall-associated kinase like	wall associated kinase-like 2 (WAKL2)	EGF-like calcium-binding, conserved site [IPR018097]; Protein kinase, catalytic domain [IPR000719]; Protein kinase-like domai [IPR011009]; Serine/threonine-protein kinase, active site [IPR008271]; Serine/threonine-protein kinase-like domain [IPR017442]; Wall-associated kinase [IPR013695]		calcium ion binding [GO:0005509] (LGOoe atml1-3 vs. Col_WT, upreg., LGOoe atml1-3 vs. lgo-2, upreg., LGOoe vs. lgo-2, upreg., batch three vs. batch one, downreg., batch two vs. batch one, downreg.)	ATP binding [GO:0005524] (LGOoe atml1-3 vs. Col_WT, upreg., LGOoe atml1-3 vs. lgo-2, upreg., LGOoe vs. lgo-2, upreg., batch three vs. batch one, downreg., batch two vs. batch one, downreg.); integral component of membrane [GO:0016021] (LGOoe atml1-3 vs. Col_WT, upreg., LGOoe atml1-3 vs. lgo-2, upreg., LGOoe vs. lgo-2, upreg., batch three vs. batch one, downreg., batch two vs. batch one, downreg.)…		kinase activity [GO:0016301]; polysaccharide binding [GO:0030247]; protein autophosphorylation [GO:0046777]								1.28101	0.00380156					1.49328	0.000134941			1.01619	0.065455			-0.738275	0.0777697	-0.738275	0.0777697			0.76	0.33	0.29	0.65	0.24	0.64	0.26	0.28	0.11	1.15	0.71	0.92
AT3G22235				BEST Arabidopsis thaliana protein match is: pathogen and circadian controlled 1 (TAIR:AT3G22231.1); FUNCTIONS IN: molecular_function unknown						biological_process [GO:0008150]; molecular_function [GO:0003674]								1.26979	0.0045255					1.65926	1.37012e-05							-1.19589	0.00160003	-1.19589	0.00160003			723.5	76.37	66.39	270.34	101.91	128.64	64.49	20.14	40.34	799.84	149.04	67.31
AT1G62800	ASP4 [aspartate aminotransferase 4]	aspartate aminotransferase 4	Encodes aspartate aminotransferase (Asp4).	aspartate aminotransferase 4 (ASP4)	Aminotransferase, class I/classII [IPR004839]; Aminotransferases, class-I, pyridoxal-phosphate-binding site [IPR004838]; Aspartate/other aminotransferase [IPR000796]; Pyridoxal phosphate-dependent transferase, major domai [IPR015424]; Pyridoxal phosphate-dependent transferase, major region, subdomain 1 [IPR015421]		L-aspartate:2-oxoglutarate aminotransferase activity [GO:0004069] (LGOoe atml1-3 vs. Col_WT, upreg., LGOoe atml1-3 vs. atml1-3, upreg., LGOoe atml1-3 vs. lgo-2, upreg., LGOoe vs. atml1-3, upreg., LGOoe vs. lgo-2, upreg.); cytoplasm [GO:0005737] (LGOoe atml1-3 vs. Col_WT, upreg., LGOoe atml1-3 vs. atml1-3, upreg., LGOoe atml1-3 vs. lgo-2, upreg., LGOoe vs. atml1-3, upreg., LGOoe vs. lgo-2, upreg.)…			L-phenylalanine:2-oxoglutarate aminotransferase activity [GO:0080130]; biosynthetic process [GO:0009058]; cellular amino acid metabolic process [GO:0006520]; cytosol [GO:0005829]; identical protein binding [GO:0042802]								1.26747	4.55301e-05	0.785538	0.0677015			1.47265	2.77933e-07	0.99072	0.00705262	0.825083	0.0522342									4.06	3.32	4.95	4.16	4.31	2.83	1.96	2.55	2.55	5.64	6.17	6.23
AT4G39940	AKN2 [APS-kinase 2]; APK2 [ADENOSINE-5'-PHOSPHOSULFATE (APS) KINASE 2]	APS-kinase 2	adenosine-5'-phosphosulfate-kinase (akn2) mRNA, complete	APS-kinase 2 (AKN2)	Adenylylsulphate kinase, C-terminal [IPR002891]		adenylylsulfate kinase activity [GO:0004020] (LGOoe atml1-3 vs. Col_WT, upreg., LGOoe atml1-3 vs. atml1-3, upreg., LGOoe atml1-3 vs. lgo-2, upreg., LGOoe vs. Col_WT, upreg., LGOoe vs. atml1-3, upreg., LGOoe vs. lgo-2, upreg.); cysteine biosynthetic process [GO:0019344] (LGOoe atml1-3 vs. Col_WT, upreg., LGOoe atml1-3 vs. atml1-3, upreg., LGOoe atml1-3 vs. lgo-2, upreg., LGOoe vs. Col_WT, upreg., …	ATP binding [GO:0005524] (LGOoe atml1-3 vs. Col_WT, upreg., LGOoe atml1-3 vs. atml1-3, upreg., LGOoe atml1-3 vs. lgo-2, upreg., LGOoe vs. Col_WT, upreg., LGOoe vs. atml1-3, upreg., LGOoe vs. lgo-2, upreg.)		chloroplast [GO:0009507]; kinase activity [GO:0016301]; male gamete generation [GO:0048232]; phosphorylation [GO:0016310]; transferase activity, transferring phosphorus-containing groups [GO:0016772]								1.26086	1.81576e-07	1.03783	0.000113878	0.813236	0.0158404	1.27367	6.08869e-08	1.05063	9.42302e-05	0.826039	0.00732304									17.84	16.59	12.42	11.67	12.72	17.6	11.04	10.08	11.15	36.07	20.52	22.47
AT5G36925				unknown protein			cytoplasm [GO:0005737] (LGOoe atml1-3 vs. Col_WT, upreg., LGOoe atml1-3 vs. atml1-3, upreg., LGOoe atml1-3 vs. lgo-2, upreg., LGOoe vs. atml1-3, upreg., LGOoe vs. lgo-2, upreg.); defense response to other organism [GO:0098542] (LGOoe atml1-3 vs. Col_WT, upreg., LGOoe atml1-3 vs. atml1-3, upreg., LGOoe atml1-3 vs. lgo-2, upreg., LGOoe vs. atml1-3, upreg., LGOoe vs. lgo-2, upreg.); pollen tube tip …			endoplasmic reticulum [GO:0005783]; molecular_function [GO:0003674]; nucleus [GO:0005634]; response to external biotic stimulus [GO:0043207]								1.2511	0.00577669	0.986658	0.0766565			1.39814	0.000588671	1.1337	0.023518	1.0802	0.0438481									6.51	6.25	3.66	7.19	1.53	5.6	3.45	1.58	3.22	17.87	11.42	22.69
AT5G48570	ATFKBP65; FKBP65; ROF2	FKBP-type peptidyl-prolyl cis-trans isomerase family protein	Encodes one of the 36 carboxylate clamp (CC)-tetratricopeptide repeat (TPR) proteins (Prasad 2010, Pubmed ID: 20856808) with potential to interact with Hsp90/Hsp70 as co-chaperones.	FKBP-type peptidyl-prolyl cis-trans isomerase family protein	Peptidyl-prolyl cis-trans isomerase, FKBP-type [IPR001179]; Tetratricopeptide TPR- [IPR001440]; Tetratricopeptide repea [IPR019734]; Tetratricopeptide repeat-containin [IPR013026]; Tetratricopeptide-like helical [IPR011990]		FK506 binding [GO:0005528] (LGOoe vs. LGOoe atml1-3, upreg., LGOoe vs. lgo-2, upreg.); cellular heat acclimation [GO:0070370] (LGOoe vs. LGOoe atml1-3, upreg., LGOoe vs. lgo-2, upreg.)	calmodulin binding [GO:0005516] (LGOoe vs. LGOoe atml1-3, upreg., LGOoe vs. lgo-2, upreg.); peptidyl-prolyl cis-trans isomerase activity [GO:0003755] (LGOoe vs. LGOoe atml1-3, upreg., LGOoe vs. lgo-2, upreg.)		chaperone-mediated protein folding [GO:0061077]; endoplasmic reticulum membrane [GO:0005789]; membrane [GO:0016020]; nucleus [GO:0005634]; peptidyl-proline modification [GO:0018208]; protein binding [GO:0005515]; protein peptidyl-prolyl isomerization [GO:0000413]								1.24147	0.00675117											1.54183	0.00138304							1.4	5.47	4.08	4.71	3.47	5.17	1.51	1.26	3.97	4.4	3.69	20.27
AT5G58120		Disease resistance protein (TIR-NBS-LRR class) family		Disease resistance protein (TIR-NBS-LRR class) family	ATPase, AAA+ type, core [IPR003593]; Disease resistance protein [IPR000767]; Leucine-rich repeat [IPR001611]; NB-ARC [IPR002182]; Toll-Interleukin receptor [IPR000157]		ADP binding [GO:0043531] (LGOoe atml1-3 vs. atml1-3, upreg., LGOoe atml1-3 vs. lgo-2, upreg., LGOoe vs. Col_WT, upreg., LGOoe vs. atml1-3, upreg., LGOoe vs. lgo-2, upreg., batch three vs. batch two, upreg.); defense response [GO:0006952] (LGOoe atml1-3 vs. atml1-3, upreg., LGOoe atml1-3 vs. lgo-2, upreg., LGOoe vs. Col_WT, upreg., LGOoe vs. atml1-3, upreg., LGOoe vs. lgo-2, upreg., batch three vs…	ATP binding [GO:0005524] (LGOoe atml1-3 vs. atml1-3, upreg., LGOoe atml1-3 vs. lgo-2, upreg., LGOoe vs. Col_WT, upreg., LGOoe vs. atml1-3, upreg., LGOoe vs. lgo-2, upreg., batch three vs. batch two, upreg.)		signal transduction [GO:0007165]								1.23995	0.000121421	1.22188	0.000315886	1.13779	0.00228274	0.800556	0.0359855	0.782489	0.0962993									0.563833	0.0981898	1.81	1.46	1.31	1.3	1.4	2	1.2	1.32	1.7	3.16	2.63	4.85
AT5G43420		RING/U-box superfamily protein		RING/U-box superfamily protein	Zinc finger, C3HC4 RING-typ [IPR018957]; Zinc finger, RING-type [IPR001841]			integral component of membrane [GO:0016021] (LGOoe atml1-3 vs. Col_WT, upreg., LGOoe atml1-3 vs. atml1-3, upreg., LGOoe atml1-3 vs. lgo-2, upreg., LGOoe vs. Col_WT, upreg., LGOoe vs. atml1-3, upreg., LGOoe vs. lgo-2, upreg., batch three vs. batch one, downreg., batch two vs. batch one, downreg.)		protein ubiquitination [GO:0016567]; zinc ion binding [GO:0008270]								1.2345	0.00650295	1.38763	0.00150175	1.32516	0.00596417	1.09616	0.014822	1.24929	0.0065769	1.18681	0.0146275			-0.813088	0.0703412	-0.813088	0.0703412			0.21	0.09	0.12	0.16	0.08	0.12	0.16	0.17	0.15	1.61	0.29	0.83
AT2G39210		Major facilitator superfamily protein		Major facilitator superfamily protein	Major facilitator superfamily MFS-1 [IPR011701]; Major facilitator superfamily, general substrate transporte [IPR016196]; Nodulin-lik [IPR010658]		defense response to fungus [GO:0050832] (LGOoe atml1-3 vs. Col_WT, upreg., LGOoe atml1-3 vs. atml1-3, upreg., LGOoe atml1-3 vs. lgo-2, upreg., LGOoe vs. Col_WT, upreg., LGOoe vs. atml1-3, upreg., LGOoe vs. lgo-2, upreg., batch three vs. batch one, downreg., batch three vs. batch two, upreg., batch two vs. batch one, downreg.)	integral component of membrane [GO:0016021] (LGOoe atml1-3 vs. Col_WT, upreg., LGOoe atml1-3 vs. atml1-3, upreg., LGOoe atml1-3 vs. lgo-2, upreg., LGOoe vs. Col_WT, upreg., LGOoe vs. atml1-3, upreg., LGOoe vs. lgo-2, upreg., batch three vs. batch one, downreg., batch three vs. batch two, upreg., batch two vs. batch one, downreg.)		molecular_function [GO:0003674]; transmembrane transport [GO:0055085]								1.23429	3.20644e-05	0.749591	0.0706821	0.919294	0.0206655	1.66488	2.18009e-10	1.18018	0.00015171	1.34989	3.46368e-06			-1.36533	5.98528e-10	-1.36533	5.98528e-10	0.725295	0.0141253	13.85	3.64	4.03	13.28	3.27	9.01	6.7	3.38	4.33	21.76	6.27	10.8
AT1G33960	AIG1 [AVRRPT2-INDUCED GENE 1]	P-loop containing nucleoside triphosphate hydrolases superfamily protein	Identified as a gene that is induced by avirulence gene avrRpt2 and RPS2 after infection with Pseudomonas syringae pv maculicola strain ES4326 carrying avrRpt2	AVRRPT2-INDUCED GENE 1 (AIG1)	AIG1 [IPR006703]			response to bacterium [GO:0009617] (LGOoe vs. LGOoe atml1-3, upreg., LGOoe vs. atml1-3, upreg., LGOoe vs. lgo-2, upreg., batch three vs. batch one, downreg., batch two vs. batch one, downreg.)		GTP binding [GO:0005525]								1.23408	0.00100931	1.23049	0.00150175									1.10016	0.0351497	-1.81169	4.04955e-07	-1.81169	4.04955e-07			5.95	0.28	0.06	0.53	0.18	0.04	0.69	0.09	0.03	23.65	0.1	0.16
AT2G30250	ATWRKY25; WRKY25 [WRKY DNA-binding protein 25]	WRKY DNA-binding protein 25	member of WRKY Transcription Factor; Group I. Located in nucleus. Involved in response to various abiotic stresses - especially salt stress.	WRKY DNA-binding protein 25 (WRKY25)	DNA-binding WRKY [IPR003657]	TF[WRKY]	cellular heat acclimation [GO:0070370] (LGOoe atml1-3 vs. atml1-3, upreg., LGOoe atml1-3 vs. lgo-2, upreg., LGOoe vs. Col_WT, upreg., LGOoe vs. atml1-3, upreg., LGOoe vs. lgo-2, upreg., batch three vs. batch one, downreg., batch three vs. batch two, upreg., batch two vs. batch one, downreg.); regulation of transcription, DNA-templated [GO:0006355] (LGOoe atml1-3 vs. atml1-3, upreg., LGOoe atml1-3…	response to cold [GO:0009409] (LGOoe atml1-3 vs. atml1-3, upreg., LGOoe atml1-3 vs. lgo-2, upreg., LGOoe vs. Col_WT, upreg., LGOoe vs. atml1-3, upreg., LGOoe vs. lgo-2, upreg., batch three vs. batch one, downreg., batch three vs. batch two, upreg., batch two vs. batch one, downreg.); response to salt stress [GO:0009651] (LGOoe atml1-3 vs. atml1-3, upreg., LGOoe atml1-3 vs. lgo-2, upreg., LGOoe vs…		cellular response to heat [GO:0034605]; nucleus [GO:0005634]; protein binding [GO:0005515]; sequence-specific DNA binding [GO:0043565]								1.23222	0.00753959	1.37212	0.00223726	1.18368	0.0300693	0.957519	0.0528217	1.09742	0.0345926					-1.19929	0.00271774	-1.19929	0.00271774	0.877655	0.0761098	0.59	0.17	0.38	0.43	0.16	0.27	0.48	0.22	0.31	3.67	0.5	0.85
AT5G25440		Protein kinase superfamily protein		Protein kinase superfamily protein	Protein kinase, catalytic domain [IPR000719]; Protein kinase-like domai [IPR011009]; Serine-threonine/tyrosine-protein kinase [IPR001245]		cytoplasm [GO:0005737] (LGOoe atml1-3 vs. atml1-3, upreg., LGOoe atml1-3 vs. lgo-2, upreg., LGOoe vs. atml1-3, upreg., LGOoe vs. lgo-2, upreg., batch three vs. batch one, downreg., batch two vs. batch one, downreg.)	ATP binding [GO:0005524] (LGOoe atml1-3 vs. atml1-3, upreg., LGOoe atml1-3 vs. lgo-2, upreg., LGOoe vs. atml1-3, upreg., LGOoe vs. lgo-2, upreg., batch three vs. batch one, downreg., batch two vs. batch one, downreg.); protein phosphorylation [GO:0006468] (LGOoe atml1-3 vs. atml1-3, upreg., LGOoe atml1-3 vs. lgo-2, upreg., LGOoe vs. atml1-3, upreg., LGOoe vs. lgo-2, upreg., batch three vs. batch …		kinase activity [GO:0016301]; nucleus [GO:0005634]; protein kinase activity [GO:0004672]								1.23058	0.00024946	1.10816	0.00297438			0.985813	0.00583405	0.863387	0.0566415					-1.18356	7.7754e-06	-1.18356	7.7754e-06			11.04	3.06	4.23	6.06	1.65	6.24	6.32	2.15	3.24	15.06	6.99	7.89
AT1G22550		Major facilitator superfamily protein		Major facilitator superfamily protein	Major facilitator superfamily, general substrate transporte [IPR016196]; Oligopeptide transporter [IPR000109]; PTR2 family proton/oligopeptide symporter, conserved site [IPR018456]		oligopeptide transport [GO:0006857] (LGOoe atml1-3 vs. lgo-2, upreg., LGOoe vs. lgo-2, upreg., batch three vs. batch one, downreg., batch two vs. batch one, downreg.)	integral component of membrane [GO:0016021] (LGOoe atml1-3 vs. lgo-2, upreg., LGOoe vs. lgo-2, upreg., batch three vs. batch one, downreg., batch two vs. batch one, downreg.)		membrane [GO:0016020]; transporter activity [GO:0005215]								1.22608	0.00801599					1.23941	0.00405624							-1.02488	0.0127114	-1.02488	0.0127114			0.48	0.11	0.46	0.37	0.27	0.16	0.23	0.07	0.11	1.6	0.43	0.28
AT1G53540		HSP20-like chaperones superfamily protein		HSP20-like chaperones superfamily protein	HSP20-like chaperon [IPR008978]; Heat shock protein Hsp2 [IPR002068]		cytoplasm [GO:0005737] (LGOoe vs. LGOoe atml1-3, upreg., LGOoe vs. lgo-2, upreg., batch three vs. batch two, upreg.); response to heat [GO:0009408] (LGOoe vs. LGOoe atml1-3, upreg., LGOoe vs. lgo-2, upreg., batch three vs. batch two, upreg.)											1.22454	0.00235458											1.36213	0.00188714					1.02032	0.0356537	0.3	6.82	5.63	2.27	1.49	8.52	0.46	0.51	2.63	5.84	1.95	36.48
AT4G23140	CRK6 [cysteine-rich RLK (RECEPTOR-like protein kinase) 6]	cysteine-rich RLK (RECEPTOR-like protein kinase) 6	Arabidopsis thaliana receptor-like protein kinase. Naming convention from Chen et al 2003 (PMID 14756307)	cysteine-rich RLK (RECEPTOR-like protein kinase) 6 (CRK6)	Protein kinase, ATP binding site [IPR017441]; Protein kinase, catalytic domain [IPR000719]; Protein kinase-like domai [IPR011009]; Protein of unknown function DUF2 [IPR002902]; Serine-threonine/tyrosine-protein kinase [IPR001245]; Serine/threonine-protein kinase domain [IPR002290]; Serine/threonine-protein kinase, active site [IPR008271]; Serine/threonine-protein kinase-like domain [IPR017442]; T…		defense response to bacterium [GO:0042742] (LGOoe vs. atml1-3, upreg., LGOoe vs. lgo-2, upreg., batch three vs. batch one, downreg., batch two vs. batch one, downreg.); plasmodesma [GO:0009506] (LGOoe vs. atml1-3, upreg., LGOoe vs. lgo-2, upreg., batch three vs. batch one, downreg., batch two vs. batch one, downreg.)	ATP binding [GO:0005524] (LGOoe vs. atml1-3, upreg., LGOoe vs. lgo-2, upreg., batch three vs. batch one, downreg., batch two vs. batch one, downreg.); integral component of membrane [GO:0016021] (LGOoe vs. atml1-3, upreg., LGOoe vs. lgo-2, upreg., batch three vs. batch one, downreg., batch two vs. batch one, downreg.); plasma membrane [GO:0005886] (LGOoe vs. atml1-3, upreg., LGOoe vs. lgo-2, upre…		kinase activity [GO:0016301]; protein binding [GO:0005515]; protein kinase activity [GO:0004672]; response to reactive oxygen species [GO:0000302]								1.2219	0.00195893	1.17213	0.00443368											-1.34858	0.000498412	-1.34858	0.000498412			1.85	0.19	0.17	0.13	0.2	0.27	0.19	0.13	0.09	9.13	0.12	1.05
AT4G28140		Integrase-type DNA-binding superfamily protein	encodes a member of the DREB subfamily A-6 of ERF/AP2 transcription factor family. The protein contains one AP2 domain. There are 8 members in this subfamily including RAP2.4.	Integrase-type DNA-binding superfamily protein	DNA-binding, integrase-type [IPR016177]; Pathogenesis-related transcriptional factor/ERF, DNA-binding [IPR001471]	TF[AP2-EREBP; ERF]	DNA binding [GO:0003677] (LGOoe atml1-3 vs. Col_WT, upreg., LGOoe atml1-3 vs. atml1-3, upreg., LGOoe atml1-3 vs. lgo-2, upreg., LGOoe vs. Col_WT, upreg., LGOoe vs. atml1-3, upreg., LGOoe vs. lgo-2, upreg.); ethylene-activated signaling pathway [GO:0009873] (LGOoe atml1-3 vs. Col_WT, upreg., LGOoe atml1-3 vs. atml1-3, upreg., LGOoe atml1-3 vs. lgo-2, upreg., LGOoe vs. Col_WT, upreg., LGOoe vs. atm…			nucleus [GO:0005634]								1.21451	0.00396093	1.62765	2.22659e-05	1.43476	0.000718837	1.43628	0.000114018	1.84942	2.21671e-07	1.65652	1.02056e-05									2.79	0.83	1.46	1.56	0.9	1.69	2.95	1.65	1.82	11.94	4.49	4.44
AT5G40780	LHT1 [lysine histidine transporter 1]	lysine histidine transporter 1	Encodes LHT1 (lysine histidine transporter), a high-affinity transporter for cellular amino acid uptake in both root epidermis and leaf mesophyll.	lysine histidine transporter 1; lysine histidine transporter 1 (LHT1)	Amino acid transporter, transmembran [IPR013057]			amino acid import [GO:0043090] (LGOoe atml1-3 vs. Col_WT, upreg., LGOoe atml1-3 vs. atml1-3, upreg., LGOoe atml1-3 vs. lgo-2, upreg., LGOoe vs. atml1-3, upreg., LGOoe vs. lgo-2, upreg., batch three vs. batch one, downreg., batch two vs. batch one, downreg.); integral component of membrane [GO:0016021] (LGOoe atml1-3 vs. Col_WT, upreg., LGOoe atml1-3 vs. atml1-3, upreg., LGOoe atml1-3 vs. lgo-2, u…		amino acid transmembrane transporter activity [GO:0015171]; amino acid transport [GO:0006865]; membrane [GO:0016020]; symporter activity [GO:0015293]								1.21105	0.00505001	1.01136	0.0511619			1.60907	1.14936e-05	1.40939	0.000676417	1.07791	0.0320807			-1.40275	2.17605e-05	-1.40275	2.17605e-05			11.19	2.61	2.01	6.32	1.72	2.65	3.74	1.77	1.65	21.98	3.38	4.89
AT5G39020		Malectin/receptor-like protein kinase family protein		Malectin/receptor-like protein kinase family protein	Malectin/receptor-like protein kinas [IPR021720]; Protein kinase, ATP binding site [IPR017441]; Protein kinase, catalytic domain [IPR000719]; Protein kinase-like domai [IPR011009]; Serine-threonine/tyrosine-protein kinase [IPR001245]; Serine/threonine-protein kinase, active site [IPR008271]			ATP binding [GO:0005524] (LGOoe atml1-3 vs. lgo-2, upreg., LGOoe vs. lgo-2, upreg., batch three vs. batch one, downreg., batch two vs. batch one, downreg.); integral component of membrane [GO:0016021] (LGOoe atml1-3 vs. lgo-2, upreg., LGOoe vs. lgo-2, upreg., batch three vs. batch one, downreg., batch two vs. batch one, downreg.); protein phosphorylation [GO:0006468] (LGOoe atml1-3 vs. lgo-2, upr…		kinase activity [GO:0016301]; phosphorylation [GO:0016310]								1.20667	0.00976012					1.2966	0.0020578							-1.08597	0.00710626	-1.08597	0.00710626			0.48	0.15	0.09	0.5	0.07	0.18	0.15	0.06	0.14	0.91	0.27	0.44
AT2G34500	CYP710A1 [cytochrome P450, family 710, subfamily A, polypeptide 1]	cytochrome P450, family 710, subfamily A, polypeptide 1	Encodes a protein with C22-sterol desaturase activity. The enzyme was shown to catalyze in the presence of NADPH the conversion of &beta;-sitosterol to stigmasterol, but not that of 24-<i>epi</i>-campesterol to brassicasterol (unlike CYP710A2).	cytochrome P450, family 710, subfamily A, polypeptide 1 (CYP710A1)	Cytochrome P450 [IPR001128]; Cytochrome P450, E-class, group I [IPR002401]; Cytochrome P450, conserved sit [IPR017972]		C-22 sterol desaturase activity [GO:0000249] (LGOoe vs. lgo-2, upreg., batch three vs. batch one, downreg., batch two vs. batch one, downreg.); heme binding [GO:0020037] (LGOoe vs. lgo-2, upreg., batch three vs. batch one, downreg., batch two vs. batch one, downreg.); iron ion binding [GO:0005506] (LGOoe vs. lgo-2, upreg., batch three vs. batch one, downreg., batch two vs. batch one, downreg.); m…	integral component of membrane [GO:0016021] (LGOoe vs. lgo-2, upreg., batch three vs. batch one, downreg., batch two vs. batch one, downreg.); plasma membrane [GO:0005886] (LGOoe vs. lgo-2, upreg., batch three vs. batch one, downreg., batch two vs. batch one, downreg.)		sterol biosynthetic process [GO:0016126]								1.20501	0.00999998													-0.811754	0.062929	-0.811754	0.062929			0.93	0.19	0.51	0.97	0.37	0.51	0.29	0.27	0.17	1.99	0.53	1.13
AT5G52640	ATHS83; ATHSP90.1 [heat shock protein 90.1]; AtHsp90-1 [HEAT SHOCK PROTEIN 90-1]; HSP81-1 [HEAT SHOCK PROTEIN 81-1]; HSP81.1; HSP83 [HEAT SHOCK PROTEIN 83]; HSP90.1 [heat shock protein 90.1]	heat shock protein 90.1	Encodes a cytosolic heat shock protein AtHSP90.1. AtHSP90.1 interacts with disease resistance signaling components SGT1b and RAR1 and is required for RPS2-mediated resistance.	heat shock protein 90.1 (HSP90.1)	ATPase-like, ATP-binding domain [IPR003594]; Chaperone protein htpG [IPR001404]; Heat shock protein Hsp90, C-termina [IPR020576]; Heat shock protein Hsp90, N-termina [IPR020575]; Heat shock protein Hsp90, conserved site [IPR019805]; Ribosomal protein S5 domain 2-type fol [IPR020568]		defense response to bacterium [GO:0042742] (LGOoe vs. LGOoe atml1-3, upreg., LGOoe vs. lgo-2, upreg.); response to arsenic-containing substance [GO:0046685] (LGOoe vs. LGOoe atml1-3, upreg., LGOoe vs. lgo-2, upreg.); response to heat [GO:0009408] (LGOoe vs. LGOoe atml1-3, upreg., LGOoe vs. lgo-2, upreg.)			cytosol [GO:0005829]								1.19794	0.0101001											1.3153	0.0193816							3.78	16.06	10.19	10.04	9.03	15.94	2.99	2.06	10.51	15.44	6.75	33.23
AT5G35735		Auxin-responsive family protein		Auxin-responsive family protein	Cytochrome b561, eukaryote [IPR004877]; Cytochrome b561/ferric reductase transmembran [IPR006593]; DOMON relate [IPR005018]; Protein of unknown function DUF568, DOMON-lik [IPR007613]; Uncharacterised conserved protein UCP03747 [IPR017214]		oxidation-reduction process [GO:0055114] (LGOoe atml1-3 vs. Col_WT, upreg., LGOoe atml1-3 vs. atml1-3, upreg., LGOoe atml1-3 vs. lgo-2, upreg., LGOoe vs. Col_WT, upreg., LGOoe vs. atml1-3, upreg., LGOoe vs. lgo-2, upreg., batch three vs. batch one, downreg., batch two vs. batch one, downreg.)	integral component of membrane [GO:0016021] (LGOoe atml1-3 vs. Col_WT, upreg., LGOoe atml1-3 vs. atml1-3, upreg., LGOoe atml1-3 vs. lgo-2, upreg., LGOoe vs. Col_WT, upreg., LGOoe vs. atml1-3, upreg., LGOoe vs. lgo-2, upreg., batch three vs. batch one, downreg., batch two vs. batch one, downreg.)		membrane [GO:0016020]; metal ion binding [GO:0046872]								1.19412	0.000210011	1.1685	0.00054692	0.992747	0.0140736	1.01133	0.00209818	0.985709	0.00740756	0.809959	0.0624338			-0.769654	0.00403131	-0.769654	0.00403131			40.63	17.83	21.81	30.96	13.08	29	24.74	20.03	17.93	67.65	36.35	52.23
AT5G23820	ML3 [MD2-related lipid recognition 3]	MD-2-related lipid recognition domain-containing protein		MD-2-related lipid recognition domain-containing protein	MD-2-related lipid-recognitio [IPR003172]		ER body [GO:0010168] (LGOoe atml1-3 vs. atml1-3, upreg., LGOoe atml1-3 vs. lgo-2, upreg., LGOoe vs. atml1-3, upreg., LGOoe vs. lgo-2, upreg., batch three vs. batch one, downreg., batch three vs. batch two, upreg., batch two vs. batch one, downreg.); defense response [GO:0006952] (LGOoe atml1-3 vs. atml1-3, upreg., LGOoe atml1-3 vs. lgo-2, upreg., LGOoe vs. atml1-3, upreg., LGOoe vs. lgo-2, upreg.…			protein binding [GO:0005515]								1.17144	0.00933311	1.33973	0.00207993			1.00762	0.0265066	1.17592	0.0112087					-0.68433	0.0878926	-0.68433	0.0878926	0.741327	0.0972725	22.47	12.53	18.44	10.88	7.72	8.05	19.77	5.12	6.43	37.75	14.81	49.41
AT4G13770	CYP83A1 ["cytochrome P450, family 83, subfamily A, polypeptide 1"]; REF2 [REDUCED EPIDERMAL FLUORESCENCE 2]	cytochrome P450, family 83, subfamily A, polypeptide 1	Encodes a cytochrome p450 enzyme that catalyzes the initial conversion of aldoximes to thiohydroximates in the synthesis of glucosinolates not derived from tryptophan. Also has a role in auxin homeostasis.	cytochrome P450, family 83, subfamily A, polypeptide 1 (CYP83A1)	Cytochrome P450 [IPR001128]; Cytochrome P450, E-class, group I [IPR002401]; Cytochrome P450, conserved sit [IPR017972]		glucosinolate biosynthetic process [GO:0019761] (LGOoe atml1-3 vs. lgo-2, upreg., LGOoe vs. atml1-3, upreg., LGOoe vs. lgo-2, upreg.); heme binding [GO:0020037] (LGOoe atml1-3 vs. lgo-2, upreg., LGOoe vs. atml1-3, upreg., LGOoe vs. lgo-2, upreg.); iron ion binding [GO:0005506] (LGOoe atml1-3 vs. lgo-2, upreg., LGOoe vs. atml1-3, upreg., LGOoe vs. lgo-2, upreg.); oxidation-reduction process [GO:00…	integral component of membrane [GO:0016021] (LGOoe atml1-3 vs. lgo-2, upreg., LGOoe vs. atml1-3, upreg., LGOoe vs. lgo-2, upreg.)		endoplasmic reticulum membrane [GO:0005789]; membrane [GO:0016020]								1.16815	0.0124339	1.03243	0.0551568			0.899046	0.075385													4.14	10.84	5.76	0.83	4.05	2.24	1.09	2.23	1.26	18.44	6.05	6.69
AT3G23250	ATMYB15 [MYB DOMAIN PROTEIN 15]; ATY19; MYB15 [myb domain protein 15]	myb domain protein 15	Member of the R2R3 factor gene family.	myb domain protein 15 (MYB15)	HTH transcriptional regulator, Myb-type, DNA-bindin [IPR017930]; Homeodomain-lik [IPR009057]; Homeodomain-related [IPR012287]; Myb transcription facto [IPR015495]; Myb, DNA-bindin [IPR014778]; SANT, DNA-binding [IPR001005]	TF[MYB; MYB_related]	DNA binding [GO:0003677] (LGOoe atml1-3 vs. atml1-3, upreg., LGOoe atml1-3 vs. lgo-2, upreg., LGOoe vs. atml1-3, upreg., LGOoe vs. lgo-2, upreg., batch three vs. batch one, downreg., batch two vs. batch one, downreg.); regulation of transcription, DNA-templated [GO:0006355] (LGOoe atml1-3 vs. atml1-3, upreg., LGOoe atml1-3 vs. lgo-2, upreg., LGOoe vs. atml1-3, upreg., LGOoe vs. lgo-2, upreg., bat…	response to jasmonic acid [GO:0009753] (LGOoe atml1-3 vs. atml1-3, upreg., LGOoe atml1-3 vs. lgo-2, upreg., LGOoe vs. atml1-3, upreg., LGOoe vs. lgo-2, upreg., batch three vs. batch one, downreg., batch two vs. batch one, downreg.); response to salt stress [GO:0009651] (LGOoe atml1-3 vs. atml1-3, upreg., LGOoe atml1-3 vs. lgo-2, upreg., LGOoe vs. atml1-3, upreg., LGOoe vs. lgo-2, upreg., batch th…		response to auxin [GO:0009733]								1.16793	0.012224	1.02899	0.0530305			1.37161	0.00069003	1.23267	0.00740756					-0.938745	0.0293516	-0.938745	0.0293516			0.99	0.58	0.23	0.35	0.27	0.25	0.17	0.18	0.18	2.19	0.47	0.64
AT4G23260	CRK18 [cysteine-rich RLK (RECEPTOR-like protein kinase) 18]	cysteine-rich RLK (RECEPTOR-like protein kinase) 18	Encodes a cysteine-rich receptor-like protein kinase.	cysteine-rich RLK (RECEPTOR-like protein kinase) 18 (CRK18)	Protein kinase, ATP binding site [IPR017441]; Protein kinase, catalytic domain [IPR000719]; Protein kinase-like domai [IPR011009]; Protein of unknown function DUF2 [IPR002902]; Serine-threonine/tyrosine-protein kinase [IPR001245]; Serine/threonine-protein kinase domain [IPR002290]; Serine/threonine-protein kinase, active site [IPR008271]; Tyrosine-protein kinase, catalytic domai [IPR020635]		defense response to bacterium [GO:0042742] (LGOoe atml1-3 vs. Col_WT, upreg., LGOoe atml1-3 vs. atml1-3, upreg., LGOoe atml1-3 vs. lgo-2, upreg., LGOoe vs. Col_WT, upreg., LGOoe vs. atml1-3, upreg., LGOoe vs. lgo-2, upreg.); plasmodesma [GO:0009506] (LGOoe atml1-3 vs. Col_WT, upreg., LGOoe atml1-3 vs. atml1-3, upreg., LGOoe atml1-3 vs. lgo-2, upreg., LGOoe vs. Col_WT, upreg., LGOoe vs. atml1-3, u…	ATP binding [GO:0005524] (LGOoe atml1-3 vs. Col_WT, upreg., LGOoe atml1-3 vs. atml1-3, upreg., LGOoe atml1-3 vs. lgo-2, upreg., LGOoe vs. Col_WT, upreg., LGOoe vs. atml1-3, upreg., LGOoe vs. lgo-2, upreg.); integral component of membrane [GO:0016021] (LGOoe atml1-3 vs. Col_WT, upreg., LGOoe atml1-3 vs. atml1-3, upreg., LGOoe atml1-3 vs. lgo-2, upreg., LGOoe vs. Col_WT, upreg., LGOoe vs. atml1-3, …		protein kinase activity [GO:0004672]								1.16549	0.00396093	1.10758	0.0120933	1.10854	0.0217894	1.0579	0.00832355	0.999982	0.0344927	1.00095	0.0400099									2.76	2.94	2.85	2.22	4.38	2.44	2.29	2.93	2.68	9.77	5.23	6.53
AT3G10660	ATCPK2; CPK2 [calmodulin-domain protein kinase cdpk isoform 2]	calmodulin-domain protein kinase cdpk isoform 2	predicted to encode calcium-dependent protein kinase and is localized to the ER. Protein is myristoylated in a cell-free extract. Changing the proposed myristoylated site, G residue in the amino terminal, to A prevented the meristoylation . The G to A mutation decreased AtCPK2 membrane association by approximately 50%.	calmodulin-domain protein kinase cdpk isoform 2 (CPK2)	Calcium-binding EF-hand [IPR002048]; Calcium-dependent protein kinase [IPR020642]; Calcium/calmodulin-dependent protein kinase-lik [IPR020636]; EF-HAND [IPR018249]; EF-Hand 1, calcium-binding sit [IPR018247]; EF-han [IPR018248]; EF-hand-like domain [IPR011992]; Protein kinase, ATP binding site [IPR017441]; Protein kinase, catalytic domain [IPR000719]; Protein kinase-like domai [IPR011009]; Serine…		abscisic acid-activated signaling pathway [GO:0009738] (LGOoe vs. atml1-3, upreg., LGOoe vs. lgo-2, upreg.); calcium ion binding [GO:0005509] (LGOoe vs. atml1-3, upreg., LGOoe vs. lgo-2, upreg.)	ATP binding [GO:0005524] (LGOoe vs. atml1-3, upreg., LGOoe vs. lgo-2, upreg.); calmodulin binding [GO:0005516] (LGOoe vs. atml1-3, upreg., LGOoe vs. lgo-2, upreg.); plasma membrane [GO:0005886] (LGOoe vs. atml1-3, upreg., LGOoe vs. lgo-2, upreg.); protein phosphorylation [GO:0006468] (LGOoe vs. atml1-3, upreg., LGOoe vs. lgo-2, upreg.); protein serine/threonine kinase activity [GO:0004674] (LGOoe…		calcium-dependent protein serine/threonine kinase activity [GO:0009931]; calmodulin-dependent protein kinase activity [GO:0004683]; endoplasmic reticulum membrane [GO:0005789]; intracellular signal transduction [GO:0035556]; kinase activity [GO:0016301]; peptidyl-serine phosphorylation [GO:0018105]; protein autophosphorylation [GO:0046777]								1.16546	0.00623086	1.02502	0.0390985																	0.7	0.38	0.43	0.54	0.28	0.61	0.3	0.33	0.5	1.47	0.61	1.15
AT1G16370	ATOCT6 [ARABIDOPSIS THALIANA ORGANIC CATION/CARNITINE TRANSPORTER 6]; OCT6 [organic cation/carnitine transporter 6]	organic cation/carnitine transporter 6		organic cation/carnitine transporter 6 (OCT6)	General substrate transporter [IPR005828]; Major facilitator superfamil [IPR020846]; Major facilitator superfamily, general substrate transporte [IPR016196]		plant-type vacuole membrane [GO:0009705] (LGOoe atml1-3 vs. Col_WT, upreg., LGOoe atml1-3 vs. atml1-3, upreg., LGOoe atml1-3 vs. lgo-2, upreg., LGOoe vs. lgo-2, upreg., batch three vs. batch one, downreg., batch two vs. batch one, downreg.); sugar:proton symporter activity [GO:0005351] (LGOoe atml1-3 vs. Col_WT, upreg., LGOoe atml1-3 vs. atml1-3, upreg., LGOoe atml1-3 vs. lgo-2, upreg., LGOoe vs.…	ATP binding [GO:0005524] (LGOoe atml1-3 vs. Col_WT, upreg., LGOoe atml1-3 vs. atml1-3, upreg., LGOoe atml1-3 vs. lgo-2, upreg., LGOoe vs. lgo-2, upreg., batch three vs. batch one, downreg., batch two vs. batch one, downreg.); integral component of membrane [GO:0016021] (LGOoe atml1-3 vs. Col_WT, upreg., LGOoe atml1-3 vs. atml1-3, upreg., LGOoe atml1-3 vs. lgo-2, upreg., LGOoe vs. lgo-2, upreg., b…		carbohydrate transmembrane transporter activity [GO:0015144]; cellular response to salt stress [GO:0071472]; cellular response to water deprivation [GO:0042631]; ion transport [GO:0006811]; membrane [GO:0016020]; substrate-specific transmembrane transporter activity [GO:0022891]; transmembrane transport [GO:0055085]								1.16177	0.0135156					1.92755	1.19212e-07	1.25587	0.00740756	1.17441	0.0189973			-1.14174	0.00559421	-1.14174	0.00559421			0.31	0.12	0.22	0.23	0.12	0.26	0.05	0.04	0.02	0.63	0.2	0.22
AT5G25450		Cytochrome bd ubiquinol oxidase, 14kDa subunit		Cytochrome bd ubiquinol oxidase, 14kDa subunit	Cytochrome d ubiquinol oxidase, 14kDa subunit [IPR003197]					mitochondrial electron transport, ubiquinol to cytochrome c [GO:0006122]; mitochondrial respiratory chain complex III [GO:0005750]; mitochondrion [GO:0005739]; ubiquinol-cytochrome-c reductase activity [GO:0008121]								1.16124	0.0116383																			2.18	9.54	4.36	3.31	2.39	8.49	0.81	0.95	3.31	3.3	4.71	21.32
AT4G25200	ATHSP23.6-MITO [mitochondrion-localized small heat shock protein 23.6]; HSP23.6-MITO [mitochondrion-localized small heat shock protein 23.6]	mitochondrion-localized small heat shock protein 23.6	AtHSP23.6-mito mRNA, nuclear gene encoding mitochondrial	mitochondrion-localized small heat shock protein 23.6 (HSP23.6-MITO)	HSP20-like chaperon [IPR008978]; Heat shock protein Hsp2 [IPR002068]		response to heat [GO:0009408] (LGOoe vs. LGOoe atml1-3, upreg., LGOoe vs. atml1-3, upreg., LGOoe vs. lgo-2, upreg., batch three vs. batch two, upreg.)			mitochondrion [GO:0005739]; molecular_function [GO:0003674]								1.15681	0.00318475	0.865958	0.0795361									1.26111	0.00307601					1.18048	0.00962898	0.2	2.9	2.68	0.63	0.67	3.63	0.14	0.06	1.48	0.61	0.76	19.87
AT5G64190				unknown protein						biological_process [GO:0008150]; molecular_function [GO:0003674]								1.15669	0.00505001	0.936231	0.0588529	1.1472	0.0134428	0.809685	0.0815368											1.26773	0.00479166	0.02	0.06	0.11	0.08	0.12	0.3	0.1	0.02	0.04	0.82	0.1	1.2
AT3G15356		Legume lectin family protein		Legume lectin family protein	Concanavalin A-like lectin/glucanas [IPR008985]; Concanavalin A-like lectin/glucanase, subgrou [IPR013320]; Lecti [IPR016363]; Legume lectin, beta chain [IPR001220]		carbohydrate binding [GO:0030246] (LGOoe atml1-3 vs. atml1-3, upreg., LGOoe atml1-3 vs. lgo-2, upreg., LGOoe vs. atml1-3, upreg., LGOoe vs. lgo-2, upreg.); cellular response to jasmonic acid stimulus [GO:0071395] (LGOoe atml1-3 vs. atml1-3, upreg., LGOoe atml1-3 vs. lgo-2, upreg., LGOoe vs. atml1-3, upreg., LGOoe vs. lgo-2, upreg.); defense response to fungus, incompatible interaction [GO:0009817…			cellular response to chitin [GO:0071323]; cellular response to ethylene stimulus [GO:0071369]								1.15582	0.0148155	1.03404	0.0586227			1.12187	0.0129807	1.00009	0.0807899											2.33	1.85	0.69	1.67	0.74	0.83	1.12	0.95	0.37	4.88	1.93	3.27
AT1G63750		Disease resistance protein (TIR-NBS-LRR class) family		Disease resistance protein (TIR-NBS-LRR class) family	ATPase, AAA+ type, core [IPR003593]; Disease resistance protein [IPR000767]; Leucine-rich repeat [IPR001611]; NB-ARC [IPR002182]; Toll-Interleukin receptor [IPR000157]		ADP binding [GO:0043531] (LGOoe atml1-3 vs. lgo-2, upreg., LGOoe vs. Col_WT, upreg., LGOoe vs. atml1-3, upreg., LGOoe vs. lgo-2, upreg., batch three vs. batch one, downreg., batch two vs. batch one, downreg.); defense response [GO:0006952] (LGOoe atml1-3 vs. lgo-2, upreg., LGOoe vs. Col_WT, upreg., LGOoe vs. atml1-3, upreg., LGOoe vs. lgo-2, upreg., batch three vs. batch one, downreg., batch two …	ATP binding [GO:0005524] (LGOoe atml1-3 vs. lgo-2, upreg., LGOoe vs. Col_WT, upreg., LGOoe vs. atml1-3, upreg., LGOoe vs. lgo-2, upreg., batch three vs. batch one, downreg., batch two vs. batch one, downreg.); integral component of membrane [GO:0016021] (LGOoe atml1-3 vs. lgo-2, upreg., LGOoe vs. Col_WT, upreg., LGOoe vs. atml1-3, upreg., LGOoe vs. lgo-2, upreg., batch three vs. batch one, downre…		signal transduction [GO:0007165]								1.15485	0.00245334	0.98548	0.027333	1.00353	0.0423776	0.855922	0.0442803							-0.665651	0.0496992	-0.665651	0.0496992			0.67	0.41	0.5	0.65	0.43	0.63	0.41	0.39	0.49	1.37	0.96	0.91
AT1G52400	ATBG1 [A. THALIANA BETA-GLUCOSIDASE 1]; BGL1 [BETA-GLUCOSIDASE HOMOLOG 1]; BGLU18 [beta glucosidase 18]	beta glucosidase 18	encodes a member of glycosyl hydrolase family 1, located in inducible ER bodies which were formed after wounding, required in inducible ER body formation	beta glucosidase 18 (BGLU18)	Glycoside hydrolase, catalytic cor [IPR017853]; Glycoside hydrolase, family 1 [IPR001360]; Glycoside hydrolase, family 1, active site [IPR018120]; Glycoside hydrolase, subgroup, catalytic core [IPR013781]		ER body [GO:0010168] (LGOoe atml1-3 vs. Col_WT, upreg., LGOoe atml1-3 vs. atml1-3, upreg., LGOoe atml1-3 vs. lgo-2, upreg., LGOoe vs. lgo-2, upreg.); abscisic acid glucose ester beta-glucosidase activity [GO:0051993] (LGOoe atml1-3 vs. Col_WT, upreg., LGOoe atml1-3 vs. atml1-3, upreg., LGOoe atml1-3 vs. lgo-2, upreg., LGOoe vs. lgo-2, upreg.); abscisic acid metabolic process [GO:0009687] (LGOoe a…	response to abscisic acid [GO:0009737] (LGOoe atml1-3 vs. Col_WT, upreg., LGOoe atml1-3 vs. atml1-3, upreg., LGOoe atml1-3 vs. lgo-2, upreg., LGOoe vs. lgo-2, upreg.); response to salt stress [GO:0009651] (LGOoe atml1-3 vs. Col_WT, upreg., LGOoe atml1-3 vs. atml1-3, upreg., LGOoe atml1-3 vs. lgo-2, upreg., LGOoe vs. lgo-2, upreg.); response to water deprivation [GO:0009414] (LGOoe atml1-3 vs. Col…		beta-glucosidase activity [GO:0008422]; carbohydrate metabolic process [GO:0005975]; endoplasmic reticulum [GO:0005783]; hydrolase activity, hydrolyzing O-glycosyl compounds [GO:0004553]; identical protein binding [GO:0042802]; peroxisome [GO:0005777]; positive regulation of abscisic acid-activated signaling pathway [GO:0009789]; protein polymerization [GO:0051258]; regulation of stomatal movemen…								1.1536	0.000726129					1.49006	5.90174e-07	0.84557	0.0539058	0.996024	0.0112575									121.23	63.42	71.67	99.48	118.96	83.74	40.85	51.78	71.92	152.55	126.37	119.2
AT2G46240	ATBAG6 [ARABIDOPSIS THALIANA BCL-2-ASSOCIATED ATHANOGENE 6]; BAG6 [BCL-2-associated athanogene 6]	BCL-2-associated athanogene 6	A member of Arabidopsis BAG (Bcl-2-associated athanogene) proteins, plant homologs of mammalian regulators of apoptosis. Expression of BAG6 in leaves was strongly induced by heat stress. Knockout mutants exhibited enhanced susceptibility to fungal pathogen Botrytis cinerea. Plant BAG proteins are multi-functional and remarkably similar to their animal counterparts, as they regulate apoptotic-like…	BCL-2-associated athanogene 6 (BAG6)	Apoptosis regulator, Bcl-2 protein, BAG [IPR003103]; IQ calmodulin-binding regio [IPR000048]		defense response to fungus [GO:0050832] (LGOoe vs. LGOoe atml1-3, upreg., LGOoe vs. lgo-2, upreg.); induction of programmed cell death [GO:0012502] (LGOoe vs. LGOoe atml1-3, upreg., LGOoe vs. lgo-2, upreg.); response to heat [GO:0009408] (LGOoe vs. LGOoe atml1-3, upreg., LGOoe vs. lgo-2, upreg.); response to high light intensity [GO:0009644] (LGOoe vs. LGOoe atml1-3, upreg., LGOoe vs. lgo-2, upre…	calmodulin binding [GO:0005516] (LGOoe vs. LGOoe atml1-3, upreg., LGOoe vs. lgo-2, upreg.); response to cold [GO:0009409] (LGOoe vs. LGOoe atml1-3, upreg., LGOoe vs. lgo-2, upreg.)		autophagy [GO:0006914]; chaperone binding [GO:0051087]; vegetative to reproductive phase transition of meristem [GO:0010228]								1.15312	0.011331											1.48892	0.00138304							3.52	7.42	6.13	6.8	4.06	8.68	3.27	1.97	5.02	9.8	3.91	17.44
AT2G17040	NAC036 [NAC domain containing protein 36]; anac036 [NAC domain containing protein 36]	NAC domain containing protein 36	Member of the NAC transcription factor family and more specifically, the ONAC022 subfamily. Involved in leaf and inflorescence stem morphogenesis.	NAC domain containing protein 36 (NAC036)	No apical meristem (NAM) protein [IPR003441]	TF[NAC]	DNA binding [GO:0003677] (LGOoe atml1-3 vs. atml1-3, upreg., LGOoe vs. atml1-3, upreg., LGOoe vs. lgo-2, upreg., batch three vs. batch one, downreg., batch two vs. batch one, downreg.); regulation of transcription, DNA-templated [GO:0006355] (LGOoe atml1-3 vs. atml1-3, upreg., LGOoe vs. atml1-3, upreg., LGOoe vs. lgo-2, upreg., batch three vs. batch one, downreg., batch two vs. batch one, downreg…			inflorescence morphogenesis [GO:0048281]; leaf morphogenesis [GO:0009965]; multicellular organismal development [GO:0007275]; negative regulation of cell size [GO:0045792]; nucleus [GO:0005634]								1.15291	0.00563484	1.51813	7.56711e-05					1.00065	0.0464575					-1.03797	0.00189638	-1.03797	0.00189638			6.25	3.06	2.51	2.31	0.96	2.68	4.19	2.46	1.61	15.72	4.59	5.08
AT2G15080	AtRLP19 [receptor like protein 19]; RLP19 [receptor like protein 19]	receptor like protein 19		receptor like protein 19 (RLP19)	Leucine-rich repeat [IPR001611]; Leucine-rich repeat-containing N-terminal domain, type [IPR013210]		defense response [GO:0006952] (LGOoe vs. Col_WT, upreg., LGOoe vs. atml1-3, upreg., LGOoe vs. lgo-2, upreg., batch three vs. batch one, downreg., batch two vs. batch one, downreg.)	integral component of membrane [GO:0016021] (LGOoe vs. Col_WT, upreg., LGOoe vs. atml1-3, upreg., LGOoe vs. lgo-2, upreg., batch three vs. batch one, downreg., batch two vs. batch one, downreg.)		kinase activity [GO:0016301]; signal transduction [GO:0007165]								1.15132	0.00245334	1.14832	0.00292575	1.03614	0.0217894									-1.30145	0.000498412	-1.30145	0.000498412			0.24	0.06	0.03	0.09	0.06	0.04	0.14	0.02	0.02	2.08	0.07	0.24
AT4G23230	CRK15 [cysteine-rich RLK (RECEPTOR-like protein kinase) 15]	cysteine-rich RLK (RECEPTOR-like protein kinase) 15	Encodes a cysteine-rich receptor-like protein kinase.	cysteine-rich RLK (RECEPTOR-like protein kinase) 15 (CRK15)	Concanavalin A-like lectin/glucanas [IPR008985]; Protein kinase, ATP binding site [IPR017441]; Protein kinase, catalytic domain [IPR000719]; Protein kinase-like domai [IPR011009]; Protein of unknown function DUF2 [IPR002902]; Serine/threonine-protein kinase domain [IPR002290]; Serine/threonine-protein kinase, active site [IPR008271]; Serine/threonine-protein kinase-like domain [IPR017442]; Tyrosi…		defense response to bacterium [GO:0042742] (LGOoe vs. lgo-2, upreg., batch three vs. batch one, downreg., batch two vs. batch one, downreg.); plasmodesma [GO:0009506] (LGOoe vs. lgo-2, upreg., batch three vs. batch one, downreg., batch two vs. batch one, downreg.)	plasma membrane [GO:0005886] (LGOoe vs. lgo-2, upreg., batch three vs. batch one, downreg., batch two vs. batch one, downreg.); protein phosphorylation [GO:0006468] (LGOoe vs. lgo-2, upreg., batch three vs. batch one, downreg., batch two vs. batch one, downreg.); protein serine/threonine kinase activity [GO:0004674] (LGOoe vs. lgo-2, upreg., batch three vs. batch one, downreg., batch two vs. batc…		kinase activity [GO:0016301]								1.14254	0.0134407													-0.982082	0.0104244	-0.982082	0.0104244			1.32	0.5	0.21	0.83	0.48	0.65	0.61	0.33	0.25	2.35	0.62	1
AT3G50480	HR4 [homolog of RPW8 4]	homolog of RPW8 4	Homolog of RPW8	homolog of RPW8 4 (HR4)	Powdery mildew resistance protein, RPW8 domai [IPR008808]		response to ethylene [GO:0009723] (LGOoe atml1-3 vs. lgo-2, upreg., LGOoe vs. atml1-3, upreg., LGOoe vs. lgo-2, upreg., batch three vs. batch one, downreg., batch two vs. batch one, downreg.); response to fungus [GO:0009620] (LGOoe atml1-3 vs. lgo-2, upreg., LGOoe vs. atml1-3, upreg., LGOoe vs. lgo-2, upreg., batch three vs. batch one, downreg., batch two vs. batch one, downreg.)	integral component of membrane [GO:0016021] (LGOoe atml1-3 vs. lgo-2, upreg., LGOoe vs. atml1-3, upreg., LGOoe vs. lgo-2, upreg., batch three vs. batch one, downreg., batch two vs. batch one, downreg.); plant-type hypersensitive response [GO:0009626] (LGOoe atml1-3 vs. lgo-2, upreg., LGOoe vs. atml1-3, upreg., LGOoe vs. lgo-2, upreg., batch three vs. batch one, downreg., batch two vs. batch one, …		molecular_function [GO:0003674]; response to external biotic stimulus [GO:0043207]; response to other organism [GO:0051707]; response to symbiotic bacterium [GO:0009609]; response to symbiotic fungus [GO:0009610]								1.14076	0.00380156	0.839156	0.0992971			0.99195	0.0123552							-1.32773	2.90228e-06	-1.32773	2.90228e-06			118.06	23.39	16.42	58.93	22.39	41.53	37.83	17.76	27.29	161.13	39.12	51.2
AT4G23130	CRK5 [cysteine-rich RLK (RECEPTOR-like protein kinase) 5]; RLK6 [RECEPTOR-LIKE PROTEIN KINASE 6]	cysteine-rich RLK (RECEPTOR-like protein kinase) 5	Encodes a receptor-like protein kinase. Naming convention from Chen et al 2003 (PMID 14756307)	cysteine-rich RLK (RECEPTOR-like protein kinase) 5 (CRK5)	Protein kinase, ATP binding site [IPR017441]; Protein kinase, catalytic domain [IPR000719]; Protein kinase-like domai [IPR011009]; Protein of unknown function DUF2 [IPR002902]; Serine-threonine/tyrosine-protein kinase [IPR001245]; Serine/threonine-protein kinase domain [IPR002290]; Serine/threonine-protein kinase, active site [IPR008271]; Tyrosine-protein kinase, catalytic domai [IPR020635]		defense response [GO:0006952] (LGOoe vs. atml1-3, upreg., LGOoe vs. lgo-2, upreg., batch three vs. batch one, downreg., batch two vs. batch one, downreg.); defense response to bacterium [GO:0042742] (LGOoe vs. atml1-3, upreg., LGOoe vs. lgo-2, upreg., batch three vs. batch one, downreg., batch two vs. batch one, downreg.); plasmodesma [GO:0009506] (LGOoe vs. atml1-3, upreg., LGOoe vs. lgo-2, upre…	ATP binding [GO:0005524] (LGOoe vs. atml1-3, upreg., LGOoe vs. lgo-2, upreg., batch three vs. batch one, downreg., batch two vs. batch one, downreg.); integral component of membrane [GO:0016021] (LGOoe vs. atml1-3, upreg., LGOoe vs. lgo-2, upreg., batch three vs. batch one, downreg., batch two vs. batch one, downreg.); plasma membrane [GO:0005886] (LGOoe vs. atml1-3, upreg., LGOoe vs. lgo-2, upre…		kinase activity [GO:0016301]; programmed cell death [GO:0012501]								1.1394	0.0104999	0.966033	0.0611591											-1.08781	0.00865256	-1.08781	0.00865256			0.42	0.14	0.09	0.12	0.13	0.11	0.06	0.03	0.11	0.99	0.16	0.24
AT4G31500	ATR4 [ALTERED TRYPTOPHAN REGULATION 4]; CYP83B1 ["cytochrome P450, family 83, subfamily B, polypeptide 1"]; RED1 [RED ELONGATED 1]; RNT1 [RUNT 1]; SUR2 [SUPERROOT 2]	cytochrome P450, family 83, subfamily B, polypeptide 1	Encodes an oxime-metabolizing enzyme in the biosynthetic pathway of glucosinolates. Is required for phytochrome signal transduction in red light. Mutation confers auxin overproduction.	cytochrome P450, family 83, subfamily B, polypeptide 1 (CYP83B1)	Cytochrome P450 [IPR001128]; Cytochrome P450, E-class, group I [IPR002401]; Cytochrome P450, conserved sit [IPR017972]		defense response by callose deposition in cell wall [GO:0052544] (LGOoe atml1-3 vs. Col_WT, upreg., LGOoe atml1-3 vs. atml1-3, upreg., LGOoe atml1-3 vs. lgo-2, upreg., LGOoe vs. Col_WT, upreg., LGOoe vs. atml1-3, upreg., LGOoe vs. lgo-2, upreg., batch three vs. batch one, downreg., batch two vs. batch one, downreg.); defense response to bacterium [GO:0042742] (LGOoe atml1-3 vs. Col_WT, upreg., LG…	integral component of membrane [GO:0016021] (LGOoe atml1-3 vs. Col_WT, upreg., LGOoe atml1-3 vs. atml1-3, upreg., LGOoe atml1-3 vs. lgo-2, upreg., LGOoe vs. Col_WT, upreg., LGOoe vs. atml1-3, upreg., LGOoe vs. lgo-2, upreg., batch three vs. batch one, downreg., batch two vs. batch one, downreg.)		adventitious root development [GO:0048830]; endoplasmic reticulum [GO:0005783]; mitochondrion [GO:0005739]; regulation of growth [GO:0040008]; response to red light [GO:0010114]; shade avoidance [GO:0009641]; tryptophan biosynthetic process [GO:0000162]								1.12914	0.000284505	1.08253	0.0011253	0.908294	0.0251517	1.1834	5.81926e-05	1.13679	0.000383965	0.962552	0.00707781			-0.474576	0.0947733	-0.474576	0.0947733			47.11	27.11	15.12	27.22	20.67	30.57	29.43	19.95	21.02	81.46	40.24	44.01
AT2G35710	PGSIP7 [plant glycogenin-like starch initiation protein 7]	Nucleotide-diphospho-sugar transferases superfamily protein		Nucleotide-diphospho-sugar transferases superfamily protein	Glycosyl transferase, family 8 [IPR002495]			integral component of membrane [GO:0016021] (LGOoe atml1-3 vs. Col_WT, upreg., LGOoe atml1-3 vs. atml1-3, upreg., LGOoe atml1-3 vs. lgo-2, upreg., LGOoe vs. Col_WT, upreg., LGOoe vs. atml1-3, upreg., LGOoe vs. lgo-2, upreg., batch three vs. batch one, downreg., batch two vs. batch one, downreg.)		biosynthetic process [GO:0009058]; carbohydrate biosynthetic process [GO:0016051]; metal ion binding [GO:0046872]; protein glycosylation [GO:0006486]; transferase activity, transferring glycosyl groups [GO:0016757]; transferase activity, transferring hexosyl groups [GO:0016758]								1.1259	0.0048465	0.869831	0.087511	1.02578	0.0424245	1.36177	0.000106607	1.1057	0.00942049	1.26165	0.00184561			-1.01699	0.00124879	-1.01699	0.00124879			3.58	1.4	1.9	4	2.48	3.57	4.51	1.43	1.34	6.63	3.77	6.07
AT5G04340	C2H2; CZF2 [COLD INDUCED ZINC FINGER PROTEIN 2]; ZAT6 [zinc finger of Arabidopsis thaliana 6]	zinc finger of Arabidopsis thaliana 6	putative c2h2 zinc finger transcription factor mRNA,	zinc finger of Arabidopsis thaliana 6 (ZAT6)	Zinc finger, C2H2-like [IPR015880]; Zinc finger, C2H2-type [IPR007087]	TF[C2H2]	phosphate ion homeostasis [GO:0055062] (LGOoe atml1-3 vs. Col_WT, upreg., LGOoe atml1-3 vs. atml1-3, upreg., LGOoe atml1-3 vs. lgo-2, upreg., LGOoe vs. Col_WT, upreg., LGOoe vs. atml1-3, upreg., LGOoe vs. lgo-2, upreg., batch three vs. batch one, downreg., batch three vs. batch two, upreg., batch two vs. batch one, downreg.); regulation of transcription, DNA-templated [GO:0006355] (LGOoe atml1-3 …			metal ion binding [GO:0046872]; nucleic acid binding [GO:0003676]; nucleus [GO:0005634]; regulation of root development [GO:2000280]; transcription regulatory region DNA binding [GO:0044212]; zinc ion binding [GO:0008270]								1.12297	0.000478735	1.01042	0.00433526	0.979403	0.0140131	0.970025	0.00315313	0.857476	0.0314355	0.826459	0.048891			-0.930832	0.000194348	-0.930832	0.000194348	1.08844	4.56119e-05	31.22	17.98	28.7	43.24	13.64	27.37	22.77	16.06	29.19	67.03	26.83	68.67
AT5G52760		Copper transport protein family		Copper transport protein family						metal ion binding [GO:0046872]								1.1221	0.0130405	1.04013	0.0409484																	7.81	6.21	2.47	3.54	3.11	2.06	2.52	2.6	1.95	16.02	4.36	3.88
AT2G14560	LURP1 [LATE UPREGULATED IN RESPONSE TO HYALOPERONOSPORA PARASITICA]	Protein of unknown function (DUF567)	Encodes LURP1, a member of the LURP cluster (late upregulated in response to Hyaloperonospora parasitica) which exhibits a pronounced upregulation after recognition of the pathogenic oomycte H. parasitica. LURP1 is required for full basal defense to H. parasitica and resistance to this pathogen mediated by the R-proteins RPP4 and RPP5.	LATE UPREGULATED IN RESPONSE TO HYALOPERONOSPORA PARASITICA (LURP1)	Protein of unknown function DUF56 [IPR007612]		defense response to fungus [GO:0050832] (LGOoe vs. lgo-2, upreg., batch three vs. batch one, downreg., batch two vs. batch one, downreg.)	response to salicylic acid [GO:0009751] (LGOoe vs. lgo-2, upreg., batch three vs. batch one, downreg., batch two vs. batch one, downreg.)		molecular_function [GO:0003674]								1.11554	0.0161032													-1.07986	0.00281102	-1.07986	0.00281102			115.05	18.3	20.83	57.51	33.4	39.01	55	17.31	28.12	230.79	29.5	87.05
AT5G03350		Legume lectin family protein		Legume lectin family protein	Concanavalin A-like lectin/glucanas [IPR008985]; Concanavalin A-like lectin/glucanase, subgrou [IPR013320]; Lecti [IPR016363]; Legume lectin, beta chain [IPR001220]		carbohydrate binding [GO:0030246] (LGOoe vs. lgo-2, upreg., batch three vs. batch one, downreg., batch two vs. batch one, downreg.); cellular response to salicylic acid stimulus [GO:0071446] (LGOoe vs. lgo-2, upreg., batch three vs. batch one, downreg., batch two vs. batch one, downreg.); systemic acquired resistance [GO:0009627] (LGOoe vs. lgo-2, upreg., batch three vs. batch one, downreg., batc…			kinase activity [GO:0016301]; phosphorylation [GO:0016310]								1.11235	0.0224802													-1.42879	0.000169624	-1.42879	0.000169624			29.56	2.32	1.78	4.28	0.85	3.52	3.18	1.16	1.49	25.77	2.77	5.23
AT4G18197	ATPUP7 [ARABIDOPSIS THALIANA PURINE PERMEASE 7]; PEX17 [PEROXIN 17]; PUP7 [purine permease 7]	purine permease 7	Member of a family of proteins related to PUP1, a purine transporter. May be involved in the transport of purine and purine derivatives such as cytokinins, across the plasma membrane.	purine permease 7 (PUP7)	Protein of unknown function DUF25 [IPR004853]			integral component of membrane [GO:0016021] (LGOoe atml1-3 vs. Col_WT, upreg., LGOoe atml1-3 vs. atml1-3, upreg., LGOoe atml1-3 vs. lgo-2, upreg., LGOoe vs. Col_WT, upreg., LGOoe vs. atml1-3, upreg., LGOoe vs. lgo-2, upreg., batch three vs. batch one, downreg., batch two vs. batch one, downreg.)		membrane [GO:0016020]; purine nucleobase transmembrane transporter activity [GO:0005345]; purine nucleobase transport [GO:0006863]								1.10931	0.00801599	1.15248	0.00832295	1.00778	0.0610804	1.35247	0.000179114	1.39564	0.000310041	1.25094	0.00278112			-0.869876	0.0101568	-0.869876	0.0101568			3.28	0.72	1.53	2.12	0.92	1.8	2.43	1.39	0.82	5.14	3.21	3.43
AT2G46430	ATCNGC3 [cyclic nucleotide gated channel 3]; CNGC3 [cyclic nucleotide gated channel 3]; CNGC3.C	cyclic nucleotide gated channel 3	cyclic nucleotide gated channel (CNGC4), downstream component of the signaling pathways leading to HR/resistance	cyclic nucleotide gated channel 3 (CNGC3)	Cyclic nucleotide-bindin [IPR000595]; Cyclic nucleotide-binding-lik [IPR018490]; Ion transport [IPR005821]; RmlC-like jelly roll fol [IPR014710]		cAMP binding [GO:0030552] (LGOoe atml1-3 vs. atml1-3, upreg., LGOoe atml1-3 vs. lgo-2, upreg., LGOoe vs. atml1-3, upreg., LGOoe vs. lgo-2, upreg., batch three vs. batch one, downreg., batch two vs. batch one, downreg.); cGMP binding [GO:0030553] (LGOoe atml1-3 vs. atml1-3, upreg., LGOoe atml1-3 vs. lgo-2, upreg., LGOoe vs. atml1-3, upreg., LGOoe vs. lgo-2, upreg., batch three vs. batch one, downr…	calmodulin binding [GO:0005516] (LGOoe atml1-3 vs. atml1-3, upreg., LGOoe atml1-3 vs. lgo-2, upreg., LGOoe vs. atml1-3, upreg., LGOoe vs. lgo-2, upreg., batch three vs. batch one, downreg., batch two vs. batch one, downreg.); integral component of membrane [GO:0016021] (LGOoe atml1-3 vs. atml1-3, upreg., LGOoe atml1-3 vs. lgo-2, upreg., LGOoe vs. atml1-3, upreg., LGOoe vs. lgo-2, upreg., batch th…		cyclic nucleotide binding [GO:0030551]; ion channel activity [GO:0005216]; regulation of membrane potential [GO:0042391]; voltage-gated potassium channel activity [GO:0005249]								1.10407	0.0137644	1.11418	0.0196533			1.13008	0.00675063	1.14019	0.0134932					-0.773964	0.0382054	-0.773964	0.0382054			3.62	1.1	0.94	1.46	1.02	1.81	1.59	0.84	1.59	6.43	1.74	3.61
AT1G56240	AtPP2-B13 [phloem protein 2-B13]; PP2-B13 [phloem protein 2-B13]	phloem protein 2-B13		phloem protein 2-B13 (PP2-B13)	F-box domain, Skp2-lik [IPR022364]; F-box domain, cyclin-lik [IPR001810]		carbohydrate binding [GO:0030246] (LGOoe vs. atml1-3, upreg., LGOoe vs. lgo-2, upreg., batch three vs. batch one, downreg., batch two vs. batch one, downreg.)											1.10395	0.0243418	1.13103	0.0272394											-0.756345	0.087571	-0.756345	0.087571			4.35	1.45	1.84	3.41	0.9	1.63	1.79	1.75	1.62	4.42	4.33	9.3
AT3G11080	AtRLP35 [receptor like protein 35]; RLP35 [receptor like protein 35]	receptor like protein 35		receptor like protein 35 (RLP35)	Leucine-rich repeat [IPR001611]; Leucine-rich repeat-containing N-terminal domain, type [IPR013210]		defense response [GO:0006952] (LGOoe vs. atml1-3, upreg., LGOoe vs. lgo-2, upreg., batch three vs. batch one, downreg., batch three vs. batch two, upreg., batch two vs. batch one, downreg.)	integral component of membrane [GO:0016021] (LGOoe vs. atml1-3, upreg., LGOoe vs. lgo-2, upreg., batch three vs. batch one, downreg., batch three vs. batch two, upreg., batch two vs. batch one, downreg.)		kinase activity [GO:0016301]; signal transduction [GO:0007165]								1.1039	0.0217742	1.19035	0.0137365											-1.00702	0.0177459	-1.00702	0.0177459	0.897658	0.0742363	0.72	0.21	0.15	0.42	0.1	0.14	0.43	0.11	0.19	1.52	0.17	1.72
AT4G37150	ATMES9 [ARABIDOPSIS THALIANA METHYL ESTERASE 9]; MES9 [methyl esterase 9]	methyl esterase 9	Encodes a protein shown to have carboxylesterase activity, methyl salicylate esterase activity, methyl jasmonate esterase activity, and methyl IAA esterase activity in vitro. MES9 appears to be involved in MeSA hydrolysis in planta. Expression of MES9 can restore systemic acquired resistance in SAR-deficient tobacco plants. This protein does not act on MeGA4, or MEGA9 in vitro.	methyl esterase 9 (MES9)	Alpha/beta hydrolase fold- [IPR000073]		defense response to fungus, incompatible interaction [GO:0009817] (LGOoe atml1-3 vs. lgo-2, upreg., LGOoe vs. lgo-2, upreg., batch three vs. batch two, upreg.); jasmonic acid metabolic process [GO:0009694] (LGOoe atml1-3 vs. lgo-2, upreg., LGOoe vs. lgo-2, upreg., batch three vs. batch two, upreg.); systemic acquired resistance [GO:0009627] (LGOoe atml1-3 vs. lgo-2, upreg., LGOoe vs. lgo-2, upreg…			hydrolase activity, acting on ester bonds [GO:0016788]; methyl indole-3-acetate esterase activity [GO:0080030]; methyl jasmonate esterase activity [GO:0080032]; methyl salicylate esterase activity [GO:0080031]; protein binding [GO:0005515]; salicylic acid metabolic process [GO:0009696]								1.10343	0.0243598					1.05115	0.0249385											1.0884	0.0211953	1.23	1.4	2.69	3.03	0.39	1.59	0.71	0.81	1.16	3.65	2.1	6.44
AT2G21540	ATSFH3 [SEC14-LIKE 3]; SFH3 [SEC14-like 3]	SEC14-like 3		SEC14-like 3 (SFH3)	Cellular retinaldehyde binding/alpha-tocopherol transport [IPR001071]; Cellular retinaldehyde-binding/triple function, C-termina [IPR001251]; Cellular retinaldehyde-binding/triple function, N-termina [IPR008273]; Phosphatidylinositol transfer protein-like, N-termina [IPR011074]		Golgi membrane [GO:0000139] (LGOoe atml1-3 vs. atml1-3, upreg., LGOoe atml1-3 vs. lgo-2, upreg., LGOoe vs. atml1-3, upreg., LGOoe vs. lgo-2, upreg.); flower development [GO:0009908] (LGOoe atml1-3 vs. atml1-3, upreg., LGOoe atml1-3 vs. lgo-2, upreg., LGOoe vs. atml1-3, upreg., LGOoe vs. lgo-2, upreg.)	plasma membrane [GO:0005886] (LGOoe atml1-3 vs. atml1-3, upreg., LGOoe atml1-3 vs. lgo-2, upreg., LGOoe vs. atml1-3, upreg., LGOoe vs. lgo-2, upreg.)		intracellular [GO:0005622]; phosphatidylinositol transporter activity [GO:0008526]; protein transport [GO:0015031]; transport [GO:0006810]; transporter activity [GO:0005215]								1.10215	0.00436492	0.950594	0.035082			1.21536	0.00055504	1.0638	0.00979762											6.45	5.82	6.43	7.04	4.73	4.08	4.39	4.6	3.6	11.67	7.9	11.72
AT1G68840	AtRAV2; EDF2 [ETHYLENE RESPONSE DNA BINDING FACTOR 2]; RAP2.8 [RELATED TO AP2 8]; RAV2 [related to ABI3/VP1 2]; TEM2 [TEMPRANILLO 2]	related to ABI3/VP1 2	Rav2 is part of a complex that has been named `regulator of the (H+)-ATPase of the vacuolar and endosomal membranes' (RAVE)	related to ABI3/VP1 2 (RAV2)	DNA-binding, integrase-type [IPR016177]; Pathogenesis-related transcriptional factor/ERF, DNA-binding [IPR001471]; Transcriptional factor B3 [IPR003340]	TF[RAV]	DNA binding [GO:0003677] (LGOoe atml1-3 vs. lgo-2, upreg., LGOoe vs. lgo-2, upreg.); ethylene-activated signaling pathway [GO:0009873] (LGOoe atml1-3 vs. lgo-2, upreg., LGOoe vs. lgo-2, upreg.); transcription factor activity, sequence-specific DNA binding [GO:0003700] (LGOoe atml1-3 vs. lgo-2, upreg., LGOoe vs. lgo-2, upreg.); transcription, DNA-templated [GO:0006351] (LGOoe atml1-3 vs. lgo-2, up…			negative regulation of transcription, DNA-templated [GO:0045892]; nucleus [GO:0005634]								1.10182	0.0135156					1.10907	0.00797334													1.14	1.24	1.9	1.28	0.99	1.37	0.61	0.95	0.73	3.51	1.3	1.83
AT5G41740		Disease resistance protein (TIR-NBS-LRR class) family		Disease resistance protein (TIR-NBS-LRR class) family	ATPase, AAA+ type, core [IPR003593]; Disease resistance protein [IPR000767]; Leucine-rich repeat [IPR001611]; NB-ARC [IPR002182]; Toll-Interleukin receptor [IPR000157]		ADP binding [GO:0043531] (LGOoe vs. Col_WT, upreg., LGOoe vs. atml1-3, upreg., LGOoe vs. lgo-2, upreg.); defense response [GO:0006952] (LGOoe vs. Col_WT, upreg., LGOoe vs. atml1-3, upreg., LGOoe vs. lgo-2, upreg.)	ATP binding [GO:0005524] (LGOoe vs. Col_WT, upreg., LGOoe vs. atml1-3, upreg., LGOoe vs. lgo-2, upreg.)		signal transduction [GO:0007165]								1.10062	0.00277614	1.28317	0.000306648	1.17461	0.0029571															7	2.96	2.13	4.75	2.93	3.45	5.33	3.02	3.77	8.26	10.17	7.76
AT2G29350	SAG13 [senescence-associated gene 13]	senescence-associated gene 13	senescence-associated gene SAG13 encoding a short-chain alcohol dehydrogenase	senescence-associated gene 13 (SAG13)	Glucose/ribitol dehydrogenase [IPR002347]; NAD(P)-binding domain [IPR016040]; Short-chain dehydrogenase/reductase SDR [IPR002198]; Short-chain dehydrogenase/reductase, conserved site [IPR020904]		aging [GO:0007568] (LGOoe atml1-3 vs. lgo-2, upreg., LGOoe vs. atml1-3, upreg., LGOoe vs. lgo-2, upreg., batch three vs. batch one, downreg., batch three vs. batch two, upreg., batch two vs. batch one, downreg.); oxidation-reduction process [GO:0055114] (LGOoe atml1-3 vs. lgo-2, upreg., LGOoe vs. atml1-3, upreg., LGOoe vs. lgo-2, upreg., batch three vs. batch one, downreg., batch three vs. batch …	defense response to insect [GO:0002213] (LGOoe atml1-3 vs. lgo-2, upreg., LGOoe vs. atml1-3, upreg., LGOoe vs. lgo-2, upreg., batch three vs. batch one, downreg., batch three vs. batch two, upreg., batch two vs. batch one, downreg.)		alcohol dehydrogenase (NAD) activity [GO:0004022]								1.09969	0.0251014	0.978255	0.0847135			0.976051	0.0456934							-0.837452	0.0534657	-0.837452	0.0534657	0.836286	0.0911783	27.99	8.79	7.47	16.87	11.56	12.82	9.38	10.91	9.26	96.23	7.96	55.86
AT4G36220	CYP84A1 [CYTOCHROME P450 84A1]; FAH1 [ferulic acid 5-hydroxylase 1]	ferulic acid 5-hydroxylase 1	encodes ferulate 5-hydroxylase (F5H). Involved in lignin biosynthesis.	ferulic acid 5-hydroxylase 1 (FAH1)	Cytochrome P450 [IPR001128]; Cytochrome P450, E-class, group I [IPR002401]; Cytochrome P450, conserved sit [IPR017972]		ferulate 5-hydroxylase activity [GO:0046424] (LGOoe vs. Col_WT, upreg., LGOoe vs. atml1-3, upreg., LGOoe vs. lgo-2, upreg.); heme binding [GO:0020037] (LGOoe vs. Col_WT, upreg., LGOoe vs. atml1-3, upreg., LGOoe vs. lgo-2, upreg.); iron ion binding [GO:0005506] (LGOoe vs. Col_WT, upreg., LGOoe vs. atml1-3, upreg., LGOoe vs. lgo-2, upreg.); monooxygenase activity [GO:0004497] (LGOoe vs. Col_WT, upr…	integral component of membrane [GO:0016021] (LGOoe vs. Col_WT, upreg., LGOoe vs. atml1-3, upreg., LGOoe vs. lgo-2, upreg.)		endoplasmic reticulum [GO:0005783]; lignin biosynthetic process [GO:0009809]; membrane [GO:0016020]; phenylpropanoid biosynthetic process [GO:0009699]; protein binding [GO:0005515]; response to UV-B [GO:0010224]								1.0936	0.0251834	1.31175	0.00417646	1.01697	0.0981147															2.5	1.4	1.01	0.42	1.05	1.21	1.31	1.55	1.09	17.87	1.48	2.39
AT3G52400	ATSYP122; SYP122 [syntaxin of plants 122]	syntaxin of plants 122	syntaxin protein, involved in the negative regulation of defense pathways such as programmed cell death, salicylic acid signalling pathway, jasmonic acid signalling pathway	syntaxin of plants 122 (SYP122)	Syntaxin, N-terminal [IPR006011]; Syntaxin/epimorphin, conserved site [IPR006012]; Target SNARE coiled-coil domai [IPR000727]; t-SNARE [IPR010989]		defense response to fungus [GO:0050832] (LGOoe atml1-3 vs. atml1-3, upreg., LGOoe atml1-3 vs. lgo-2, upreg., LGOoe vs. Col_WT, upreg., LGOoe vs. atml1-3, upreg., LGOoe vs. lgo-2, upreg., batch three vs. batch one, downreg., batch two vs. batch one, downreg.); exocytosis [GO:0006887] (LGOoe atml1-3 vs. atml1-3, upreg., LGOoe atml1-3 vs. lgo-2, upreg., LGOoe vs. Col_WT, upreg., LGOoe vs. atml1-3, u…	integral component of membrane [GO:0016021] (LGOoe atml1-3 vs. atml1-3, upreg., LGOoe atml1-3 vs. lgo-2, upreg., LGOoe vs. Col_WT, upreg., LGOoe vs. atml1-3, upreg., LGOoe vs. lgo-2, upreg., batch three vs. batch one, downreg., batch two vs. batch one, downreg.); plasma membrane [GO:0005886] (LGOoe atml1-3 vs. atml1-3, upreg., LGOoe atml1-3 vs. lgo-2, upreg., LGOoe vs. Col_WT, upreg., LGOoe vs. a…		SNAP receptor activity [GO:0005484]; SNARE binding [GO:0000149]; SNARE complex [GO:0031201]; endomembrane system [GO:0012505]; intracellular protein transport [GO:0006886]; membrane fusion [GO:0061025]; negative regulation of cellular defense response [GO:0051245]; negative regulation of programmed cell death [GO:0043069]; protein targeting to membrane [GO:0006612]; regulation of plant-type hyper…								1.09308	0.00331856	1.154	0.00221254	0.873729	0.0874962	0.822619	0.0436704	0.883538	0.0535386					-1.01962	0.00024495	-1.01962	0.00024495			25.24	10.86	12.77	25.79	4.95	12.34	13.27	11.18	12	45.7	26.91	19.6
AT3G04110	ATGLR1.1; GLR1 [GLUTAMATE RECEPTOR 1]; GLR1.1 [glutamate receptor 1.1]	glutamate receptor 1.1	putative glutamate receptor (GLR1.1). Contains a functional cation - permeable pore domain. Involved in cellular cation homeostasis.	glutamate receptor 1.1 (GLR1.1)	Extracellular ligand-binding recepto [IPR001828]; Extracellular solute-binding protein, family 3 [IPR001638]; Glutamate receptor-relate [IPR015683]; Ionotropic glutamate receptor [IPR001320]; Ionotropic glutamate-like receptor, plan [IPR017103]		abscisic acid-activated signaling pathway [GO:0009738] (LGOoe atml1-3 vs. lgo-2, upreg., LGOoe vs. lgo-2, upreg., batch three vs. batch one, downreg., batch two vs. batch one, downreg.); potassium channel activity [GO:0005267] (LGOoe atml1-3 vs. lgo-2, upreg., LGOoe vs. lgo-2, upreg., batch three vs. batch one, downreg., batch two vs. batch one, downreg.)	integral component of membrane [GO:0016021] (LGOoe atml1-3 vs. lgo-2, upreg., LGOoe vs. lgo-2, upreg., batch three vs. batch one, downreg., batch two vs. batch one, downreg.); response to abscisic acid [GO:0009737] (LGOoe atml1-3 vs. lgo-2, upreg., LGOoe vs. lgo-2, upreg., batch three vs. batch one, downreg., batch two vs. batch one, downreg.)		calcium channel activity [GO:0005262]; calcium ion transport [GO:0006816]; cation channel activity [GO:0005261]; cellular calcium ion homeostasis [GO:0006874]; cellular cation homeostasis [GO:0030003]; intracellular ligand-gated ion channel activity [GO:0005217]; ionotropic glutamate receptor activity [GO:0004970]; potassium ion transport [GO:0006813]; response to light stimulus [GO:0009416]; sod…								1.0898	0.0092861					1.05152	0.00885667							-0.755052	0.0310873	-0.755052	0.0310873			0.68	0.38	0.52	0.82	0.43	0.63	0.55	0.19	0.41	1.04	0.63	1.05
AT1G68620		alpha/beta-Hydrolases superfamily protein		alpha/beta-Hydrolases superfamily protein	Alpha/beta hydrolase fold-3 [IPR013094]; Lipase, GDXG, active site [IPR002168]		carboxylic ester hydrolase activity [GO:0052689] (LGOoe vs. atml1-3, upreg., LGOoe vs. lgo-2, upreg., batch three vs. batch two, upreg.)			metabolic process [GO:0008152]								1.08547	0.0280758	1.08126	0.0406827															1.11971	0.0132202	5.71	3.92	3.7	5.22	2.28	4	3.52	2.8	3.99	17.29	4.26	18.46
AT1G18390		Protein kinase superfamily protein		Protein kinase superfamily protein	Protein kinase, ATP binding site [IPR017441]; Protein kinase, catalytic domain [IPR000719]; Protein kinase-like domai [IPR011009]; Serine/threonine-protein kinase domain [IPR002290]; Serine/threonine-protein kinase, active site [IPR008271]; Serine/threonine-protein kinase-like domain [IPR017442]; Tyrosine-protein kinase, catalytic domai [IPR020635]			ATP binding [GO:0005524] (LGOoe vs. lgo-2, upreg., batch three vs. batch one, downreg., batch two vs. batch one, downreg.); protein phosphorylation [GO:0006468] (LGOoe vs. lgo-2, upreg., batch three vs. batch one, downreg., batch two vs. batch one, downreg.); protein serine/threonine kinase activity [GO:0004674] (LGOoe vs. lgo-2, upreg., batch three vs. batch one, downreg., batch two vs. batch on…		kinase activity [GO:0016301]; polysaccharide binding [GO:0030247]								1.08467	0.0285576													-1.00657	0.0165485	-1.00657	0.0165485			0.38	0.29	0.16	0.51	0.09	0.34	0.36	0.14	0.13	1.23	0.32	0.95
AT1G66760		MATE efflux family protein		MATE efflux family protein	MATE family transporter related protei [IPR015521]; Multi antimicrobial extrusion protein MatE [IPR002528]		antiporter activity [GO:0015297] (LGOoe atml1-3 vs. lgo-2, upreg., LGOoe vs. lgo-2, upreg., Col_WT vs. lgo-2, upreg., batch three vs. batch one, downreg., batch two vs. batch one, downreg.); drug transmembrane transport [GO:0006855] (LGOoe atml1-3 vs. lgo-2, upreg., LGOoe vs. lgo-2, upreg., Col_WT vs. lgo-2, upreg., batch three vs. batch one, downreg., batch two vs. batch one, downreg.); drug tra…	integral component of membrane [GO:0016021] (LGOoe atml1-3 vs. lgo-2, upreg., LGOoe vs. lgo-2, upreg., Col_WT vs. lgo-2, upreg., batch three vs. batch one, downreg., batch two vs. batch one, downreg.)		membrane [GO:0016020]; transporter activity [GO:0005215]		1.21653	0.035839					1.08195	0.0141617					1.57126	1.06757e-05							-1.20357	0.000170799	-1.20357	0.000170799			20.97	5.86	9.33	20.83	3.63	2.78	6.47	2.44	1.48	17.87	9.61	2.94
AT1G66920		Protein kinase superfamily protein		Protein kinase superfamily protein	Protein kinase, ATP binding site [IPR017441]; Protein kinase, catalytic domain [IPR000719]; Protein kinase-like domai [IPR011009]; Serine-threonine/tyrosine-protein kinase [IPR001245]; Serine/threonine-protein kinase domain [IPR002290]; Serine/threonine-protein kinase, active site [IPR008271]; Tyrosine-protein kinase, catalytic domai [IPR020635]			ATP binding [GO:0005524] (LGOoe atml1-3 vs. Col_WT, upreg., LGOoe atml1-3 vs. atml1-3, upreg., LGOoe atml1-3 vs. lgo-2, upreg., LGOoe vs. Col_WT, upreg., LGOoe vs. atml1-3, upreg., LGOoe vs. lgo-2, upreg., batch three vs. batch one, downreg., batch two vs. batch one, downreg.); protein phosphorylation [GO:0006468] (LGOoe atml1-3 vs. Col_WT, upreg., LGOoe atml1-3 vs. atml1-3, upreg., LGOoe atml1-3…		kinase activity [GO:0016301]; phosphorylation [GO:0016310]								1.08072	0.0192558	1.18039	0.00998506	1.11336	0.0326989	0.885448	0.0653721	0.985123	0.0570163	0.918092	0.0958278			-0.990718	0.0201315	-0.990718	0.0201315			0.32	0.19	0.12	0.3	0.19	0.07	0.23	0.15	0.16	2.69	0.15	0.92
AT5G07460	ATMSRA2 [ARABIDOPSIS THALIANA METHIONINE SULFOXIDE REDUCTASE 2]; PMSR2 [peptidemethionine sulfoxide reductase 2]	peptidemethionine sulfoxide reductase 2	ubiquitous enzyme that repairs oxidatively damaged proteins. Methionine sulfoxide reductase activity. Mutant lacking reductase activity showed increased protein oxidation, nitration and glycation of specific amino acid residues during darkness.	peptidemethionine sulfoxide reductase 2 (PMSR2)	Peptide methionine sulphoxide reductase MsrA [IPR002569]		oxidation-reduction process [GO:0055114] (LGOoe vs. atml1-3, upreg., LGOoe vs. lgo-2, upreg.); response to oxidative stress [GO:0006979] (LGOoe vs. atml1-3, upreg., LGOoe vs. lgo-2, upreg.)	response to karrikin [GO:0080167] (LGOoe vs. atml1-3, upreg., LGOoe vs. lgo-2, upreg.)		L-methionine:thioredoxin-disulfide S-oxidoreductase activity [GO:0033744]; cellular protein modification process [GO:0006464]; cellular response to oxidative stress [GO:0034599]; cytosol [GO:0005829]; peptide-methionine (S)-S-oxide reductase activity [GO:0008113]; protein repair [GO:0030091]								1.07812	0.0140504	0.973879	0.0552186																	2.41	3.79	3.05	1.29	3.37	2.93	2.16	1.7	1.87	5.69	3.82	5.58
AT5G64120	AtPRX71; PRX71 [peroxidase 71]	Peroxidase superfamily protein	Encodes a cell wall bound peroxidase that is induced by hypo-osmolarity and is involved in the lignification of cell walls.	Peroxidase superfamily protein	Haem peroxidase [IPR010255]; Haem peroxidase, plant/fungal/bacterial [IPR002016]; Peroxidase, active sit [IPR019794]; Peroxidases heam-ligand binding sit [IPR019793]; Plant peroxidase [IPR000823]		cell wall [GO:0005618] (LGOoe atml1-3 vs. Col_WT, upreg., LGOoe atml1-3 vs. atml1-3, upreg., LGOoe atml1-3 vs. lgo-2, upreg., LGOoe vs. Col_WT, upreg., LGOoe vs. atml1-3, upreg., LGOoe vs. lgo-2, upreg., batch three vs. batch two, upreg.); cellular oxidant detoxification [GO:0098869] (LGOoe atml1-3 vs. Col_WT, upreg., LGOoe atml1-3 vs. atml1-3, upreg., LGOoe atml1-3 vs. lgo-2, upreg., LGOoe vs. C…			hydrogen peroxide catabolic process [GO:0042744]; lignin metabolic process [GO:0009808]; metal ion binding [GO:0046872]; rhythmic process [GO:0048511]								1.078	0.00463049	0.901411	0.0485963	0.955222	0.0521656	1.02771	0.00541593	0.851121	0.0807899	0.904932	0.0512991							0.664557	0.0671715	13.61	9.31	8.09	10.01	6.35	20.96	9.18	8.22	9.8	27.96	13.25	25.23
AT5G54165				unknown protein						biological_process [GO:0008150]; molecular_function [GO:0003674]								1.07764	0.0292933																	1.03789	0.0257708	1.75	7.74	10.32	8.61	6.18	11.48	3.56	2.63	8.66	8.01	10.23	32.1
AT4G37390	AUR3 [AUXIN UPREGULATED 3]; BRU6; GH3-2; GH3.2; YDK1 [YADOKARI 1]	Auxin-responsive GH3 family protein	Encodes an IAA-amido synthase that conjugates Asp and other amino acids to auxin in vitro. Lines carrying insertions in this gene are hypersensitive to auxin. May function as a negative component in auxin signaling by regulating auxin activity.	BRU6	GH3 auxin-responsive promote [IPR004993]		indole-3-acetic acid amido synthetase activity [GO:0010279] (LGOoe vs. Col_WT, upreg., LGOoe vs. atml1-3, upreg., LGOoe vs. lgo-2, upreg.)			auxin homeostasis [GO:0010252]; response to auxin [GO:0009733]								1.07666	0.0249395	1.07419	0.0327717	1.12089	0.0379755															0.04	0.1	0.15	0.13	0.1	0.12	0.07	0.12	0.12	0.86	0.4	0.22
AT4G12400	Hop3 [Hop3]	stress-inducible protein, putative	Encodes one of the 36 carboxylate clamp (CC)-tetratricopeptide repeat (TPR) proteins (Prasad 2010, Pubmed ID: 20856808) with potential to interact with Hsp90/Hsp70 as co-chaperones.	stress-inducible protein, putative	Heat shock chaperonin-bindin [IPR006636]; Tetratricopeptide TPR- [IPR001440]; Tetratricopeptide repea [IPR019734]; Tetratricopeptide repeat-containin [IPR013026]; Tetratricopeptide-like helical [IPR011990]		cytoplasm [GO:0005737] (LGOoe atml1-3 vs. atml1-3, downreg., LGOoe vs. LGOoe atml1-3, upreg., LGOoe vs. lgo-2, upreg.); heat acclimation [GO:0010286] (LGOoe atml1-3 vs. atml1-3, downreg., LGOoe vs. LGOoe atml1-3, upreg., LGOoe vs. lgo-2, upreg.); response to heat [GO:0009408] (LGOoe atml1-3 vs. atml1-3, downreg., LGOoe vs. LGOoe atml1-3, upreg., LGOoe vs. lgo-2, upreg.); response to high light in…			nucleus [GO:0005634]								1.0762	0.0307429							-1.1576	0.0199143			1.58407	0.000800576							1.84	8.24	5.45	7.95	5.29	10.18	1.99	1.48	6.91	6.34	5.24	21.7
AT2G32487				unknown protein						biological_process [GO:0008150]; molecular_function [GO:0003674]								1.07542	0.000717987	0.850725	0.0310786	1.16735	0.00075627	1.69324	1.09847e-10	1.46854	2.51722e-07	1.78517	9.5914e-11									25.01	23.8	18.4	39.98	20.48	29.67	20.18	25.09	26.13	65.58	41.84	64.23
AT2G34490	CYP710A2 [cytochrome P450, family 710, subfamily A, polypeptide 2]	cytochrome P450, family 710, subfamily A, polypeptide 2	Encodes a protein with C22-sterol desaturase activity. The enzyme was shown to catalyze the conversion of both 24-<i>epi</i>-campesterol and &beta;-sitosterol to brassicasterol and stigmasterol, respectively, in the presence of NADPH.	cytochrome P450, family 710, subfamily A, polypeptide 2 (CYP710A2)	Cytochrome P450 [IPR001128]; Cytochrome P450, E-class, group I [IPR002401]; Cytochrome P450, conserved sit [IPR017972]		C-22 sterol desaturase activity [GO:0000249] (LGOoe atml1-3 vs. Col_WT, upreg., LGOoe atml1-3 vs. atml1-3, upreg., LGOoe atml1-3 vs. lgo-2, upreg., LGOoe vs. Col_WT, upreg., LGOoe vs. lgo-2, upreg.); heme binding [GO:0020037] (LGOoe atml1-3 vs. Col_WT, upreg., LGOoe atml1-3 vs. atml1-3, upreg., LGOoe atml1-3 vs. lgo-2, upreg., LGOoe vs. Col_WT, upreg., LGOoe vs. lgo-2, upreg.); iron ion binding […	integral component of membrane [GO:0016021] (LGOoe atml1-3 vs. Col_WT, upreg., LGOoe atml1-3 vs. atml1-3, upreg., LGOoe atml1-3 vs. lgo-2, upreg., LGOoe vs. Col_WT, upreg., LGOoe vs. lgo-2, upreg.); plasma membrane [GO:0005886] (LGOoe atml1-3 vs. Col_WT, upreg., LGOoe atml1-3 vs. atml1-3, upreg., LGOoe atml1-3 vs. lgo-2, upreg., LGOoe vs. Col_WT, upreg., LGOoe vs. lgo-2, upreg.)		sterol biosynthetic process [GO:0016126]								1.07434	0.00396093			1.00965	0.0288065	1.19111	0.000469684	0.845451	0.0796837	1.12642	0.00445177									1.37	1.34	1.61	1.06	2.37	2.91	0.93	1.16	2.1	3.32	2.43	3.49
AT1G47510	5PTASE11 [inositol polyphosphate 5-phosphatase 11]; AT5PTASE11 [ARABIDOPSIS THALIANA INOSITOL POLYPHOSPHATE 5-PHOSPHATASE 11]	inositol polyphosphate 5-phosphatase 11	Encodes a phosphatidylinositol polyphosphate 5-phosphatase. It can dephosphorylate PI(4,5)P2, PI(3,5)P2, and PI(3,4,5)P3, but, it is not active against PI(5)P or the water soluble inositol(1,4,5)P3 or inositol(1,3,4,5)P4. The transcript levels for this gene rise in response to auxin, ABA, and JA.	inositol polyphosphate 5-phosphatase 11 (5PTASE11)	Endonuclease/exonuclease/phosphatas [IPR005135]; Inositol polyphosphate related phosphatase [IPR000300]			plasma membrane [GO:0005886] (LGOoe atml1-3 vs. Col_WT, upreg., LGOoe vs. Col_WT, upreg., LGOoe vs. lgo-2, upreg., batch three vs. batch one, downreg., batch three vs. batch two, upreg., batch two vs. batch one, downreg.); response to abscisic acid [GO:0009737] (LGOoe atml1-3 vs. Col_WT, upreg., LGOoe vs. Col_WT, upreg., LGOoe vs. lgo-2, upreg., batch three vs. batch one, downreg., batch three vs…		hydrolase activity [GO:0016787]; phosphatidylinositol dephosphorylation [GO:0046856]; phosphatidylinositol-3,4,5-trisphosphate 5-phosphatase activity [GO:0034485]; phosphatidylinositol-3,5-bisphosphate 5-phosphatase activity [GO:0043813]; phosphatidylinositol-4,5-bisphosphate 5-phosphatase activity [GO:0004439]; response to auxin [GO:0009733]								1.07254	0.0161032			1.25958	0.00653463					0.95107	0.0731656			-0.633415	0.0976534	-0.633415	0.0976534	0.950938	0.0170181	5.89	3.2	6.35	12.81	4.95	6.6	6.63	4.72	6.1	14.09	6.6	28.34
AT3G01290	AtHIR2; HIR2 [hypersensitive induced reaction 2]	SPFH/Band 7/PHB domain-containing membrane-associated protein family		SPFH/Band 7/PHB domain-containing membrane-associated protein family	Band 7 protei [IPR001107]		defense response to fungus [GO:0050832] (LGOoe vs. atml1-3, upreg., LGOoe vs. lgo-2, upreg., batch three vs. batch one, downreg., batch two vs. batch one, downreg.)	plasma membrane [GO:0005886] (LGOoe vs. atml1-3, upreg., LGOoe vs. lgo-2, upreg., batch three vs. batch one, downreg., batch two vs. batch one, downreg.)										1.07194	0.0270898	1.22465	0.00953677											-1.01048	0.0174099	-1.01048	0.0174099			11.1	4.53	1.19	2.75	1.38	2.19	7.17	1.26	1.1	34.32	2.31	16.76
AT1G76960				unknown protein						biological_process [GO:0008150]; molecular_function [GO:0003674]								1.06545	0.0220739	1.27771	0.00317159											-1.21476	0.00306759	-1.21476	0.00306759	0.991511	0.0451378	110.34	19.73	33	24.09	8.23	7.42	32.21	18.46	22.33	554.64	10.85	171.48
AT3G51660		Tautomerase/MIF superfamily protein		Tautomerase/MIF superfamily protein	Macrophage migration inhibitory facto [IPR001398]; Tautomeras [IPR014347]					inflammatory response [GO:0006954]; molecular_function [GO:0003674]; peroxisome [GO:0005777]; response to other organism [GO:0051707]								1.06351	0.0163702	1.03149	0.0328569			1.12473	0.00542924	1.09271	0.0173849					-0.905544	0.0088308	-0.905544	0.0088308			28.03	13.92	18.79	29.76	8.81	11.12	20.49	10.3	11.21	69.12	14.3	40.23
AT1G65500				unknown protein						biological_process [GO:0008150]; molecular_function [GO:0003674]								1.06322	0.0228169	1.09794	0.0222631																	3.44	3.42	5.87	1.13	1.39	2.34	2.05	1.89	0.97	31.59	1.43	10.34
AT1G21310	ATEXT3 [extensin 3]; EXT3 [extensin 3]; RSH [ROOT-SHOOT-HYPOCOTYL DEFECTIVE]	extensin 3	Encodes extensin 3.	extensin 3 (EXT3)	Extensin-like repeat [IPR006706]		extracellular region [GO:0005576] (LGOoe vs. Col_WT, upreg., LGOoe vs. atml1-3, upreg., LGOoe vs. lgo-2, upreg., batch three vs. batch one, downreg., batch two vs. batch one, downreg.); plant-type cell wall organization [GO:0009664] (LGOoe vs. Col_WT, upreg., LGOoe vs. atml1-3, upreg., LGOoe vs. lgo-2, upreg., batch three vs. batch one, downreg., batch two vs. batch one, downreg.); structural con…			primary cell wall [GO:0009530]								1.05964	0.00767589	1.2028	0.00173215	0.965075	0.0525031									-1.26284	0.00104276	-1.26284	0.00104276			22.49	0.68	1.49	1.98	0.93	1.34	10.1	1.76	1.01	135.04	0.5	24.09
AT5G26340	ATSTP13 [SUGAR TRANSPORT PROTEIN 13]; MSS1; STP13 [SUGAR TRANSPORT PROTEIN 13]	Major facilitator superfamily protein	Encodes a protein with high affinity, hexose-specific/H+ symporter activity. The activity of the transporter appears to be negatively regulated by phosphorylation. Importantly, microarray analysis, as well as the study of the expression of this gene in mutants involved in programmed cell death (PCD) demonstrated a tight correlation between this gene's expression and PCD.	MSS1	General substrate transporter [IPR005828]; Major facilitator superfamil [IPR020846]; Major facilitator superfamily, general substrate transporte [IPR016196]; Sugar transporter, conserved site [IPR005829]; Sugar/inositol transporter [IPR003663]		glucose import [GO:0046323] (LGOoe atml1-3 vs. atml1-3, upreg., LGOoe atml1-3 vs. lgo-2, upreg., LGOoe vs. lgo-2, upreg., batch three vs. batch one, downreg., batch two vs. batch one, downreg.); high-affinity hydrogen:glucose symporter activity [GO:0005358] (LGOoe atml1-3 vs. atml1-3, upreg., LGOoe atml1-3 vs. lgo-2, upreg., LGOoe vs. lgo-2, upreg., batch three vs. batch one, downreg., batch two …	plasma membrane [GO:0005886] (LGOoe atml1-3 vs. atml1-3, upreg., LGOoe atml1-3 vs. lgo-2, upreg., LGOoe vs. lgo-2, upreg., batch three vs. batch one, downreg., batch two vs. batch one, downreg.); response to abscisic acid [GO:0009737] (LGOoe atml1-3 vs. atml1-3, upreg., LGOoe atml1-3 vs. lgo-2, upreg., LGOoe vs. lgo-2, upreg., batch three vs. batch one, downreg., batch two vs. batch one, downreg.…		carbohydrate transmembrane transporter activity [GO:0015144]; hexose:proton symporter activity [GO:0009679]; membrane [GO:0016020]; monosaccharide transmembrane transporter activity [GO:0015145]; monosaccharide transport [GO:0015749]								1.05873	0.00242716					1.46405	5.80581e-07	1.00404	0.0071007					-1.26509	2.07828e-07	-1.26509	2.07828e-07			26.67	8.48	9.47	25.53	6.08	7.51	9.86	6.46	4.54	42.73	10.76	6.69
AT5G10695				unknown protein						biological_process [GO:0008150]								1.05804	0.00835033																	0.730246	0.0477643	152.87	244.3	211.14	242.94	124.21	216.32	145.83	87.26	166.55	274.82	220.17	476.09
AT2G29720	CTF2B	FAD/NAD(P)-binding oxidoreductase family protein	Encodes CTF2B.	CTF2B	Monooxygenase, FAD-binding [IPR002938]		monooxygenase activity [GO:0004497] (LGOoe atml1-3 vs. Col_WT, upreg., LGOoe atml1-3 vs. atml1-3, upreg., LGOoe atml1-3 vs. lgo-2, upreg., LGOoe vs. Col_WT, upreg., LGOoe vs. lgo-2, upreg.); oxidation-reduction process [GO:0055114] (LGOoe atml1-3 vs. Col_WT, upreg., LGOoe atml1-3 vs. atml1-3, upreg., LGOoe atml1-3 vs. lgo-2, upreg., LGOoe vs. Col_WT, upreg., LGOoe vs. lgo-2, upreg.); secondary me…			FAD binding [GO:0071949]								1.05355	0.000126364			0.830817	0.0243729	1.32802	6.91834e-08	0.733164	0.0413006	1.10528	0.000113431									3.87	2.55	2.74	4.67	3.91	4.49	2.34	2.49	2.63	8.05	4.83	3.44
AT2G43570	CHI ["chitinase, putative"]	chitinase, putative		chitinase, putative (CHI)	Chitin-binding, type 1 [IPR001002]; Chitin-binding, type 1, conserved site [IPR018371]; Glycoside hydrolase, family 19 [IPR016283]; Glycoside hydrolase, family 19, catalytic [IPR000726]		chitin binding [GO:0008061] (LGOoe vs. atml1-3, upreg., LGOoe vs. lgo-2, upreg., batch three vs. batch one, downreg., batch two vs. batch one, downreg.); chitinase activity [GO:0004568] (LGOoe vs. atml1-3, upreg., LGOoe vs. lgo-2, upreg., batch three vs. batch one, downreg., batch two vs. batch one, downreg.); response to virus [GO:0009615] (LGOoe vs. atml1-3, upreg., LGOoe vs. lgo-2, upreg., bat…	leaf senescence [GO:0010150] (LGOoe vs. atml1-3, upreg., LGOoe vs. lgo-2, upreg., batch three vs. batch one, downreg., batch two vs. batch one, downreg.)		cell wall macromolecule catabolic process [GO:0016998]; chitin catabolic process [GO:0006032]; polysaccharide catabolic process [GO:0000272]; response to amitrole [GO:0072722]; response to silver ion [GO:0010272]								1.05093	0.00489418	1.01604	0.0113997											-1.30266	0.000445045	-1.30266	0.000445045			14	0.63	0.49	0.86	0.48	0.93	0.84	0.45	0.25	66.95	0.41	2.37
AT1G13470		Protein of unknown function (DUF1262)		Protein of unknown function (DUF1262)	Protein of unknown function DUF126 [IPR010683]					biological_process [GO:0008150]; molecular_function [GO:0003674]								1.04886	0.0100505	1.02659	0.0165922											-1.25477	0.00109716	-1.25477	0.00109716			1.73	0.17	0.11	0.24	0.08	0.16	0.23	0.08	0.09	7.04	0.05	0.49
AT3G14440	ATNCED3; NCED3 [nine-cis-epoxycarotenoid dioxygenase 3]; SIS7 [SUGAR INSENSITIVE 7]; STO1 [SALT TOLERANT 1]	nine-cis-epoxycarotenoid dioxygenase 3	Encodes 9-<i>cis</i>-epoxycarotenoid dioxygenase, a key enzyme in the biosynthesis of abscisic acid. Regulated in response to drought and salinity. Expressed in roots, flowers and seeds. Localized to the chloroplast stroma and thylakoid membrane.	nine-cis-epoxycarotenoid dioxygenase 3 (NCED3)	Carotenoid oxygenas [IPR004294]		9-cis-epoxycarotenoid dioxygenase activity [GO:0045549] (LGOoe atml1-3 vs. Col_WT, upreg., LGOoe atml1-3 vs. atml1-3, upreg., LGOoe atml1-3 vs. lgo-2, upreg., LGOoe vs. Col_WT, upreg., LGOoe vs. atml1-3, upreg., LGOoe vs. lgo-2, upreg., batch three vs. batch one, downreg., batch three vs. batch two, upreg., batch two vs. batch one, downreg.); oxidation-reduction process [GO:0055114] (LGOoe atml1-…	response to water deprivation [GO:0009414] (LGOoe atml1-3 vs. Col_WT, upreg., LGOoe atml1-3 vs. atml1-3, upreg., LGOoe atml1-3 vs. lgo-2, upreg., LGOoe vs. Col_WT, upreg., LGOoe vs. atml1-3, upreg., LGOoe vs. lgo-2, upreg., batch three vs. batch one, downreg., batch three vs. batch two, upreg., batch two vs. batch one, downreg.)		abscisic acid biosynthetic process [GO:0009688]; chloroplast stroma [GO:0009570]; chloroplast thylakoid membrane [GO:0009535]; hyperosmotic salinity response [GO:0042538]; metal ion binding [GO:0046872]								1.04772	0.000118184	1.24254	3.50528e-06	1.08841	0.000174861	0.766228	0.0110568	0.961044	0.00156993	0.806913	0.0203829			-0.517173	0.0339946	-0.517173	0.0339946	0.498475	0.078822	3.32	2.55	3.34	3.63	1.79	3.33	3.24	2.85	3.17	8.86	5.6	5.05
AT5G47330		alpha/beta-Hydrolases superfamily protein		alpha/beta-Hydrolases superfamily protein	Palmitoyl protein thioesterase [IPR002472]		palmitoyl-(protein) hydrolase activity [GO:0008474] (LGOoe atml1-3 vs. Col_WT, upreg., LGOoe atml1-3 vs. atml1-3, upreg., LGOoe atml1-3 vs. lgo-2, upreg., LGOoe vs. Col_WT, upreg., LGOoe vs. atml1-3, upreg., LGOoe vs. lgo-2, upreg., batch three vs. batch one, downreg., batch two vs. batch one, downreg.)			palmitoyl hydrolase activity [GO:0098599]								1.0476	0.00396093	1.22264	0.000609749	1.32262	0.000174861	1.78303	4.39113e-10	1.95806	1.56623e-11	2.05804	9.68542e-13			-0.827221	0.00379313	-0.827221	0.00379313			6.09	2.37	1.59	5.76	2.25	2.96	5.85	3.86	2.07	15.08	5.84	6.16
AT3G01830		Calcium-binding EF-hand family protein		Calcium-binding EF-hand family protein	Calcium-binding EF-hand [IPR002048]; EF-HAND [IPR018249]; EF-Hand 1, calcium-binding sit [IPR018247]; EF-han [IPR018248]; EF-hand-like domain [IPR011992]		calcium ion binding [GO:0005509] (LGOoe atml1-3 vs. lgo-2, upreg., LGOoe vs. lgo-2, upreg., batch three vs. batch one, downreg., batch two vs. batch one, downreg.)			biological_process [GO:0008150]								1.04406	0.040454					0.980649	0.0440082							-0.979688	0.0156561	-0.979688	0.0156561			5	3.12	2.23	7.02	1.43	4.03	2.77	2.4	2.46	9.23	3.74	13.12
AT1G21550		Calcium-binding EF-hand family protein		Calcium-binding EF-hand family protein	Calcium-binding EF-hand [IPR002048]; EF-HAND [IPR018249]; EF-Hand 1, calcium-binding sit [IPR018247]; EF-han [IPR018248]; EF-hand-like domain [IPR011992]		calcium ion binding [GO:0005509] (LGOoe vs. atml1-3, upreg., LGOoe vs. lgo-2, upreg., batch three vs. batch two, upreg.)			biological_process [GO:0008150]								1.04275	0.0417967	1.03378	0.0588529															0.934657	0.0506747	7.11	4.45	6.4	6.54	4.31	6.06	9.46	2.86	2.32	13.02	7.63	33.92
AT5G19240		Glycoprotein membrane precursor GPI-anchored		Glycoprotein membrane precursor GPI-anchored				plasma membrane [GO:0005886] (LGOoe vs. atml1-3, upreg., LGOoe vs. lgo-2, upreg., batch three vs. batch one, downreg., batch two vs. batch one, downreg.)		anchored component of membrane [GO:0031225]; biological_process [GO:0008150]; molecular_function [GO:0003674]								1.03944	0.0214732	1.19566	0.00590403											-0.698932	0.0551572	-0.698932	0.0551572			184.02	71.22	65.23	96.46	38.59	89.34	128.2	51.71	60.79	159.58	134.01	261.53
AT3G22160	JAV1 [jasmonate-associated VQ motif gene 1]	VQ motif-containing protein		VQ motif-containing protein	V [IPR008889]					biological_process [GO:0008150]; molecular_function [GO:0003674]; nucleus [GO:0005634]								1.03688	0.0434286	1.01985	0.0630406															1.20898	0.00868387	4.2	2.25	3.83	4.52	0.94	4.23	3.39	2.2	1.87	7.09	2.56	25.44
AT2G43010	AtPIF4; PIF4 [phytochrome interacting factor 4]; SRL2	phytochrome interacting factor 4	Isolated as a semidominant mutation defective in red -light responses. Encodes a nuclear localized bHLH protein that interacts with active PhyB protein. Negatively regulates phyB mediated red light responses. Involved in shade avoidance response. Protein abundance is negatively regulated by PhyB.	phytochrome interacting factor 4 (PIF4)	Helix-loop-helix DNA-binding [IPR011598]; Helix-loop-helix DNA-binding domain [IPR001092]	TF[bHLH]	DNA binding [GO:0003677] (LGOoe atml1-3 vs. atml1-3, upreg., LGOoe vs. atml1-3, upreg., LGOoe vs. lgo-2, upreg., batch three vs. batch one, downreg., batch two vs. batch one, downreg.); regulation of transcription, DNA-templated [GO:0006355] (LGOoe atml1-3 vs. atml1-3, upreg., LGOoe vs. atml1-3, upreg., LGOoe vs. lgo-2, upreg., batch three vs. batch one, downreg., batch two vs. batch one, downreg…			de-etiolation [GO:0009704]; nucleus [GO:0005634]; protein binding [GO:0005515]; protein dimerization activity [GO:0046983]; red light signaling pathway [GO:0010161]; red or far-red light signaling pathway [GO:0010017]; red, far-red light phototransduction [GO:0009585]; regulation of auxin biosynthetic process [GO:0010600]; regulation of auxin mediated signaling pathway [GO:0010928]								1.03493	0.0124339	1.43645	0.000113878					0.95588	0.0522253					-1.03907	0.000927514	-1.03907	0.000927514			2.68	1.28	1.72	1.96	0.58	0.85	2.52	0.98	1.07	5.76	1.74	3.09
AT5G64510	TIN1 [tunicamycin induced 1]		Encodes Tunicamycin Induced 1(TIN1), a plant-speci_x001E_c ER stress-inducible protein. TIN1 mutation affects pollen surface morphology. Transcriptionally induced by treatment with the N-linked glyclsylation inhibitor tunicamycin.	unknown protein			pollen development [GO:0009555] (LGOoe atml1-3 vs. lgo-2, upreg., LGOoe vs. lgo-2, upreg., batch three vs. batch two, upreg.)			endoplasmic reticulum [GO:0005783]; molecular_function [GO:0003674]								1.03438	0.00262442					0.708615	0.0791193											0.625001	0.0545934	3.23	5.83	4.95	4.37	3.5	6.67	1.89	2.72	4.35	5.79	4.84	7.7
AT1G26800		RING/U-box superfamily protein		RING/U-box superfamily protein	Zinc finger, C3HC4 RING-typ [IPR018957]; Zinc finger, RING-type [IPR001841]	TF[C3H]				zinc ion binding [GO:0008270]								1.0303	0.0292513																			15.48	38.57	26.72	40.74	17.63	29.49	13.88	7.46	14.9	45.41	33.51	21.44
AT3G03000		EF hand calcium-binding protein family	Calmodulin like protein localized in the plant vacuolar compartment with a function of binding and modifying the activity of a tonoplast transporter (AtNHX1) from within the vacuole in a Ca+2- and pH-dependent manner	EF hand calcium-binding protein family	Calcium-binding EF-hand [IPR002048]; EF-HAND [IPR018249]; EF-Hand 1, calcium-binding sit [IPR018247]; EF-han [IPR018248]; EF-hand-like domain [IPR011992]		calcium ion binding [GO:0005509] (LGOoe atml1-3 vs. atml1-3, upreg., LGOoe atml1-3 vs. lgo-2, upreg., LGOoe vs. lgo-2, upreg.); plant-type vacuole [GO:0000325] (LGOoe atml1-3 vs. atml1-3, upreg., LGOoe atml1-3 vs. lgo-2, upreg., LGOoe vs. lgo-2, upreg.)			protein binding [GO:0005515]; regulation of ion transport [GO:0043269]								1.02971	0.0261166					1.2855	0.000975386	1.0377	0.0370041											3.73	2.28	2.79	3.49	0.93	3.39	2.1	1.19	2.29	7.32	5.07	2.63
AT2G24600		Ankyrin repeat family protein		Ankyrin repeat family protein	Ankyrin repea [IPR002110]; Ankyrin repeat-containing domai [IPR020683]			integral component of membrane [GO:0016021] (LGOoe atml1-3 vs. Col_WT, upreg., LGOoe atml1-3 vs. atml1-3, upreg., LGOoe atml1-3 vs. lgo-2, upreg., LGOoe vs. Col_WT, upreg., LGOoe vs. lgo-2, upreg., batch three vs. batch one, downreg., batch two vs. batch one, downreg.)		biological_process [GO:0008150]								1.02919	0.025952			0.969677	0.0973462	1.09229	0.00892358	0.936334	0.0848738	1.03278	0.0432135			-0.865622	0.0154983	-0.865622	0.0154983			3.13	1.03	0.83	1.93	0.87	2.58	1.7	1.28	1.07	4.61	2.65	3.04
AT2G32190				unknown protein						biological_process [GO:0008150]; molecular_function [GO:0003674]								1.02838	0.0109576	0.961618	0.0355583	0.955436	0.0683171	1.25191	0.00034606	1.18515	0.00283709	1.17896	0.00379188			-0.87426	0.00634887	-0.87426	0.00634887			19.52	22.54	10.95	25.62	12.2	13.5	18.57	13.18	12.92	57.66	17.8	36.29
AT5G60900	RLK1 [receptor-like protein kinase 1]	receptor-like protein kinase 1	Encodes a receptor-like protein kinase.	receptor-like protein kinase 1 (RLK1)	Curculin-like (mannose-binding) lectin [IPR001480]; Protein kinase, ATP binding site [IPR017441]; Protein kinase, catalytic domain [IPR000719]; Protein kinase-like domai [IPR011009]; Serine/threonine-protein kinase domain [IPR002290]; Serine/threonine-protein kinase, active site [IPR008271]; Serine/threonine-protein kinase-like domain [IPR017442]; Tyrosine-protein kinase, catalytic domai [IPR0206…		carbohydrate binding [GO:0030246] (LGOoe vs. atml1-3, upreg., LGOoe vs. lgo-2, upreg., batch three vs. batch one, downreg., batch two vs. batch one, downreg.)	plasma membrane [GO:0005886] (LGOoe vs. atml1-3, upreg., LGOoe vs. lgo-2, upreg., batch three vs. batch one, downreg., batch two vs. batch one, downreg.); protein phosphorylation [GO:0006468] (LGOoe vs. atml1-3, upreg., LGOoe vs. lgo-2, upreg., batch three vs. batch one, downreg., batch two vs. batch one, downreg.); protein serine/threonine kinase activity [GO:0004674] (LGOoe vs. atml1-3, upreg.,…		kinase activity [GO:0016301]								1.02746	0.0318413	0.995602	0.0544062											-1.42312	0.000294912	-1.42312	0.000294912			1.36	0.12	0.14	0.24	0.04	0.25	0.38	0.08	0.03	2.92	0.18	0.55
AT1G32960	ATSBT3.3; SBT3.3	Subtilase family protein		SBT3.3	Peptidase S8, subtilisin-relate [IPR015500]; Peptidase S8/S53, subtilisin, active sit [IPR022398]; Peptidase S8/S53, subtilisin/kexin/sedolisin [IPR000209]; Protease-associated P [IPR003137]; Proteinase inhibitor I9, subtilisin propeptide [IPR010259]; Proteinase inhibitor, propeptid [IPR009020]		extracellular matrix [GO:0031012] (LGOoe vs. atml1-3, upreg., LGOoe vs. lgo-2, upreg., batch three vs. batch one, downreg., batch two vs. batch one, downreg.); induced systemic resistance [GO:0009682] (LGOoe vs. atml1-3, upreg., LGOoe vs. lgo-2, upreg., batch three vs. batch one, downreg., batch two vs. batch one, downreg.); plant-type cell wall [GO:0009505] (LGOoe vs. atml1-3, upreg., LGOoe vs. …	apoplast [GO:0048046] (LGOoe vs. atml1-3, upreg., LGOoe vs. lgo-2, upreg., batch three vs. batch one, downreg., batch two vs. batch one, downreg.); proteinaceous extracellular matrix [GO:0005578] (LGOoe vs. atml1-3, upreg., LGOoe vs. lgo-2, upreg., batch three vs. batch one, downreg., batch two vs. batch one, downreg.)		metabolic process [GO:0008152]; proteolysis [GO:0006508]; serine-type endopeptidase activity [GO:0004252]								1.02486	0.0190104	0.895272	0.0730273											-1.09926	0.00684475	-1.09926	0.00684475			0.4	0.12	0.05	0.1	0.08	0.04	0.07	0.01	0.03	1.48	0.07	0.15
AT2G28085	SAUR42 [SMALL AUXIN UPREGULATED RNA 42]	SAUR-like auxin-responsive protein family		SAUR-like auxin-responsive protein family	Auxin responsive SAUR protei [IPR003676]					cellular_component [GO:0005575]; molecular_function [GO:0003674]; response to auxin [GO:0009733]								1.0221	0.0420025					1.73083	2.77429e-06											1.67506	1.17551e-05	2.95	1.2	7.95	5.35	2.13	5.67	0.92	0.73	2	3.6	1.36	7.3
AT4G23610		Late embryogenesis abundant (LEA) hydroxyproline-rich glycoprotein family		Late embryogenesis abundant (LEA) hydroxyproline-rich glycoprotein family	Late embryogenesis abundant protein, group [IPR004864]			integral component of membrane [GO:0016021] (LGOoe vs. atml1-3, upreg., LGOoe vs. lgo-2, upreg.)		biological_process [GO:0008150]; molecular_function [GO:0003674]								1.02098	0.0491348	1.29781	0.00496239																	1.35	0.65	0.57	0.53	0.3	0.44	0.78	0.47	0.59	3.23	0.69	1.97
AT1G02400	ATGA2OX4 [Arabidopsis thaliana gibberellin 2-oxidase 4]; ATGA2OX6 [ARABIDOPSIS THALIANA GIBBERELLIN 2-OXIDASE 6]; DTA1 [DOWNSTREAM TARGET OF AGL15 1]; GA2OX6 [gibberellin 2-oxidase 6]	gibberellin 2-oxidase 6	Encodes a gibberellin 2-oxidase that acts on C19 gibberellins but not C20 gibberellins.	gibberellin 2-oxidase 6 (GA2OX6)	Oxoglutarate/iron-dependent oxygenase [IPR005123]		oxidation-reduction process [GO:0055114] (LGOoe atml1-3 vs. Col_WT, upreg., LGOoe atml1-3 vs. lgo-2, upreg., LGOoe vs. lgo-2, upreg., batch three vs. batch one, downreg., batch two vs. batch one, downreg.)			C-19 gibberellin 2-beta-dioxygenase activity [GO:0052634]; C-20 gibberellin 2-beta-dioxygenase activity [GO:0052635]; gibberellin biosynthetic process [GO:0009686]; gibberellin catabolic process [GO:0045487]; metal ion binding [GO:0046872]; response to red or far red light [GO:0009639]								1.02081	0.0292513					1.43228	0.000125146			0.930528	0.0866098			-0.870913	0.014304	-0.870913	0.014304			6.96	3.71	5.74	10.78	3.51	7.33	2.49	3	3.33	11.89	7.66	5.72
AT4G02520	ATGSTF2 [glutathione S-transferase PHI 2]; ATPM24; ATPM24.1; GST2; GSTF2 [glutathione S-transferase PHI 2]	glutathione S-transferase PHI 2	Encodes glutathione transferase belonging to the phi class of GSTs. Naming convention according to Wagner et al. (2002). The expression of this gene is upregulated by herbicide safeners such as benoxacor and fenclorim.	glutathione S-transferase PHI 2 (GSTF2)	Glutathione S-transferase, C-termina [IPR004046]; Glutathione S-transferase, C-terminal-lik [IPR010987]; Glutathione S-transferase, N-termina [IPR004045]; Glutathione S-transferase/chloride channel, C-termina [IPR017933]; Thioredoxin fol [IPR012335]; Thioredoxin-like fol [IPR012336]		auxin-activated signaling pathway [GO:0009734] (LGOoe vs. atml1-3, upreg., LGOoe vs. lgo-2, upreg., batch three vs. batch one, downreg., batch two vs. batch one, downreg.); camalexin binding [GO:2001147] (LGOoe vs. atml1-3, upreg., LGOoe vs. lgo-2, upreg., batch three vs. batch one, downreg., batch two vs. batch one, downreg.); defense response to fungus [GO:0050832] (LGOoe vs. atml1-3, upreg., L…	plasma membrane [GO:0005886] (LGOoe vs. atml1-3, upreg., LGOoe vs. lgo-2, upreg., batch three vs. batch one, downreg., batch two vs. batch one, downreg.); response to cold [GO:0009409] (LGOoe vs. atml1-3, upreg., LGOoe vs. lgo-2, upreg., batch three vs. batch one, downreg., batch two vs. batch one, downreg.)		endoplasmic reticulum [GO:0005783]; intracellular membrane-bounded organelle [GO:0043231]; response to zinc ion [GO:0010043]; toxin catabolic process [GO:0009407]								1.02028	0.014469	1.0295	0.0196869											-1.50934	5.80706e-05	-1.50934	5.80706e-05			80.76	3.93	1.92	5.84	2.66	5.1	11.26	3.06	1.88	312.79	2.45	11.01
AT1G18590	ATSOT17 [SULFOTRANSFERASE 17]; ATST5C [ARABIDOPSIS SULFOTRANSFERASE 5C]; SOT17 [sulfotransferase 17]	sulfotransferase 17	encodes a desulfoglucosinolate sulfotransferase, involved in the final step of glucosinolate core structure biosynthesis. Has a broad-substrate specificity with preference with methionine-derived desulfoglucosinolates.	sulfotransferase 17 (SOT17)	Sulfotransferase domain [IPR000863]		cytoplasm [GO:0005737] (LGOoe atml1-3 vs. lgo-2, upreg., LGOoe vs. atml1-3, upreg., LGOoe vs. lgo-2, upreg.); desulfoglucosinolate sulfotransferase activity [GO:0047364] (LGOoe atml1-3 vs. lgo-2, upreg., LGOoe vs. atml1-3, upreg., LGOoe vs. lgo-2, upreg.); glucosinolate biosynthetic process [GO:0019761] (LGOoe atml1-3 vs. lgo-2, upreg., LGOoe vs. atml1-3, upreg., LGOoe vs. lgo-2, upreg.)			sulfotransferase activity [GO:0008146]								1.02027	0.0106068	0.832674	0.0897431			0.953059	0.0144812													5.26	3.69	2.47	3.4	3.4	5.39	3.33	3.58	2.43	9.37	5.02	6.95
AT2G05520	ATGRP-3 [GLYCINE-RICH PROTEIN 3]; ATGRP3 [ARABIDOPSIS GLYCINE RICH PROTEIN 3]; GRP-3 [glycine-rich protein 3]; GRP3 [GLYCINE-RICH PROTEIN 3]	glycine-rich protein 3	Encodes a glycine-rich protein that is expressed mainly in stems and leaves. mRNA levels are upregulated in response to ABA, salicylic acid and ethylene but downregulated in response to dessication.	glycine-rich protein 3 (GRP-3)	Glycine rich protei [IPR010800]		response to desiccation [GO:0009269] (LGOoe atml1-3 vs. Col_WT, upreg., LGOoe atml1-3 vs. atml1-3, upreg., LGOoe atml1-3 vs. lgo-2, upreg., LGOoe vs. Col_WT, upreg., LGOoe vs. atml1-3, upreg., LGOoe vs. lgo-2, upreg., batch three vs. batch one, downreg., batch two vs. batch one, downreg.); response to ethylene [GO:0009723] (LGOoe atml1-3 vs. Col_WT, upreg., LGOoe atml1-3 vs. atml1-3, upreg., LGOo…	proteinaceous extracellular matrix [GO:0005578] (LGOoe atml1-3 vs. Col_WT, upreg., LGOoe atml1-3 vs. atml1-3, upreg., LGOoe atml1-3 vs. lgo-2, upreg., LGOoe vs. Col_WT, upreg., LGOoe vs. atml1-3, upreg., LGOoe vs. lgo-2, upreg., batch three vs. batch one, downreg., batch two vs. batch one, downreg.); response to abscisic acid [GO:0009737] (LGOoe atml1-3 vs. Col_WT, upreg., LGOoe atml1-3 vs. atml1…		molecular_function [GO:0003674]; protein binding [GO:0005515]								1.01999	0.0243418	1.0591	0.0243599	0.967126	0.0861433	0.993042	0.0202928	1.03216	0.029499	0.940179	0.0706666			-1.29905	0.00113392	-1.29905	0.00113392			72.17	9.57	14.08	39.92	10.01	6.92	51.05	7.94	8.33	796.6	15.23	47.25
AT2G30140	UGT87A2 [UDP-glucosyl transferase 87A2]	UDP-Glycosyltransferase superfamily protein	Encodes a putative glycosyltransferase. Regulates flowering time via FLOWERING LOCUS C.	UDP-Glycosyltransferase superfamily protein	UDP-glucuronosyl/UDP-glucosyltransferase [IPR002213]		cytoplasm [GO:0005737] (LGOoe atml1-3 vs. lgo-2, upreg., LGOoe vs. atml1-3, upreg., LGOoe vs. lgo-2, upreg., batch three vs. batch two, upreg.)			UDP-glycosyltransferase activity [GO:0008194]; flavonoid biosynthetic process [GO:0009813]; flavonoid glucuronidation [GO:0052696]; nucleus [GO:0005634]; quercetin 3-O-glucosyltransferase activity [GO:0080043]; quercetin 7-O-glucosyltransferase activity [GO:0080044]; regulation of flower development [GO:0009909]; transferase activity, transferring glycosyl groups [GO:0016757]; transferase activit…								1.01847	0.035957	1.00699	0.0530305			0.895863	0.0636239											0.965995	0.0518263	1.96	0.78	0.61	0.9	0.61	0.43	0.76	0.55	0.33	6.7	0.55	5.08
AT1G65790	ARK1 [receptor kinase 1]; RK1 [receptor kinase 1]	receptor kinase 1	An alternatively spliced gene that encodes a functional transmembrane receptor serine/threonine kinase, alternate form may not have transmembrane domain.	receptor kinase 1 (RK1)	Apple-lik [IPR003609]; Curculin-like (mannose-binding) lectin [IPR001480]; PAN-2 domai [IPR013227]; Protein kinase, ATP binding site [IPR017441]; Protein kinase, catalytic domain [IPR000719]; Protein kinase-like domai [IPR011009]; S-locus glycoprotein [IPR000858]; S-locus receptor kinase, C-termina [IPR021820]; S-locus, receptor kinas [IPR022126]; Serine-threonine/tyrosine-protein kinase [IPR0012…		abscisic acid-activated signaling pathway [GO:0009738] (LGOoe vs. atml1-3, upreg., LGOoe vs. lgo-2, upreg., batch three vs. batch one, downreg., batch three vs. batch two, upreg., batch two vs. batch one, downreg.); carbohydrate binding [GO:0030246] (LGOoe vs. atml1-3, upreg., LGOoe vs. lgo-2, upreg., batch three vs. batch one, downreg., batch three vs. batch two, upreg., batch two vs. batch one,…	ATP binding [GO:0005524] (LGOoe vs. atml1-3, upreg., LGOoe vs. lgo-2, upreg., batch three vs. batch one, downreg., batch three vs. batch two, upreg., batch two vs. batch one, downreg.); integral component of membrane [GO:0016021] (LGOoe vs. atml1-3, upreg., LGOoe vs. lgo-2, upreg., batch three vs. batch one, downreg., batch three vs. batch two, upreg., batch two vs. batch one, downreg.); plasma m…		kinase activity [GO:0016301]; membrane [GO:0016020]; nucleus [GO:0005634]; pollen-pistil interaction [GO:0009875]; protein autophosphorylation [GO:0046777]; protein kinase activity [GO:0004672]; transmembrane receptor protein kinase activity [GO:0019199]; ubiquitin protein ligase binding [GO:0031625]								1.01638	0.0194687	0.894782	0.0820785											-1.48952	8.06632e-07	-1.48952	8.06632e-07	0.690995	0.0969223	1.94	0.47	0.66	1.57	0.19	0.86	1.16	0.32	0.59	3.11	0.68	1.27
AT2G32680	AtRLP23 [receptor like protein 23]; RLP23 [receptor like protein 23]	receptor like protein 23		receptor like protein 23 (RLP23)	Leucine-rich repeat [IPR001611]		defense response [GO:0006952] (LGOoe vs. atml1-3, upreg., LGOoe vs. lgo-2, upreg., batch three vs. batch one, downreg., batch two vs. batch one, downreg.)			kinase activity [GO:0016301]; signal transduction [GO:0007165]								1.01603	0.00801599	0.942879	0.0248102											-1.07985	0.00529932	-1.07985	0.00529932			1.39	0.21	0.05	0.1	0.13	0.03	0.05	0.04	0.01	4.94	0.07	0.44
AT1G70830	MLP28 [MLP-like protein 28]	MLP-like protein 28		MLP-like protein 28 (MLP28)	Bet v I allergen [IPR000916]		defense response [GO:0006952] (LGOoe vs. lgo-2, upreg., batch three vs. batch one, upreg., batch two vs. batch one, upreg.); response to biotic stimulus [GO:0009607] (LGOoe vs. lgo-2, upreg., batch three vs. batch one, upreg., batch two vs. batch one, upreg.)			molecular_function [GO:0003674]								1.01419	0.0314169													0.868715	0.0149095	0.868715	0.0149095			6.6	16.39	10.61	2.87	11.45	14.75	5.25	5.28	8.62	14.83	22.21	11.35
AT2G38860	DJ-1e; DJ1E; YLS5	Class I glutamine amidotransferase-like superfamily protein	Encodes protease I (pfpI)-like protein YLS5.	YLS5	ThiJ/Pfp [IPR002818]					glyoxalase III activity [GO:0019172]; methylglyoxal catabolic process to D-lactate via S-lactoyl-glutathione [GO:0019243]; peptidase activity [GO:0008233]; proteolysis [GO:0006508]								1.01394	0.0111849	0.930611	0.0394978																	5.96	4.79	3.97	4.08	4.74	4.09	3.95	3.49	3.44	17.34	4.82	4.88
AT1G76930	ATEXT1 [EXTENSIN 1]; ATEXT4 [extensin 4]; EXT1 [extensin 1]; EXT4 [extensin 4]; ORG5 [OBP3-RESPONSIVE GENE 5]	extensin 4	Encodes an Arabidopsis extensin gene that belongs to cell-wall hydroxyproline-rich glycoproteins. The cross-link of extensins enforces cell wall strength. Transgenic plants overexpressing this gene show an increase in stem thickness.	extensin 4 (EXT4)			response to wounding [GO:0009611] (LGOoe vs. Col_WT, upreg., LGOoe vs. atml1-3, upreg., LGOoe vs. lgo-2, upreg., batch three vs. batch one, downreg., batch two vs. batch one, downreg.); structural constituent of cell wall [GO:0005199] (LGOoe vs. Col_WT, upreg., LGOoe vs. atml1-3, upreg., LGOoe vs. lgo-2, upreg., batch three vs. batch one, downreg., batch two vs. batch one, downreg.)	response to abscisic acid [GO:0009737] (LGOoe vs. Col_WT, upreg., LGOoe vs. atml1-3, upreg., LGOoe vs. lgo-2, upreg., batch three vs. batch one, downreg., batch two vs. batch one, downreg.); response to jasmonic acid [GO:0009753] (LGOoe vs. Col_WT, upreg., LGOoe vs. atml1-3, upreg., LGOoe vs. lgo-2, upreg., batch three vs. batch one, downreg., batch two vs. batch one, downreg.); response to salic…										1.0137	0.00356037	1.08612	0.00173215	1.02525	0.00860214									-0.724201	0.0750279	-0.724201	0.0750279			5.96	0.53	0.39	0.68	0.49	0.54	3.89	1.86	0.39	103.63	0.69	49.65
AT5G39520		Protein of unknown function (DUF1997)		Protein of unknown function (DUF1997)	Protein of unknown function DUF199 [IPR018971]					biological_process [GO:0008150]; molecular_function [GO:0003674]								1.00955	0.0497419																	1.56518	0.000243765	4.93	1.61	9.6	12.03	1.65	4.76	2.95	3.43	4.55	19.5	3.92	38.78
AT5G19230		Glycoprotein membrane precursor GPI-anchored		Glycoprotein membrane precursor GPI-anchored						anchored component of membrane [GO:0031225]; biological_process [GO:0008150]; molecular_function [GO:0003674]								1.00951	0.0243418	0.941675	0.061889			1.19498	0.00189191	1.12715	0.0101093					-0.700401	0.0510922	-0.700401	0.0510922			13.17	7.1	8	10.68	2.12	11.03	7.8	5.8	5.44	17.37	10.56	18.54
AT4G03450		Ankyrin repeat family protein		Ankyrin repeat family protein	Ankyrin repea [IPR002110]; Ankyrin repeat-containing domai [IPR020683]		cellular response to salicylic acid stimulus [GO:0071446] (LGOoe vs. atml1-3, upreg., LGOoe vs. lgo-2, upreg., batch three vs. batch one, downreg., batch two vs. batch one, downreg.); regulation of defense response [GO:0031347] (LGOoe vs. atml1-3, upreg., LGOoe vs. lgo-2, upreg., batch three vs. batch one, downreg., batch two vs. batch one, downreg.)	integral component of membrane [GO:0016021] (LGOoe vs. atml1-3, upreg., LGOoe vs. lgo-2, upreg., batch three vs. batch one, downreg., batch two vs. batch one, downreg.)		regulation of salicylic acid mediated signaling pathway [GO:2000031]								1.00571	0.00999998	0.916236	0.0323946											-0.904077	0.0232757	-0.904077	0.0232757			0.57	0.1	0.02	0.09	0.09	0.02	0.05	0.03	0.02	1.56	0.11	0.21
AT5G35370		S-locus lectin protein kinase family protein		S-locus lectin protein kinase family protein	Curculin-like (mannose-binding) lectin [IPR001480]; Protein kinase, ATP binding site [IPR017441]; Protein kinase, catalytic domain [IPR000719]; Protein kinase-like domai [IPR011009]; Serine/threonine-protein kinase domain [IPR002290]; Serine/threonine-protein kinase, active site [IPR008271]; Serine/threonine-protein kinase-like domain [IPR017442]; Tyrosine-protein kinase, catalytic domai [IPR0206…		carbohydrate binding [GO:0030246] (LGOoe atml1-3 vs. lgo-2, upreg., LGOoe vs. Col_WT, upreg., LGOoe vs. lgo-2, upreg.)	ATP binding [GO:0005524] (LGOoe atml1-3 vs. lgo-2, upreg., LGOoe vs. Col_WT, upreg., LGOoe vs. lgo-2, upreg.); integral component of membrane [GO:0016021] (LGOoe atml1-3 vs. lgo-2, upreg., LGOoe vs. Col_WT, upreg., LGOoe vs. lgo-2, upreg.); plasma membrane [GO:0005886] (LGOoe atml1-3 vs. lgo-2, upreg., LGOoe vs. Col_WT, upreg., LGOoe vs. lgo-2, upreg.); protein phosphorylation [GO:0006468] (LGOoe…		kinase activity [GO:0016301]								1.00561	0.0516267			1.05077	0.0801032	0.899661	0.0760521													0.29	0.21	0.35	0.68	0.33	0.38	0.31	0.26	0.29	1.26	0.47	0.94
AT1G07000	ATEXO70B2 [exocyst subunit exo70 family protein B2]; EXO70B2 [exocyst subunit exo70 family protein B2]	exocyst subunit exo70 family protein B2	A member of EXO70 gene family, putative exocyst subunits, conserved in land plants. Arabidopsis thaliana contains 23 putative EXO70 genes, which can be classified into eight clusters on the phylogenetic tree.	exocyst subunit exo70 family protein B2 (EXO70B2)	Exo70 exocyst complex subunit [IPR004140]		exocytosis [GO:0006887] (LGOoe vs. Col_WT, upreg., LGOoe vs. atml1-3, upreg., LGOoe vs. lgo-2, upreg., batch three vs. batch one, downreg., batch two vs. batch one, downreg.)			cytosol [GO:0005829]; exocyst [GO:0000145]; extracellular exosome [GO:0070062]; nucleus [GO:0005634]; vesicle docking involved in exocytosis [GO:0006904]								1.00549	0.00463049	0.939507	0.0180873	0.944223	0.0300693									-1.09208	2.03631e-05	-1.09208	2.03631e-05			6.65	2.35	1.56	5.64	1.44	3.62	4.19	2.16	2.57	10.12	4.56	4.65
AT2G36220				unknown protein						anaerobic respiration [GO:0009061]; cellular_component [GO:0005575]; molecular_function [GO:0003674]								1.00465	0.00396093	1.02607	0.00476981	0.971282	0.0200191									-0.524667	0.0827146	-0.524667	0.0827146	0.855917	0.00535271	10.29	6.09	9.18	10.29	5.84	9.85	8.26	4.87	12.24	13.6	12.99	23.09
AT3G48080		alpha/beta-Hydrolases superfamily protein		alpha/beta-Hydrolases superfamily protein	Lipase, class 3 [IPR002921]		cytoplasm [GO:0005737] (LGOoe vs. atml1-3, upreg., LGOoe vs. lgo-2, upreg., batch three vs. batch one, downreg., batch two vs. batch one, downreg.); defense response [GO:0006952] (LGOoe vs. atml1-3, upreg., LGOoe vs. lgo-2, upreg., batch three vs. batch one, downreg., batch two vs. batch one, downreg.); triglyceride lipase activity [GO:0004806] (LGOoe vs. atml1-3, upreg., LGOoe vs. lgo-2, upreg.,…			hydrolase activity [GO:0016787]; lipase activity [GO:0016298]; lipid metabolic process [GO:0006629]; nucleus [GO:0005634]; signal transducer activity [GO:0004871]								1.00253	0.0307429	0.882562	0.0986327											-1.20743	0.00285553	-1.20743	0.00285553			1.38	0.1	0.05	0.22	0.14	0.23	0.29	0.05	0.07	1.89	0.22	0.72
AT5G25250	FLOT1 [flotillin 1]	SPFH/Band 7/PHB domain-containing membrane-associated protein family	Encodes a protein that is involved in a membrane microdomain-dependent, but clathrin-independent, endocytic pathway required for optimal seedling development.	SPFH/Band 7/PHB domain-containing membrane-associated protein family	Band 7 protei [IPR001107]		cellular response to hypoxia [GO:0071456] (LGOoe vs. atml1-3, upreg., LGOoe vs. lgo-2, upreg., batch three vs. batch one, downreg., batch two vs. batch one, downreg.)	plasma membrane [GO:0005886] (LGOoe vs. atml1-3, upreg., LGOoe vs. lgo-2, upreg., batch three vs. batch one, downreg., batch two vs. batch one, downreg.)		caveola [GO:0005901]; endocytosis [GO:0006897]; endosome [GO:0005768]; membrane invagination [GO:0010324]; molecular_function [GO:0003674]								1.00142	0.0326643	1.03998	0.0310786											-1.45999	0.000165643	-1.45999	0.000165643			2.14	0.27	0.12	0.48	0.13	0.26	0.96	0.12	0.05	7.8	0.15	0.96
AT1G51800	IOS1 [IMPAIRED OOMYCETE SUSCEPTIBILITY 1]	Leucine-rich repeat protein kinase family protein	The gene encodes a putative member of the LRR-RLK protein family. Expressin and mutant analysis revealed that it contributes to the interaction between Arabidopsis and Hyaloperonospora arabidopsidis. and	Leucine-rich repeat protein kinase family protein	Protein kinase, ATP binding site [IPR017441]; Protein kinase, catalytic domain [IPR000719]; Protein kinase-like domai [IPR011009]; Serine/threonine-protein kinase, active site [IPR008271]; Serine/threonine-protein kinase-like domain [IPR017442]		defense response to fungus [GO:0050832] (LGOoe atml1-3 vs. Col_WT, upreg., LGOoe atml1-3 vs. atml1-3, upreg., LGOoe atml1-3 vs. lgo-2, upreg., LGOoe vs. lgo-2, upreg., batch three vs. batch one, downreg., batch two vs. batch one, downreg.); negative regulation of abscisic acid-activated signaling pathway [GO:0009788] (LGOoe atml1-3 vs. Col_WT, upreg., LGOoe atml1-3 vs. atml1-3, upreg., LGOoe atml…	ATP binding [GO:0005524] (LGOoe atml1-3 vs. Col_WT, upreg., LGOoe atml1-3 vs. atml1-3, upreg., LGOoe atml1-3 vs. lgo-2, upreg., LGOoe vs. lgo-2, upreg., batch three vs. batch one, downreg., batch two vs. batch one, downreg.); integral component of membrane [GO:0016021] (LGOoe atml1-3 vs. Col_WT, upreg., LGOoe atml1-3 vs. atml1-3, upreg., LGOoe atml1-3 vs. lgo-2, upreg., LGOoe vs. lgo-2, upreg., b…		kinase activity [GO:0016301]; pollen tube [GO:0090406]								0.999947	0.047043					1.62237	1.37012e-05	1.18235	0.0112087	1.21928	0.00996523			-1.11563	0.00217926	-1.11563	0.00217926			1.04	0.71	0.34	1.4	0.26	0.81	0.75	0.3	0.23	1.76	0.59	1.16
AT2G46650	ATCB5-C [ARABIDOPSIS CYTOCHROME B5 ISOFORM C]; B5 #1; CB5-C [cytochrome B5 isoform C]; CYTB5-C	cytochrome B5 isoform C	member of Cytochromes b5	cytochrome B5 isoform C (CB5-C)	Cytochrome b5 [IPR001199]; Cytochrome b5, heme-binding site [IPR018506]		heme binding [GO:0020037] (LGOoe atml1-3 vs. lgo-2, upreg., LGOoe vs. lgo-2, upreg.); oxidation-reduction process [GO:0055114] (LGOoe atml1-3 vs. lgo-2, upreg., LGOoe vs. lgo-2, upreg.)	integral component of membrane [GO:0016021] (LGOoe atml1-3 vs. lgo-2, upreg., LGOoe vs. lgo-2, upreg.)		endoplasmic reticulum membrane [GO:0005789]; metal ion binding [GO:0046872]								0.995571	0.0497419					1.12374	0.00972831													6.39	15.43	10.94	3.81	9.32	9.33	2.27	7.24	4.53	18.4	13.28	7.58
AT2G03980		GDSL-like Lipase/Acylhydrolase superfamily protein		GDSL-like Lipase/Acylhydrolase superfamily protein	Lipase, GDSL [IPR001087]		carboxylic ester hydrolase activity [GO:0052689] (LGOoe atml1-3 vs. Col_WT, upreg., LGOoe atml1-3 vs. atml1-3, upreg., LGOoe atml1-3 vs. lgo-2, upreg., LGOoe vs. lgo-2, upreg.); extracellular region [GO:0005576] (LGOoe atml1-3 vs. Col_WT, upreg., LGOoe atml1-3 vs. atml1-3, upreg., LGOoe atml1-3 vs. lgo-2, upreg., LGOoe vs. lgo-2, upreg.)			hydrolase activity, acting on ester bonds [GO:0016788]; lipid catabolic process [GO:0016042]								0.994131	0.00396093					1.61908	4.08667e-09	0.891381	0.0200554	0.863718	0.0337858									16.93	7.88	9.74	15.46	11.76	7.78	5.25	5.61	6.21	17.03	11.07	9.08
AT1G67810	SUFE2 [sulfur E2]	sulfur E2	Encodes a protein capable of stimulating the cysteine desulfurase activity of CpNifS (AT1G08490) in vitro. SufE2:GFP localizes to the chloroplasts where it is likely to play a role in iron-sulfur cluster assembly. Transcript levels for this gene are high in the pollen relative to other organs based on RT-PCR analysis.	sulfur E2 (SUFE2)	Fe-S metabolism associated Suf [IPR003808]		positive regulation of sulfur metabolic process [GO:0051176] (LGOoe vs. atml1-3, upreg., LGOoe vs. lgo-2, upreg., batch three vs. batch two, upreg.)			chloroplast [GO:0009507]; enzyme activator activity [GO:0008047]; iron-sulfur cluster assembly [GO:0016226]								0.993458	0.0557042	1.04289	0.0507375															1.2929	0.00500877	1.16	1.11	1.69	1.47	0.78	1.51	0.99	1.42	1.24	2.2	1.56	15.42
AT2G39200	ATMLO12 [MILDEW RESISTANCE LOCUS O 12]; MLO12 [MILDEW RESISTANCE LOCUS O 12]	Seven transmembrane MLO family protein	A member of a large family of seven-transmembrane domain proteins specific to plants, homologs of the barley mildew resistance locus o (MLO) protein. The Arabidopsis genome contains 15 genes encoding MLO proteins, with localization in plasma membrane. Phylogenetic analysis revealed four clades of closely-related AtMLO genes. ATMLO6 belongs to the clade IV, with AtMLO2, AtMLO3 and AtMLO12. The gen…	MILDEW RESISTANCE LOCUS O 12 (MLO12)	Mlo-related protein [IPR004326]		defense response [GO:0006952] (LGOoe atml1-3 vs. Col_WT, upreg., LGOoe atml1-3 vs. atml1-3, upreg., LGOoe atml1-3 vs. lgo-2, upreg., LGOoe vs. lgo-2, upreg., batch three vs. batch one, downreg., batch three vs. batch two, upreg., batch two vs. batch one, downreg.); defense response to fungus, incompatible interaction [GO:0009817] (LGOoe atml1-3 vs. Col_WT, upreg., LGOoe atml1-3 vs. atml1-3, upreg…	calmodulin binding [GO:0005516] (LGOoe atml1-3 vs. Col_WT, upreg., LGOoe atml1-3 vs. atml1-3, upreg., LGOoe atml1-3 vs. lgo-2, upreg., LGOoe vs. lgo-2, upreg., batch three vs. batch one, downreg., batch three vs. batch two, upreg., batch two vs. batch one, downreg.); integral component of membrane [GO:0016021] (LGOoe atml1-3 vs. Col_WT, upreg., LGOoe atml1-3 vs. atml1-3, upreg., LGOoe atml1-3 vs.…		cell death [GO:0008219]								0.991504	0.0525766					1.59935	2.27233e-05	1.11435	0.0240863	1.32049	0.00350759			-1.53197	8.29405e-06	-1.53197	8.29405e-06	0.815788	0.075921	1.75	0.49	0.82	2.88	0.62	0.85	1.56	0.3	0.35	3.98	0.36	2.1
AT1G21250	AtWAK1; PRO25; WAK1 [cell wall-associated kinase 1]	cell wall-associated kinase	cell wall-associated kinase, may function as a signaling receptor of extracellular matrix component such as oligogalacturonides.	cell wall-associated kinase (WAK1)	EGF calcium-bindin [IPR013091]; EGF-lik [IPR006210]; EGF-like calcium-binding [IPR001881]; EGF-like calcium-binding, conserved site [IPR018097]; EGF-like, type [IPR000742]; EGF-type aspartate/asparagine hydroxylation sit [IPR000152]; Protein kinase, catalytic domain [IPR000719]; Protein kinase-like domai [IPR011009]; Serine/threonine-protein kinase, active site [IPR008271]; Serine/threonine-prote…		calcium ion binding [GO:0005509] (LGOoe atml1-3 vs. lgo-2, upreg., LGOoe vs. lgo-2, upreg., batch three vs. batch one, downreg., batch two vs. batch one, downreg.); defense response to fungus [GO:0050832] (LGOoe atml1-3 vs. lgo-2, upreg., LGOoe vs. lgo-2, upreg., batch three vs. batch one, downreg., batch two vs. batch one, downreg.); plant-type cell wall [GO:0009505] (LGOoe atml1-3 vs. lgo-2, up…	ATP binding [GO:0005524] (LGOoe atml1-3 vs. lgo-2, upreg., LGOoe vs. lgo-2, upreg., batch three vs. batch one, downreg., batch two vs. batch one, downreg.); integral component of membrane [GO:0016021] (LGOoe atml1-3 vs. lgo-2, upreg., LGOoe vs. lgo-2, upreg., batch three vs. batch one, downreg., batch two vs. batch one, downreg.); plasma membrane [GO:0005886] (LGOoe atml1-3 vs. lgo-2, upreg., LGO…		cell surface receptor signaling pathway [GO:0007166]; kinase activity [GO:0016301]; phosphorylation [GO:0016310]; polysaccharide binding [GO:0030247]; protein binding [GO:0005515]								0.989915	0.0522481					0.907826	0.0649086							-1.43322	2.75027e-05	-1.43322	2.75027e-05			43.07	6.77	3.97	15.13	5.55	14.73	15.4	3.89	7.03	56.24	7.6	18.1
AT3G26210	CYP71B23 ["cytochrome P450, family 71, subfamily B, polypeptide 23"]	cytochrome P450, family 71, subfamily B, polypeptide 23	putative cytochrome P450	cytochrome P450, family 71, subfamily B, polypeptide 23 (CYP71B23)	Cytochrome P450 [IPR001128]; Cytochrome P450, E-class, group I [IPR002401]; Cytochrome P450, conserved sit [IPR017972]		defense response to other organism [GO:0098542] (LGOoe vs. lgo-2, upreg., batch three vs. batch one, downreg., batch two vs. batch one, downreg.); heme binding [GO:0020037] (LGOoe vs. lgo-2, upreg., batch three vs. batch one, downreg., batch two vs. batch one, downreg.); iron ion binding [GO:0005506] (LGOoe vs. lgo-2, upreg., batch three vs. batch one, downreg., batch two vs. batch one, downreg.)…	integral component of membrane [GO:0016021] (LGOoe vs. lgo-2, upreg., batch three vs. batch one, downreg., batch two vs. batch one, downreg.)		membrane [GO:0016020]								0.989555	0.0452471													-1.23755	0.00244554	-1.23755	0.00244554			3.11	0.76	0.27	1.46	0.36	0.72	1.28	0.17	0.24	8.06	0.18	2.99
AT5G24780	ATVSP1; VSP1 [vegetative storage protein 1]	vegetative storage protein 1	encodes an acid phosphatase similar to soybean vegetative storage proteins. Gene expression is induced by wounding and jasmonic acid.	vegetative storage protein 1 (VSP1)	Acid phosphatase (Class B) [IPR005519]; Acid phosphatase, plant [IPR010028]; Vegetative storage protein/acid phosphatas [IPR014403]		defense response [GO:0006952] (LGOoe atml1-3 vs. lgo-2, upreg., LGOoe vs. lgo-2, upreg.); nutrient reservoir activity [GO:0045735] (LGOoe atml1-3 vs. lgo-2, upreg., LGOoe vs. lgo-2, upreg.)	response to jasmonic acid [GO:0009753] (LGOoe atml1-3 vs. lgo-2, upreg., LGOoe vs. lgo-2, upreg.)		acid phosphatase activity [GO:0003993]; dephosphorylation [GO:0016311]; transcription factor binding [GO:0008134]								0.985739	0.00380156					0.999575	0.00163923													3403.78	2224.64	3173.71	2278.32	2988.72	1836.06	2229.31	1592.62	1547.88	3015.43	3812.52	4150.31
AT2G43620		Chitinase family protein		Chitinase family protein	Chitin-binding, type 1 [IPR001002]; Chitin-binding, type 1, conserved site [IPR018371]; Glycoside hydrolase, family 19 [IPR016283]; Glycoside hydrolase, family 19, catalytic [IPR000726]		chitin binding [GO:0008061] (LGOoe atml1-3 vs. Col_WT, upreg., LGOoe atml1-3 vs. atml1-3, upreg., LGOoe atml1-3 vs. lgo-2, upreg., LGOoe vs. atml1-3, upreg., LGOoe vs. lgo-2, upreg., batch three vs. batch one, downreg., batch two vs. batch one, downreg.); chitinase activity [GO:0004568] (LGOoe atml1-3 vs. Col_WT, upreg., LGOoe atml1-3 vs. atml1-3, upreg., LGOoe atml1-3 vs. lgo-2, upreg., LGOoe vs…			cell wall macromolecule catabolic process [GO:0016998]; chitin catabolic process [GO:0006032]; polysaccharide catabolic process [GO:0000272]								0.98172	0.0604585	1.10139	0.0323946			1.28066	0.00207038	1.40033	0.00139367	1.27596	0.00645713			-0.835241	0.0430245	-0.835241	0.0430245			1.09	0.62	0.6	0.66	0.58	0.79	1.23	0.48	0.49	3.65	0.67	2.24
AT5G47070		Protein kinase superfamily protein		Protein kinase superfamily protein	Protein kinase, ATP binding site [IPR017441]; Protein kinase, catalytic domain [IPR000719]; Protein kinase-like domai [IPR011009]; Serine/threonine-protein kinase, active site [IPR008271]; Serine/threonine-protein kinase-like domain [IPR017442]			ATP binding [GO:0005524] (LGOoe atml1-3 vs. Col_WT, upreg., LGOoe atml1-3 vs. lgo-2, upreg., LGOoe vs. Col_WT, upreg., LGOoe vs. atml1-3, upreg., LGOoe vs. lgo-2, upreg., batch three vs. batch one, downreg., batch two vs. batch one, downreg.); protein phosphorylation [GO:0006468] (LGOoe atml1-3 vs. Col_WT, upreg., LGOoe atml1-3 vs. lgo-2, upreg., LGOoe vs. Col_WT, upreg., LGOoe vs. atml1-3, upreg…		kinase activity [GO:0016301]								0.981073	5.87094e-05	0.678694	0.0327717	0.861398	0.00342115	0.724394	0.00736668			0.604719	0.0970051			-0.901559	1.33257e-06	-0.901559	1.33257e-06			10.23	5.18	6.14	13.43	5.52	7.74	7.2	4.87	6.68	17.8	8.3	10.59
AT3G04720	AtPR4; HEL [HEVEIN-LIKE]; PR-4; PR4 [pathogenesis-related 4]	pathogenesis-related 4	Encodes a protein similar to the antifungal chitin-binding protein hevein from rubber tree latex. mRNA levels increase in response to ethylene and turnip crinkle virus infection.	pathogenesis-related 4 (PR4)	Barwin [IPR001153]; Barwin, conserved site [IPR018226]; Barwin-like endoglucanas [IPR014733]; Barwin-related endoglucanas [IPR009009]; Chitin-binding, type 1 [IPR001002]; Chitin-binding, type 1, conserved site [IPR018371]; Glycoside hydrolase, family 19, catalytic [IPR000726]		chitin binding [GO:0008061] (LGOoe atml1-3 vs. atml1-3, upreg., LGOoe atml1-3 vs. lgo-2, upreg., LGOoe vs. atml1-3, upreg., LGOoe vs. lgo-2, upreg., batch three vs. batch one, downreg., batch two vs. batch one, downreg.); chitinase activity [GO:0004568] (LGOoe atml1-3 vs. atml1-3, upreg., LGOoe atml1-3 vs. lgo-2, upreg., LGOoe vs. atml1-3, upreg., LGOoe vs. lgo-2, upreg., batch three vs. batch on…			killing of cells of other organism [GO:0031640]; ribonuclease activity [GO:0004540]								0.980781	0.0643306	1.08044	0.039034			0.863773	0.0975807	0.963436	0.0991981					-1.11706	0.00693245	-1.11706	0.00693245			9.7	1.97	1.52	2.77	2.16	1.99	5.86	1.31	1.82	32.62	2.54	7.6
AT2G47130	AtSDR3; SDR3 [short-chain dehydrogenase/reductase 2]	NAD(P)-binding Rossmann-fold superfamily protein	Encodes a short-chain dehydrogenase/reductase that is not involved in ABA biosynthesis but plays an important role in plant defense response to bacteria.	NAD(P)-binding Rossmann-fold superfamily protein	Glucose/ribitol dehydrogenase [IPR002347]; NAD(P)-binding domain [IPR016040]; Short-chain dehydrogenase/reductase SDR [IPR002198]		defense response to bacterium [GO:0042742] (LGOoe vs. atml1-3, upreg., LGOoe vs. lgo-2, upreg., batch three vs. batch one, downreg., batch two vs. batch one, downreg.); oxidation-reduction process [GO:0055114] (LGOoe vs. atml1-3, upreg., LGOoe vs. lgo-2, upreg., batch three vs. batch one, downreg., batch two vs. batch one, downreg.); oxidoreductase activity [GO:0016491] (LGOoe vs. atml1-3, upreg.…	plant-type hypersensitive response [GO:0009626] (LGOoe vs. atml1-3, upreg., LGOoe vs. lgo-2, upreg., batch three vs. batch one, downreg., batch two vs. batch one, downreg.)		abscisic acid biosynthetic process [GO:0009688]								0.977874	0.0555574	0.973964	0.0689415											-1.21607	0.00306759	-1.21607	0.00306759			3.83	0.7	0.27	0.91	0.13	1.2	1.38	0.36	0.41	9.46	0.6	2.28
AT4G04830	ATMSRB5 [methionine sulfoxide reductase B5]; MSRB5 [methionine sulfoxide reductase B5]	methionine sulfoxide reductase B5		methionine sulfoxide reductase B5 (MSRB5)	Methionine sulphoxide reductase B [IPR002579]; Mss4-lik [IPR011057]		oxidation-reduction process [GO:0055114] (LGOoe atml1-3 vs. Col_WT, upreg., LGOoe atml1-3 vs. atml1-3, upreg., LGOoe atml1-3 vs. lgo-2, upreg., LGOoe vs. atml1-3, upreg., LGOoe vs. lgo-2, upreg.); response to oxidative stress [GO:0006979] (LGOoe atml1-3 vs. Col_WT, upreg., LGOoe atml1-3 vs. atml1-3, upreg., LGOoe atml1-3 vs. lgo-2, upreg., LGOoe vs. atml1-3, upreg., LGOoe vs. lgo-2, upreg.)			cytosol [GO:0005829]; metal ion binding [GO:0046872]; peptide-methionine (R)-S-oxide reductase activity [GO:0033743]; protein repair [GO:0030091]								0.974146	0.0555574	0.932605	0.0943236			1.39789	0.000351371	1.35635	0.00156993	1.19363	0.0123959									17.89	11.44	5.61	7.31	12.16	11.88	9.47	7.77	10.63	24.92	13.24	35.16
AT2G32870		TRAF-like family protein		TRAF-like family protein	MAT [IPR002083]; TRAF-lik [IPR008974]; TRAF-typ [IPR013322]					biological_process [GO:0008150]; molecular_function [GO:0003674]								0.973945	0.0545033					1.52739	5.07947e-05	1.36423	0.00139968	1.33018	0.00262969			-0.896164	0.0165708	-0.896164	0.0165708			2.01	1.8	1.93	4.43	0.75	1.37	2.17	1.03	1.51	6.21	2.91	3.5
AT3G51330		Eukaryotic aspartyl protease family protein		Eukaryotic aspartyl protease family protein	Peptidase A1 [IPR001461]; Peptidase asparti [IPR021109]; Peptidase aspartic, active site [IPR001969]; Peptidase aspartic, catalytic [IPR009007]					anchored component of membrane [GO:0031225]; aspartic-type endopeptidase activity [GO:0004190]; proteolysis [GO:0006508]								0.973763	0.0693084	1.01713	0.0643603											-1.2728	0.000914441	-1.2728	0.000914441			2.34	0.54	0.4	0.82	0.46	0.56	1.21	0.37	0.4	6.47	0.46	0.85
AT3G47090		Leucine-rich repeat protein kinase family protein		Leucine-rich repeat protein kinase family protein	Leucine-rich repeat [IPR001611]; Leucine-rich repeat-containing N-terminal domain, type [IPR013210]; Protein kinase, ATP binding site [IPR017441]; Protein kinase, catalytic domain [IPR000719]; Protein kinase-like domai [IPR011009]; Serine/threonine-protein kinase, active site [IPR008271]; Serine/threonine-protein kinase-like domain [IPR017442]		transmembrane receptor protein tyrosine kinase signaling pathway [GO:0007169] (LGOoe vs. lgo-2, upreg.)	ATP binding [GO:0005524] (LGOoe vs. lgo-2, upreg.); integral component of membrane [GO:0016021] (LGOoe vs. lgo-2, upreg.); protein phosphorylation [GO:0006468] (LGOoe vs. lgo-2, upreg.); protein serine/threonine kinase activity [GO:0004674] (LGOoe vs. lgo-2, upreg.)		kinase activity [GO:0016301]								0.973184	0.066771																			0.28	0.36	0.18	0.31	0.17	0.14	0.18	0.19	0.11	0.62	0.29	0.48
AT2G46440	ATCNGC11 [cyclic nucleotide-gated channel 11]; CNGC11 [CYCLIC NUCLEOTIDE-GATED CHANNEL 11]	cyclic nucleotide-gated channels	Member of Cyclic nucleotide gated channel family. Positive regulator of resistance against avirulent fungal pathogen.	cyclic nucleotide-gated channels (CNGC11)	Cyclic nucleotide-bindin [IPR000595]; Cyclic nucleotide-binding-lik [IPR018490]; Ion transport [IPR005821]; RmlC-like jelly roll fol [IPR014710]		cAMP binding [GO:0030552] (LGOoe atml1-3 vs. lgo-2, upreg., LGOoe vs. lgo-2, upreg., batch three vs. batch one, downreg., batch two vs. batch one, downreg.); cGMP binding [GO:0030553] (LGOoe atml1-3 vs. lgo-2, upreg., LGOoe vs. lgo-2, upreg., batch three vs. batch one, downreg., batch two vs. batch one, downreg.); defense response [GO:0006952] (LGOoe atml1-3 vs. lgo-2, upreg., LGOoe vs. lgo-2, up…	calmodulin binding [GO:0005516] (LGOoe atml1-3 vs. lgo-2, upreg., LGOoe vs. lgo-2, upreg., batch three vs. batch one, downreg., batch two vs. batch one, downreg.); integral component of membrane [GO:0016021] (LGOoe atml1-3 vs. lgo-2, upreg., LGOoe vs. lgo-2, upreg., batch three vs. batch one, downreg., batch two vs. batch one, downreg.); plasma membrane [GO:0005886] (LGOoe atml1-3 vs. lgo-2, upre…		cation channel activity [GO:0005261]; cyclic nucleotide binding [GO:0030551]; ion channel activity [GO:0005216]; regulation of membrane potential [GO:0042391]; voltage-gated potassium channel activity [GO:0005249]								0.969347	0.0661644					1.04622	0.0233399							-0.906503	0.0212828	-0.906503	0.0212828			7.62	1.03	0.89	1.98	1.32	2.13	1.44	0.6	1.28	5.68	1.77	2.72
AT2G26560	PLA IIA [PHOSPHOLIPASE A 2A]; PLA2A [phospholipase A 2A]; PLAII alpha; PLP2 [PATATIN-LIKE PROTEIN 2]; PLP2 [PHOSPHOLIPASE A 2A]	phospholipase A 2A	Encodes a lipid acyl hydrolase with wide substrate specificity that accumulates upon infection by fungal and bacterial pathogens. Protein is localized in the cytoplasm in healthy leaves, and in membranes in infected cells. Plays a role in cell death and differentially affects the accumulation of oxylipins. Contributes to resistance to virus.	phospholipase A 2A (PLA2A)	Acyl transferase/acyl hydrolase/lysophospholipase [IPR016035]; Patatin [IPR002641]		cellular response to hypoxia [GO:0071456] (LGOoe vs. atml1-3, upreg., LGOoe vs. lgo-2, upreg., batch three vs. batch one, downreg., batch two vs. batch one, downreg.); cytoplasm [GO:0005737] (LGOoe vs. atml1-3, upreg., LGOoe vs. lgo-2, upreg., batch three vs. batch one, downreg., batch two vs. batch one, downreg.); nutrient reservoir activity [GO:0045735] (LGOoe vs. atml1-3, upreg., LGOoe vs. lgo…	plant-type hypersensitive response [GO:0009626] (LGOoe vs. atml1-3, upreg., LGOoe vs. lgo-2, upreg., batch three vs. batch one, downreg., batch two vs. batch one, downreg.)		acylglycerol lipase activity [GO:0047372]; cell death [GO:0008219]; defense response to virus [GO:0051607]; lipase activity [GO:0016298]; lipid catabolic process [GO:0016042]; lipid metabolic process [GO:0006629]; membrane [GO:0016020]								0.968956	0.0563493	0.960378	0.0720742											-1.18433	0.0040949	-1.18433	0.0040949			1.41	0.32	0.13	0.57	0.08	0.19	0.56	0.13	0.08	4.2	0.31	0.52
AT5G13200		GRAM domain family protein		GRAM domain family protein	GRA [IPR004182]		embryo development ending in seed dormancy [GO:0009793] (LGOoe atml1-3 vs. lgo-2, upreg., LGOoe vs. Col_WT, upreg., LGOoe vs. atml1-3, upreg., LGOoe vs. lgo-2, upreg., batch three vs. batch one, downreg., batch three vs. batch two, upreg., batch two vs. batch one, downreg.); maintenance of seed dormancy by absisic acid [GO:0098755] (LGOoe atml1-3 vs. lgo-2, upreg., LGOoe vs. Col_WT, upreg., LGOoe…			molecular_function [GO:0003674]; regulation of seed germination [GO:0010029]; seed germination [GO:0009845]								0.967984	0.000717987	0.674003	0.0786574	0.816298	0.02951	0.786739	0.00949883							-1.16908	1.32112e-08	-1.16908	1.32112e-08	0.612109	0.0285313	12.17	4.93	6.73	14.89	3.29	10.77	9.53	4.63	5.98	21.79	8.16	10.74
AT3G26200	CYP71B22 ["cytochrome P450, family 71, subfamily B, polypeptide 22"]	cytochrome P450, family 71, subfamily B, polypeptide 22	putative cytochrome P450	cytochrome P450, family 71, subfamily B, polypeptide 22 (CYP71B22)	Cytochrome P450 [IPR001128]; Cytochrome P450, E-class, group I [IPR002401]; Cytochrome P450, conserved sit [IPR017972]		heme binding [GO:0020037] (LGOoe atml1-3 vs. Col_WT, upreg., LGOoe atml1-3 vs. atml1-3, upreg., LGOoe vs. Col_WT, upreg., LGOoe vs. atml1-3, upreg., LGOoe vs. lgo-2, upreg.); iron ion binding [GO:0005506] (LGOoe atml1-3 vs. Col_WT, upreg., LGOoe atml1-3 vs. atml1-3, upreg., LGOoe vs. Col_WT, upreg., LGOoe vs. atml1-3, upreg., LGOoe vs. lgo-2, upreg.); oxidation-reduction process [GO:0055114] (LGO…	integral component of membrane [GO:0016021] (LGOoe atml1-3 vs. Col_WT, upreg., LGOoe atml1-3 vs. atml1-3, upreg., LGOoe vs. Col_WT, upreg., LGOoe vs. atml1-3, upreg., LGOoe vs. lgo-2, upreg.)		membrane [GO:0016020]								0.965478	0.0427759	1.33486	0.0014818	1.11248	0.0300693			1.17831	0.00847113	0.955935	0.0731656									1.22	0.83	0.63	0.78	0.55	0.84	1.61	0.37	1.11	2.65	2.32	1.9
AT5G54610	ANK [ankyrin]; BDA1 [bian da 2 (becoming big in Chinese)]	ankyrin	Induced in response to Salicylic acid. Belongs to the ankyrin repeat protein family.	ankyrin (ANK)	Ankyrin repea [IPR002110]; Ankyrin repeat-containing domai [IPR020683]			integral component of membrane [GO:0016021] (LGOoe vs. atml1-3, upreg., LGOoe vs. lgo-2, upreg., batch three vs. batch one, downreg., batch three vs. batch two, upreg., batch two vs. batch one, downreg.); response to salicylic acid [GO:0009751] (LGOoe vs. atml1-3, upreg., LGOoe vs. lgo-2, upreg., batch three vs. batch one, downreg., batch three vs. batch two, upreg., batch two vs. batch one, down…		innate immune response [GO:0045087]								0.964989	0.069138	0.949019	0.0948093											-1.23457	0.00236833	-1.23457	0.00236833	0.889548	0.0770694	16.4	1.75	1.36	4.66	1.01	2.28	5.79	0.77	0.79	13.67	1.84	13.86
AT3G10815		RING/U-box superfamily protein		RING/U-box superfamily protein	Zinc finger, C3HC4 RING-typ [IPR018957]; Zinc finger, RING-type [IPR001841]					biological_process [GO:0008150]; zinc ion binding [GO:0008270]								0.964207	0.0135306	0.948438	0.0199414	0.895556	0.0594643															0.22	0.19	0.3	0.15	0.18	0.26	0.29	0.06	0.06	1.82	0.1	2.85
AT1G24145				unknown protein						biological_process [GO:0008150]; molecular_function [GO:0003674]								0.963731	0.0737678	1.48233	0.00054692					1.02832	0.0582351					-1.14138	0.00563886	-1.14138	0.00563886	1.11013	0.020705	6.02	1.51	1.76	1.09	0.34	1.55	4.84	1.38	2.02	17.81	1.67	11.86
AT4G34131	UGT73B3 [UDP-glucosyl transferase 73B3]	UDP-glucosyl transferase 73B3		UDP-glucosyl transferase 73B3 (UGT73B3)	UDP-glucuronosyl/UDP-glucosyltransferase [IPR002213]		defense response [GO:0006952] (LGOoe vs. lgo-2, upreg., batch three vs. batch one, downreg., batch three vs. batch two, upreg., batch two vs. batch one, downreg.)			UDP-glucosyltransferase activity [GO:0035251]; UDP-glycosyltransferase activity [GO:0008194]; abscisic acid glucosyltransferase activity [GO:0010294]; flavonoid biosynthetic process [GO:0009813]; flavonoid glucuronidation [GO:0052696]; flavonol 3-O-glucosyltransferase activity [GO:0047893]; intracellular membrane-bounded organelle [GO:0043231]; quercetin 3-O-glucosyltransferase activity [GO:00800…								0.963037	0.0632148													-0.804811	0.0755411	-0.804811	0.0755411	1.04481	0.0341374	0.46	0.31	0.42	0.92	0.41	0.24	0.51	0.07	0.25	1.48	0.31	2.13
AT5G20230	ATBCB [blue-copper-binding protein]; BCB [BLUE COPPER BINDING PROTEIN]; BCB [blue-copper-binding protein]; SAG14 [SENESCENCE ASSOCIATED GENE 14]	blue-copper-binding protein	Al-stress-induced gene	blue-copper-binding protein (BCB)	Blue (type 1) copper domain [IPR000923]; Cupredoxi [IPR008972]; Plastocyanin-like [IPR003245]		defense response to fungus [GO:0050832] (LGOoe atml1-3 vs. atml1-3, upreg., LGOoe atml1-3 vs. lgo-2, upreg., LGOoe vs. atml1-3, upreg., LGOoe vs. lgo-2, upreg., batch three vs. batch one, downreg., batch three vs. batch two, upreg., batch two vs. batch one, downreg.); electron carrier activity [GO:0009055] (LGOoe atml1-3 vs. atml1-3, upreg., LGOoe atml1-3 vs. lgo-2, upreg., LGOoe vs. atml1-3, upr…	plasma membrane [GO:0005886] (LGOoe atml1-3 vs. atml1-3, upreg., LGOoe atml1-3 vs. lgo-2, upreg., LGOoe vs. atml1-3, upreg., LGOoe vs. lgo-2, upreg., batch three vs. batch one, downreg., batch three vs. batch two, upreg., batch two vs. batch one, downreg.)		aluminum cation transport [GO:0015690]; anchored component of membrane [GO:0031225]; cellular response to cold [GO:0070417]; copper ion binding [GO:0005507]; metal ion binding [GO:0046872]; protein binding [GO:0005515]; regulation of lignin biosynthetic process [GO:1901141]; response to absence of light [GO:0009646]								0.962479	0.067787	1.04314	0.0488748			0.969931	0.0427593	1.05059	0.046892					-0.742873	0.0689922	-0.742873	0.0689922	0.833586	0.0671101	56.74	20.86	40.26	50.09	8.28	43.9	24.26	39.42	19.07	118.43	45.74	104.54
AT1G56010	ANAC022 [Arabidopsis NAC domain containing protein 22]; NAC1 [NAC domain containing protein 1]; anac021 [Arabidopsis NAC domain containing protein 21]	NAC domain containing protein 1	Encodes a transcription factor involved in shoot apical meristem formation and auxin-mediated lateral root formation. The gene is thought not to be involved in stress responses (NaCl, auxins, ethylene). NAC1 (NAC1)	NAC domain containing protein 1 (NAC1)	No apical meristem (NAM) protein [IPR003441]	TF[NAC]	DNA binding [GO:0003677] (LGOoe vs. lgo-2, upreg., batch three vs. batch one, downreg., batch three vs. batch two, upreg., batch two vs. batch one, downreg.); auxin-activated signaling pathway [GO:0009734] (LGOoe vs. lgo-2, upreg., batch three vs. batch one, downreg., batch three vs. batch two, upreg., batch two vs. batch one, downreg.); regulation of transcription, DNA-templated [GO:0006355] (LG…			lateral root development [GO:0048527]; multicellular organismal development [GO:0007275]; nucleus [GO:0005634]; primary shoot apical meristem specification [GO:0010072]								0.958776	0.0772866													-0.78989	0.0710235	-0.78989	0.0710235	1.41417	0.000881248	1.43	0.75	1.52	1.6	0.95	1.63	1.39	0.41	0.86	2.64	0.83	5.67
AT4G29880	PIRL7 [plant intracellular ras group-related LRR 7]	plant intracellular ras group-related LRR 7	Encodes PIRL7, a member of the Plant Intracellular Ras-group-related LRRs (Leucine rich repeat proteins). PIRLs are a distinct, plant-specific class of intracellular LRRs that likely mediate protein interactions, possibly in the context of signal transduction.	plant intracellular ras group-related LRR 7 (PIRL7)	Leucine-rich repeat [IPR001611]													0.958327	0.0223511	1.12867	0.00433526	1.18343	0.00412782													1.14753	0.0114953	0.17	0.18	0.35	0.29	0.51	0.25	0.3	1.5	0.42	2.44	0.29	18.58
AT3G51440		Calcium-dependent phosphotriesterase superfamily protein		Calcium-dependent phosphotriesterase superfamily protein	Six-bladed beta-propeller, TolB-lik [IPR011042]; Strictosidine synthase [IPR004141]; Strictosidine synthase, conserved region [IPR018119]		response to ethylene [GO:0009723] (LGOoe vs. atml1-3, upreg., LGOoe vs. lgo-2, upreg., batch three vs. batch one, downreg., batch two vs. batch one, downreg.); response to fungus [GO:0009620] (LGOoe vs. atml1-3, upreg., LGOoe vs. lgo-2, upreg., batch three vs. batch one, downreg., batch two vs. batch one, downreg.); response to virus [GO:0009615] (LGOoe vs. atml1-3, upreg., LGOoe vs. lgo-2, upreg…	response to jasmonic acid [GO:0009753] (LGOoe vs. atml1-3, upreg., LGOoe vs. lgo-2, upreg., batch three vs. batch one, downreg., batch two vs. batch one, downreg.); response to salicylic acid [GO:0009751] (LGOoe vs. atml1-3, upreg., LGOoe vs. lgo-2, upreg., batch three vs. batch one, downreg., batch two vs. batch one, downreg.)		alkaloid biosynthetic process [GO:0009821]; biosynthetic process [GO:0009058]; endoplasmic reticulum [GO:0005783]; strictosidine synthase activity [GO:0016844]; vacuole [GO:0005773]								0.955811	0.0631909	0.920832	0.0969369											-0.830849	0.0640343	-0.830849	0.0640343			1.67	0.18	0.38	0.48	0.51	0.42	0.74	0.29	0.21	5.51	0.54	1.32
AT1G01340	ACBK1; ATCNGC10 [cyclic nucleotide gated channel 10]; CNGC10 [cyclic nucleotide gated channel 10]	cyclic nucleotide gated channel 10	member of Cyclic nucleotide gated channel family	cyclic nucleotide gated channel 10 (CNGC10)	Cyclic nucleotide-bindin [IPR000595]; Cyclic nucleotide-binding-lik [IPR018490]; IQ calmodulin-binding regio [IPR000048]; Ion transport [IPR005821]; RmlC-like jelly roll fol [IPR014710]		cAMP binding [GO:0030552] (LGOoe vs. lgo-2, upreg.); cGMP binding [GO:0030553] (LGOoe vs. lgo-2, upreg.)	calmodulin binding [GO:0005516] (LGOoe vs. lgo-2, upreg.); integral component of membrane [GO:0016021] (LGOoe vs. lgo-2, upreg.); plasma membrane [GO:0005886] (LGOoe vs. lgo-2, upreg.)		cyclic nucleotide binding [GO:0030551]; ion channel activity [GO:0005216]; regulation of membrane potential [GO:0042391]; voltage-gated potassium channel activity [GO:0005249]								0.952533	0.0774516																			0.41	0.22	0.29	0.23	0.21	0.25	0.26	0.14	0.13	0.93	0.17	0.89
AT1G35710		Protein kinase family protein with leucine-rich repeat domain		Protein kinase family protein with leucine-rich repeat domain	Leucine-rich repeat [IPR001611]; Leucine-rich repeat, typical subtyp [IPR003591]; Leucine-rich repeat-containing N-terminal domain, type [IPR013210]; Protein kinase, ATP binding site [IPR017441]; Protein kinase, catalytic domain [IPR000719]; Protein kinase-like domai [IPR011009]; Serine/threonine-protein kinase domain [IPR002290]; Serine/threonine-protein kinase-like domain [IPR017442]; Tyrosine-…		transmembrane receptor protein tyrosine kinase signaling pathway [GO:0007169] (LGOoe vs. atml1-3, upreg., LGOoe vs. lgo-2, upreg., batch three vs. batch one, downreg., batch two vs. batch one, downreg.)	ATP binding [GO:0005524] (LGOoe vs. atml1-3, upreg., LGOoe vs. lgo-2, upreg., batch three vs. batch one, downreg., batch two vs. batch one, downreg.); integral component of membrane [GO:0016021] (LGOoe vs. atml1-3, upreg., LGOoe vs. lgo-2, upreg., batch three vs. batch one, downreg., batch two vs. batch one, downreg.); protein phosphorylation [GO:0006468] (LGOoe vs. atml1-3, upreg., LGOoe vs. lgo…										0.952486	0.0807659	1.14719	0.0241449											-1.01203	0.0142885	-1.01203	0.0142885			14.05	2.24	1.07	2.62	2.49	3.13	7.8	1.75	2.82	24.8	2.94	12.77
AT3G51970	ASAT1 [acyl-CoA sterol acyl transferase 1]; ATASAT1; ATSAT1 [ARABIDOPSIS THALIANA STEROL O-ACYLTRANSFERASE 1]	acyl-CoA sterol acyl transferase 1		acyl-CoA sterol acyl transferase 1 (ASAT1)	Wax synthas [IPR017088]			integral component of membrane [GO:0016021] (LGOoe vs. lgo-2, upreg.)		O-acyltransferase activity [GO:0008374]; biological_process [GO:0008150]; protein binding [GO:0005515]; sterol catabolic process [GO:0016127]; sterol esterification [GO:0034434]; transferase activity, transferring acyl groups [GO:0016746]								0.951293	0.0747849																			2.3	0.68	1.27	1.16	0.92	1.31	0.83	0.76	0.72	1.59	1.17	3.61
AT5G12420		O-acyltransferase (WSD1-like) family protein		O-acyltransferase (WSD1-like) family protein	O-acyltransferase, WSD1, C-termina [IPR009721]; O-acyltransferase, WSD1, N-termina [IPR004255]			integral component of membrane [GO:0016021] (LGOoe vs. Col_WT, upreg., LGOoe vs. atml1-3, upreg., LGOoe vs. lgo-2, upreg., batch three vs. batch one, downreg., batch two vs. batch one, downreg.)		diacylglycerol O-acyltransferase activity [GO:0004144]; glycerolipid biosynthetic process [GO:0045017]								0.951184	0.0446562	1.11866	0.0101217	0.957521	0.0799874									-1.15909	0.00393048	-1.15909	0.00393048			0.23	0.07	0.07	0.12	0.06	0.03	0.28	0.07	0.02	1.91	0.15	0.15
AT5G44568				unknown protein						biological_process [GO:0008150]; molecular_function [GO:0003674]								0.949623	0.0817176	1.04079	0.0548149			1.12851	0.0120055	1.21968	0.0101093					-0.772635	0.085038	-0.772635	0.085038			20.56	8.66	3.02	5.49	1.92	7.98	10.16	4.56	2.68	32.5	10.43	28.28
AT4G16960		Disease resistance protein (TIR-NBS-LRR class) family		Disease resistance protein (TIR-NBS-LRR class) family	ATPase, AAA+ type, core [IPR003593]; Disease resistance protein [IPR000767]; Leucine-rich repeat [IPR001611]; NB-ARC [IPR002182]; Toll-Interleukin receptor [IPR000157]		ADP binding [GO:0043531] (LGOoe vs. atml1-3, upreg., LGOoe vs. lgo-2, upreg., batch three vs. batch one, downreg., batch two vs. batch one, downreg.); defense response [GO:0006952] (LGOoe vs. atml1-3, upreg., LGOoe vs. lgo-2, upreg., batch three vs. batch one, downreg., batch two vs. batch one, downreg.)	ATP binding [GO:0005524] (LGOoe vs. atml1-3, upreg., LGOoe vs. lgo-2, upreg., batch three vs. batch one, downreg., batch two vs. batch one, downreg.)		signal transduction [GO:0007165]								0.949322	0.019429	1.15272	0.00352503											-0.726117	0.0236702	-0.726117	0.0236702			0.89	0.34	0.46	0.42	0.35	0.29	0.48	0.27	0.41	1.52	0.78	0.36
AT2G34430	LHB1B1 [light-harvesting chlorophyll-protein complex II subunit B1]; LHCB1.4 [LIGHT-HARVESTING CHLOROPHYLL-PROTEIN COMPLEX II SUBUNIT B1]	light-harvesting chlorophyll-protein complex II subunit B1	Photosystem II type I chlorophyll a/b-binding protein	light-harvesting chlorophyll-protein complex II subunit B1 (LHB1B1)	Chlorophyll A-B binding protein [IPR001344]			chlorophyll binding [GO:0016168] (LGOoe vs. atml1-3, upreg., LGOoe vs. lgo-2, upreg., batch three vs. batch one, downreg., batch two vs. batch one, downreg.); integral component of membrane [GO:0016021] (LGOoe vs. atml1-3, upreg., LGOoe vs. lgo-2, upreg., batch three vs. batch one, downreg., batch two vs. batch one, downreg.)		chloroplast thylakoid membrane [GO:0009535]; light-harvesting complex [GO:0030076]; metal ion binding [GO:0046872]; photosynthesis [GO:0015979]; photosynthesis, light harvesting in photosystem I [GO:0009768]; photosynthesis, light harvesting in photosystem II [GO:0009769]; photosystem I [GO:0009522]; photosystem II [GO:0009523]; pigment binding [GO:0031409]; plastoglobule [GO:0010287]; protein-ch…								0.948346	0.07169	1.1946	0.0120439											-0.789915	0.045212	-0.789915	0.045212			534.38	219.43	191.61	278.11	51.56	49.83	370.75	91.6	31.77	794.76	416.77	96.16
AT1G52720				unknown protein			plastid [GO:0009536] (LGOoe atml1-3 vs. lgo-2, upreg., LGOoe vs. lgo-2, upreg., batch three vs. batch two, upreg.)			biological_process [GO:0008150]; molecular_function [GO:0003674]								0.943891	0.00189398					0.860051	0.00407965											0.70033	0.00841074	122.37	67.28	127.07	152.57	79.49	122.58	64.86	79.39	90.21	174.31	105.84	190.13
AT2G31880	EVR [EVERSHED]; SOBIR1 [SUPPRESSOR OF BIR1 1]	Leucine-rich repeat protein kinase family protein	Encodes a putative leucine rich repeat transmembrane protein that is expressed in response to Pseudomonas syringae. Expression of SRRLK may be required for silencing via lsiRNAs. Regulates cell death and innate immunity.	SUPPRESSOR OF BIR1 1 (SOBIR1)	Leucine-rich repeat [IPR001611]; Protein kinase, catalytic domain [IPR000719]; Protein kinase-like domai [IPR011009]; Serine/threonine-protein kinase, active site [IPR008271]; Serine/threonine-protein kinase-like domain [IPR017442]		defense response [GO:0006952] (LGOoe atml1-3 vs. lgo-2, upreg., LGOoe vs. Col_WT, upreg., LGOoe vs. atml1-3, upreg., LGOoe vs. lgo-2, upreg., batch three vs. batch one, downreg., batch two vs. batch one, downreg.); positive regulation of cell death [GO:0010942] (LGOoe atml1-3 vs. lgo-2, upreg., LGOoe vs. Col_WT, upreg., LGOoe vs. atml1-3, upreg., LGOoe vs. lgo-2, upreg., batch three vs. batch one…	ATP binding [GO:0005524] (LGOoe atml1-3 vs. lgo-2, upreg., LGOoe vs. Col_WT, upreg., LGOoe vs. atml1-3, upreg., LGOoe vs. lgo-2, upreg., batch three vs. batch one, downreg., batch two vs. batch one, downreg.); integral component of membrane [GO:0016021] (LGOoe atml1-3 vs. lgo-2, upreg., LGOoe vs. Col_WT, upreg., LGOoe vs. atml1-3, upreg., LGOoe vs. lgo-2, upreg., batch three vs. batch one, downre…		kinase activity [GO:0016301]; negative regulation of floral organ abscission [GO:0060862]; positive regulation of defense response [GO:0031349]; protein tyrosine kinase activity [GO:0004713]								0.943722	0.000225747	0.744524	0.0151518	0.652307	0.0853012	0.686428	0.0153613							-0.886703	1.94133e-06	-0.886703	1.94133e-06			60.32	24.06	18.35	44.78	19.95	31.05	28.29	21.84	22.28	79.99	35.69	31.26
AT1G59590	ZCF37	ZCF37	ZCF37 mRNA, complete cds	ZCF37				integral component of membrane [GO:0016021] (LGOoe atml1-3 vs. atml1-3, upreg., LGOoe vs. Col_WT, upreg., LGOoe vs. atml1-3, upreg., LGOoe vs. lgo-2, upreg., batch three vs. batch one, downreg., batch two vs. batch one, downreg.)										0.943706	0.0434075	1.24383	0.00297438	1.02541	0.0566011			1.02725	0.0325735					-0.845479	0.0140929	-0.845479	0.0140929			6.7	2.7	1.47	4.17	1.84	2.48	5.89	2.4	2.59	10.31	6.45	6.48
AT3G48340	CEP2 [cysteine endopeptidase 2]	Cysteine proteinases superfamily protein		Cysteine proteinases superfamily protein	Peptidase C1A, papain C-terminal [IPR000668]; Peptidase C1A, papain [IPR013128]; Peptidase, cysteine peptidase active site [IPR000169]; Proteinase inhibitor I29, cathepsin propeptid [IPR013201]					cysteine-type endopeptidase activity [GO:0004197]; cysteine-type peptidase activity [GO:0008234]; endoplasmic reticulum [GO:0005783]; extracellular space [GO:0005615]; lysosome [GO:0005764]; proteolysis [GO:0006508]; proteolysis involved in cellular protein catabolic process [GO:0051603]								0.940257	0.0831625																	0.814426	0.0820985	15.71	6.83	13.94	20.38	10.58	8.48	18.17	8.17	8.09	19.46	15.91	60.91
AT5G12890		UDP-Glycosyltransferase superfamily protein		UDP-Glycosyltransferase superfamily protein	UDP-glucuronosyl/UDP-glucosyltransferase [IPR002213]					UDP-glycosyltransferase activity [GO:0008194]; metabolic process [GO:0008152]; transferase activity, transferring glycosyl groups [GO:0016757]; transferase activity, transferring hexosyl groups [GO:0016758]								0.936464	0.0555574																			0.77	1.5	1.52	1.09	1.31	1.44	0.85	0.96	1.39	3.25	1.15	2.8
AT2G43510	ATTI1 [trypsin inhibitor protein 1]; TI1 [trypsin inhibitor protein 1]	trypsin inhibitor protein 1	Member of the defensin-like (DEFL) family. Encodes putative trypsin inhibitor protein which may function in defense against herbivory.	trypsin inhibitor protein 1 (TI1)	Knottin [IPR003614]; Scorpion long chain toxin [IPR002061]		defense response [GO:0006952] (LGOoe vs. Col_WT, upreg., LGOoe vs. atml1-3, upreg., LGOoe vs. lgo-2, upreg., batch three vs. batch one, downreg., batch three vs. batch two, upreg., batch two vs. batch one, downreg.); defense response to fungus [GO:0050832] (LGOoe vs. Col_WT, upreg., LGOoe vs. atml1-3, upreg., LGOoe vs. lgo-2, upreg., batch three vs. batch one, downreg., batch three vs. batch two,…			ion channel inhibitor activity [GO:0008200]; killing of cells of other organism [GO:0031640]; serine-type endopeptidase inhibitor activity [GO:0004867]								0.933491	0.0889733	1.09311	0.0345905	1.04938	0.0801032									-1.33835	0.000712722	-1.33835	0.000712722	0.837499	0.0973235	16.07	8.62	6.49	19.95	6.46	5.22	22.36	6.82	9.29	150.99	4.37	34.3
AT1G02930	ATGST1 [ARABIDOPSIS GLUTATHIONE S-TRANSFERASE 1]; ATGSTF3 [ARABIDOPSIS THALIANA GLUATIONE S-TRANSFERASE F3]; ATGSTF6 [GLUTATHIONE S-TRANSFERASE]; ERD11 [EARLY RESPONSIVE TO DEHYDRATION 11]; GST1 [GLUTATHIONE S-TRANSFERASE 1]; GSTF6 [glutathione S-transferase 6]	glutathione S-transferase 6	Encodes glutathione transferase belonging to the phi class of GSTs. Naming convention according to Wagner et al. (2002).	glutathione S-transferase 6 (GSTF6)	Glutathione S-transferase, C-termina [IPR004046]; Glutathione S-transferase, C-terminal-lik [IPR010987]; Glutathione S-transferase, N-termina [IPR004045]; Glutathione S-transferase/chloride channel, C-termina [IPR017933]; Thioredoxin fol [IPR012335]; Thioredoxin-like fol [IPR012336]		camalexin binding [GO:2001147] (LGOoe vs. atml1-3, upreg., LGOoe vs. lgo-2, upreg., batch three vs. batch one, downreg., batch two vs. batch one, downreg.); cytoplasm [GO:0005737] (LGOoe vs. atml1-3, upreg., LGOoe vs. lgo-2, upreg., batch three vs. batch one, downreg., batch two vs. batch one, downreg.); glutathione metabolic process [GO:0006749] (LGOoe vs. atml1-3, upreg., LGOoe vs. lgo-2, upreg…	response to water deprivation [GO:0009414] (LGOoe vs. atml1-3, upreg., LGOoe vs. lgo-2, upreg., batch three vs. batch one, downreg., batch two vs. batch one, downreg.)		cobalt ion binding [GO:0050897]; mitochondrion [GO:0005739]; toxin catabolic process [GO:0009407]								0.933004	0.0138692	0.951111	0.0165922											-1.25487	0.000569529	-1.25487	0.000569529			22.03	1.98	0.52	0.66	0.64	0.41	1.32	0.62	0.24	104.91	0.48	1.51
AT3G61280		Arabidopsis thaliana protein of unknown function (DUF821)		CONTAINS InterPro DOMAIN/s: Lipopolysaccharide-modifying protein (InterPro:IPR006598), Protein of unknown function DUF821, CAP10-like (InterPro:IPR008539); FUNCTIONS IN: molecular_function unknown	Lipopolysaccharide-modifying protei [IPR006598]; Protein of unknown function DUF821, CAP10-lik [IPR008539]			integral component of membrane [GO:0016021] (LGOoe vs. Col_WT, upreg., LGOoe vs. atml1-3, upreg., LGOoe vs. lgo-2, upreg., batch three vs. batch one, downreg., batch two vs. batch one, downreg.)		transferase activity [GO:0016740]								0.932579	0.0135156	0.87779	0.0328569	0.848149	0.0748106									-0.862097	0.0279275	-0.862097	0.0279275			0.7	0.15	0.05	0.27	0.26	0.12	0.18	0.13	0.05	4.93	0.19	0.95
AT4G20110	BP80-3;1 [binding protein of 80 kDa 3;1]; VSR3;1 [VACUOLAR SORTING RECEPTOR 3;1]; VSR7 [VACUOLAR SORTING RECEPTOR 7]	VACUOLAR SORTING RECEPTOR 7		VACUOLAR SORTING RECEPTOR 7 (VSR7)	EGF-like calcium-binding [IPR001881]; EGF-like calcium-binding, conserved site [IPR018097]; Growth factor, recepto [IPR009030]; Protease-associated P [IPR003137]		Golgi membrane [GO:0000139] (LGOoe atml1-3 vs. lgo-2, upreg., LGOoe vs. lgo-2, upreg., batch three vs. batch one, downreg., batch two vs. batch one, downreg.); calcium ion binding [GO:0005509] (LGOoe atml1-3 vs. lgo-2, upreg., LGOoe vs. lgo-2, upreg., batch three vs. batch one, downreg., batch two vs. batch one, downreg.); integral component of plasma membrane [GO:0005887] (LGOoe atml1-3 vs. lgo-…	integral component of membrane [GO:0016021] (LGOoe atml1-3 vs. lgo-2, upreg., LGOoe vs. lgo-2, upreg., batch three vs. batch one, downreg., batch two vs. batch one, downreg.)		Golgi apparatus [GO:0005794]; Golgi transport complex [GO:0017119]; endosome [GO:0005768]; intracellular protein transport [GO:0006886]; protein targeting to vacuole [GO:0006623]; protein transport [GO:0015031]; trans-Golgi network [GO:0005802]								0.93041	0.0897544					0.938534	0.0583557							-1.09393	0.00468632	-1.09393	0.00468632			4.32	1.04	1.79	4.81	1.76	1.65	1.07	1.01	1.71	10.69	1.51	2.13
AT1G19020				unknown protein			response to oxidative stress [GO:0006979] (LGOoe atml1-3 vs. Col_WT, upreg., LGOoe atml1-3 vs. atml1-3, upreg., LGOoe atml1-3 vs. lgo-2, upreg., LGOoe vs. Col_WT, upreg., LGOoe vs. lgo-2, upreg., batch three vs. batch one, downreg., batch three vs. batch two, upreg., batch two vs. batch one, downreg.)			cellular_component [GO:0005575]; molecular_function [GO:0003674]								0.927189	0.012224			0.841994	0.0786916	1.12591	0.00040537	0.803025	0.0702381	1.04071	0.00494205			-0.627503	0.0282562	-0.627503	0.0282562	0.760997	0.0162873	57.92	41.86	50.07	78.56	29.86	91.67	35.96	44.45	52.35	116	67.73	99.23
AT1G34095				unknown protein						biological_process [GO:0008150]; molecular_function [GO:0003674]								0.927022	0.0862792																	1.18759	0.0124788	2.13	2.46	4.54	6.3	2.11	2.86	2.78	3.54	2.66	8.72	2.13	35.98
AT2G47190	ATMYB2 [MYB DOMAIN PROTEIN 2]; MYB2 [myb domain protein 2]	myb domain protein 2	Encodes a MYB transcription factor that possesses an R2R3 MYB DNA binding domain and is known to regulate the expression of salt- and dehydration-responsive genes. Has been shown to bind calmodulin.	myb domain protein 2 (MYB2)	HTH transcriptional regulator, Myb-type, DNA-bindin [IPR017930]; Homeodomain-lik [IPR009057]; Homeodomain-related [IPR012287]; Myb transcription facto [IPR015495]; Myb, DNA-bindin [IPR014778]; SANT, DNA-binding [IPR001005]	TF[MYB]	DNA binding [GO:0003677] (LGOoe vs. lgo-2, upreg., batch three vs. batch two, upreg.); response to cadmium ion [GO:0046686] (LGOoe vs. lgo-2, upreg., batch three vs. batch two, upreg.); response to ethylene [GO:0009723] (LGOoe vs. lgo-2, upreg., batch three vs. batch two, upreg.); transcription factor activity, sequence-specific DNA binding [GO:0003700] (LGOoe vs. lgo-2, upreg., batch three vs. b…	calmodulin binding [GO:0005516] (LGOoe vs. lgo-2, upreg., batch three vs. batch two, upreg.); response to abscisic acid [GO:0009737] (LGOoe vs. lgo-2, upreg., batch three vs. batch two, upreg.); response to salicylic acid [GO:0009751] (LGOoe vs. lgo-2, upreg., batch three vs. batch two, upreg.); response to salt stress [GO:0009651] (LGOoe vs. lgo-2, upreg., batch three vs. batch two, upreg.); res…		cellular response to phosphate starvation [GO:0016036]; core promoter sequence-specific DNA binding [GO:0001046]; positive regulation of transcription, DNA-templated [GO:0045893]								0.924301	0.0934575																	1.11684	0.0199132	3.56	2.46	2.75	5.47	1.82	2.18	3.69	2.16	2.19	10.75	2.36	20.92
AT5G54710		Ankyrin repeat family protein		Ankyrin repeat family protein	Ankyrin repea [IPR002110]; Ankyrin repeat-containing domai [IPR020683]			integral component of membrane [GO:0016021] (LGOoe atml1-3 vs. lgo-2, upreg., LGOoe vs. lgo-2, upreg.)		biological_process [GO:0008150]								0.920927	0.0445976					0.960046	0.0199847													13.64	9.92	6.9	11.56	8.86	18.49	11.63	5.24	5.57	16.91	16.97	12.62
AT1G20440	AtCOR47; COR47 [cold-regulated 47]; RD17	cold-regulated 47	Belongs to the dehydrin protein family, which contains highly conserved stretches of 7-17 residues that are repetitively scattered in their sequences, the K-, S-, Y- and lysine rich segments. Cold regulated gene, amino acid sequence homology with Group II LEA (late embryogenesis abundant) proteins. Also responds to osmotic stress, ABA, dehydration and inhibits e.coli growth while overexpressed. C…	cold-regulated 47 (COR47)	Dehydrin [IPR000167]		defense response to fungus [GO:0050832] (LGOoe vs. Col_WT, upreg., LGOoe vs. lgo-2, upreg., batch three vs. batch one, downreg., batch three vs. batch two, upreg., batch two vs. batch one, downreg.); heat acclimation [GO:0010286] (LGOoe vs. Col_WT, upreg., LGOoe vs. lgo-2, upreg., batch three vs. batch one, downreg., batch three vs. batch two, upreg., batch two vs. batch one, downreg.); response …	response to abscisic acid [GO:0009737] (LGOoe vs. Col_WT, upreg., LGOoe vs. lgo-2, upreg., batch three vs. batch one, downreg., batch three vs. batch two, upreg., batch two vs. batch one, downreg.); response to cold [GO:0009409] (LGOoe vs. Col_WT, upreg., LGOoe vs. lgo-2, upreg., batch three vs. batch one, downreg., batch three vs. batch two, upreg., batch two vs. batch one, downreg.); response t…		cold acclimation [GO:0009631]; cytosol [GO:0005829]; molecular_function [GO:0003674]; response to water [GO:0009415]								0.919107	0.0890208			1.07731	0.0614909									-0.87918	0.022297	-0.87918	0.022297	1.31967	0.000773979	133.26	70.41	259.51	368.34	110.77	161.48	264.21	94.11	141.71	351.54	167.34	852.97
AT3G09830		Protein kinase superfamily protein		Protein kinase superfamily protein	Protein kinase, ATP binding site [IPR017441]; Protein kinase, catalytic domain [IPR000719]; Protein kinase-like domai [IPR011009]; Serine/threonine-protein kinase-like domain [IPR017442]			ATP binding [GO:0005524] (LGOoe atml1-3 vs. lgo-2, upreg., LGOoe vs. lgo-2, upreg., batch three vs. batch one, downreg., batch two vs. batch one, downreg.); protein phosphorylation [GO:0006468] (LGOoe atml1-3 vs. lgo-2, upreg., LGOoe vs. lgo-2, upreg., batch three vs. batch one, downreg., batch two vs. batch one, downreg.)		kinase activity [GO:0016301]; protein kinase activity [GO:0004672]								0.918699	0.0497795					1.021	0.0120104							-0.673046	0.0580335	-0.673046	0.0580335			3.22	2.34	2.18	2.98	1.48	3.97	2.09	2.13	1.88	7.85	3.03	3.6
AT5G42380	CML37 [calmodulin like 37]	calmodulin like 37		calmodulin like 37 (CML37)	Calcium-binding EF-hand [IPR002048]; EF-HAND [IPR018249]; EF-Hand 1, calcium-binding sit [IPR018247]; EF-han [IPR018248]; EF-hand-like domain [IPR011992]		calcium ion binding [GO:0005509] (LGOoe vs. atml1-3, upreg., LGOoe vs. lgo-2, upreg., batch three vs. batch one, downreg., batch two vs. batch one, downreg.); cytoplasm [GO:0005737] (LGOoe vs. atml1-3, upreg., LGOoe vs. lgo-2, upreg., batch three vs. batch one, downreg., batch two vs. batch one, downreg.); response to ozone [GO:0010193] (LGOoe vs. atml1-3, upreg., LGOoe vs. lgo-2, upreg., batch t…			nucleus [GO:0005634]								0.918036	0.0994559	1.10185	0.0343395											-0.92101	0.0257963	-0.92101	0.0257963			3.29	1.94	2.87	3.57	1.39	1.7	3.13	1.76	3.01	7.21	2.57	11.42
AT2G42350		RING/U-box superfamily protein		RING/U-box superfamily protein	Zinc finger, C3HC4 RING-typ [IPR018957]; Zinc finger, RING-type [IPR001841]	TF[C3H]		integral component of membrane [GO:0016021] (LGOoe vs. atml1-3, upreg., LGOoe vs. lgo-2, upreg.)		protein ubiquitination [GO:0016567]; zinc ion binding [GO:0008270]								0.91666	0.071247	1.01172	0.0379098																	0.33	0.17	0.33	0.13	0.16	0.39	0.26	0.22	0.23	1.37	0.37	1.27
AT4G15620		Uncharacterised protein family (UPF0497)		Uncharacterised protein family (UPF0497)	Uncharacterised protein family UPF0497, trans-membrane plan [IPR006702]; Uncharacterised protein family UPF0497, trans-membrane plant subgrou [IPR006459]			integral component of membrane [GO:0016021] (LGOoe atml1-3 vs. Col_WT, upreg., LGOoe atml1-3 vs. lgo-2, upreg., LGOoe vs. lgo-2, upreg., batch three vs. batch one, downreg., batch three vs. batch two, upreg., batch two vs. batch one, downreg.); plasma membrane [GO:0005886] (LGOoe atml1-3 vs. Col_WT, upreg., LGOoe atml1-3 vs. lgo-2, upreg., LGOoe vs. lgo-2, upreg., batch three vs. batch one, downr…		NADH dehydrogenase activity [GO:0003954]; cytosol [GO:0005829]; iron-sulfur cluster assembly [GO:0016226]; iron-sulfur cluster binding [GO:0051536]								0.916461	0.0834407					1.30872	0.0010894			0.934084	0.0995387			-0.980597	0.00732708	-0.980597	0.00732708	1.10214	0.00685869	123.84	27.58	128.32	186.58	54.42	55.13	75.57	34.45	44.8	141.75	68.68	197.64
AT1G75870				unknown protein						biological_process [GO:0008150]; molecular_function [GO:0003674]								0.916105	0.0992929																	0.990017	0.0433424	6.43	8.11	8.37	11.23	6.03	6.01	8.02	7.85	5.72	17.82	5.46	67.79
AT5G39670		Calcium-binding EF-hand family protein		Calcium-binding EF-hand family protein	Calcium-binding EF-hand [IPR002048]; EF-HAND [IPR018249]; EF-Hand 1, calcium-binding sit [IPR018247]; EF-hand-like domain [IPR011992]		calcium ion binding [GO:0005509] (LGOoe vs. Col_WT, upreg., LGOoe vs. atml1-3, upreg., LGOoe vs. lgo-2, upreg.)			biological_process [GO:0008150]; cellular_component [GO:0005575]								0.915876	0.0412274	0.935748	0.0510633	0.916295	0.0940194															5.51	4.14	1.83	5.16	3.49	2.76	4.45	2.69	3.39	14.57	7.22	3.28
AT3G28210	PMZ; SAP12 [STRESS-ASSOCIATED PROTEIN 12]	zinc finger (AN1-like) family protein	Encodes a putative zinc finger protein (PMZ).	PMZ	Zinc finger, AN1-type [IPR000058]	TF[C2H2]	response to chitin [GO:0010200] (LGOoe vs. lgo-2, upreg.)	response to abscisic acid [GO:0009737] (LGOoe vs. lgo-2, upreg.)		zinc ion binding [GO:0008270]								0.915342	0.0993064																			1.43	1.07	1.73	2.7	1.38	1.5	1.16	1.68	1.74	5.81	2	4.98
AT5G54560		Protein of unknown function (DUF295)		Protein of unknown function (DUF295)	Protein of unknown function DUF29 [IPR005174]					biological_process [GO:0008150]; molecular_function [GO:0003674]								0.913474	0.0583961																			0.21	0.28	0.21	0.26	0.18	0.21	0.12	0.18	0.06	0.38	0.35	1.73
AT1G25550		myb-like transcription factor family protein		myb-like transcription factor family protein	HTH transcriptional regulator, Myb-type, DNA-bindin [IPR017930]; Homeodomain-lik [IPR009057]; Homeodomain-related [IPR012287]; Myb, DNA-bindin [IPR014778]; Myb-like DNA-binding domain, SHAQKYF clas [IPR006447]	TF[G2-like]	DNA binding [GO:0003677] (LGOoe vs. atml1-3, upreg., LGOoe vs. lgo-2, upreg.); regulation of transcription, DNA-templated [GO:0006355] (LGOoe vs. atml1-3, upreg., LGOoe vs. lgo-2, upreg.); transcription factor activity, sequence-specific DNA binding [GO:0003700] (LGOoe vs. atml1-3, upreg., LGOoe vs. lgo-2, upreg.); transcription, DNA-templated [GO:0006351] (LGOoe vs. atml1-3, upreg., LGOoe vs. lg…			nucleus [GO:0005634]								0.913446	0.0555574	1.03849	0.0255245																	12.44	8.8	8.01	8.7	7.21	8.69	12.63	7.43	5.48	16.71	11.65	24.26
AT1G70170	MMP [matrix metalloproteinase]	matrix metalloproteinase	mutant has Late flowering; Early senescence; Matrix Metalloproteinase	matrix metalloproteinase (MMP)	Peptidase M10, metallopeptidase [IPR001818]; Peptidase M10A, cysteine switch, zinc binding site [IPR021158]; Peptidase M10A, matrix metallopeptidase [IPR021190]; Peptidase, metallopeptidase [IPR006026]; Peptidoglycan binding-like [IPR002477]		extracellular matrix [GO:0031012] (LGOoe vs. atml1-3, upreg., LGOoe vs. lgo-2, upreg., batch three vs. batch two, upreg.); negative regulation of leaf senescence [GO:1900056] (LGOoe vs. atml1-3, upreg., LGOoe vs. lgo-2, upreg., batch three vs. batch two, upreg.); response to cadmium ion [GO:0046686] (LGOoe vs. atml1-3, upreg., LGOoe vs. lgo-2, upreg., batch three vs. batch two, upreg.)	plasma membrane [GO:0005886] (LGOoe vs. atml1-3, upreg., LGOoe vs. lgo-2, upreg., batch three vs. batch two, upreg.); response to jasmonic acid [GO:0009753] (LGOoe vs. atml1-3, upreg., LGOoe vs. lgo-2, upreg., batch three vs. batch two, upreg.); response to salt stress [GO:0009651] (LGOoe vs. atml1-3, upreg., LGOoe vs. lgo-2, upreg., batch three vs. batch two, upreg.)		anchored component of membrane [GO:0031225]; developmental vegetative growth [GO:0080186]; metalloendopeptidase activity [GO:0004222]; multicellular organismal development [GO:0007275]; proteolysis [GO:0006508]; regulation of photoperiodism, flowering [GO:2000028]; zinc ion binding [GO:0008270]								0.912586	0.0555574	0.863208	0.0967023															0.921201	0.0595585	0.2	0.44	0.2	0.27	0.17	0.28	0.11	0.23	0.21	0.73	0.14	3.27
AT1G45145	ATH5 [THIOREDOXIN H-TYPE 5]; ATTRX5 [thioredoxin H-type 5]; LIV1 [LOCUS OF INSENSITIVITY TO VICTORIN 1]; TRX-h5 [THIOREDOXIN H-TYPE 5]; TRX5 [thioredoxin H-type 5]	thioredoxin H-type 5	encodes a cytosolic thioredoxin that reduces disulfide bridges of target proteins by the reversible formation of a disulfide bridge between two neighboring Cys residues present in the active site. Thioredoxins have been found to regulate a variety of biological reactions in prokaryotic and eukaryotic cells.	thioredoxin H-type 5 (TRX5)	Thioredoxin domain [IPR013766]; Thioredoxin fol [IPR012335]; Thioredoxin, conserved site [IPR017937]; Thioredoxin, core [IPR015467]; Thioredoxin-like [IPR017936]; Thioredoxin-like fol [IPR012336]; Thioredoxin-like subdomain [IPR006662]		defense response to fungus [GO:0050832] (LGOoe atml1-3 vs. lgo-2, upreg., LGOoe vs. lgo-2, upreg., batch three vs. batch one, downreg., batch two vs. batch one, downreg.); oxidation-reduction process [GO:0055114] (LGOoe atml1-3 vs. lgo-2, upreg., LGOoe vs. lgo-2, upreg., batch three vs. batch one, downreg., batch two vs. batch one, downreg.); protein disulfide oxidoreductase activity [GO:0015035]…	apoplast [GO:0048046] (LGOoe atml1-3 vs. lgo-2, upreg., LGOoe vs. lgo-2, upreg., batch three vs. batch one, downreg., batch two vs. batch one, downreg.); plasma membrane [GO:0005886] (LGOoe atml1-3 vs. lgo-2, upreg., LGOoe vs. lgo-2, upreg., batch three vs. batch one, downreg., batch two vs. batch one, downreg.)		cell redox homeostasis [GO:0045454]; cellular response to oxidative stress [GO:0034599]; cytosol [GO:0005829]; glycerol ether metabolic process [GO:0006662]; oxidoreductase activity, acting on a sulfur group of donors, disulfide as acceptor [GO:0016671]; response to microbial phytotoxin [GO:0010188]								0.912067	0.0613952					1.21298	0.00159241							-0.959115	0.0039641	-0.959115	0.0039641			45.81	25.72	27.77	63.09	21.13	14.11	20.68	17.18	13.25	87.48	29.94	21.58
AT1G47480		alpha/beta-Hydrolases superfamily protein		alpha/beta-Hydrolases superfamily protein	Alpha/beta hydrolase fold-3 [IPR013094]; Lipase, GDXG, active site [IPR002168]		carboxylic ester hydrolase activity [GO:0052689] (LGOoe vs. atml1-3, upreg., LGOoe vs. lgo-2, upreg.)			metabolic process [GO:0008152]								0.911536	0.0910851	1.04355	0.0406827																	0.29	0.22	0.35	0.08	0.31	0.15	0.2	0.21	0.22	1.03	0.24	1.11
AT1G66960	LUP5	Terpenoid cyclases family protein		Terpenoid cyclases family protein	Prenyltransferase/squalene oxidase [IPR001330]; Squalene cyclas [IPR018333]; Terpene synthase, conserved site [IPR002365]; Terpenoid cylases/protein prenyltransferase alpha-alpha toroi [IPR008930]					intramolecular transferase activity [GO:0016866]; lupeol synthase activity [GO:0042299]; pentacyclic triterpenoid biosynthetic process [GO:0019745]								0.909934	0.0106042	0.893702	0.0148371											-0.893569	0.0137686	-0.893569	0.0137686			0.14	0.08	0.03	0.01	0.04	0.02	0.02	0.01	0.01	0.94	0.02	0.06
AT5G12030	AT-HSP17.6A [heat shock protein 17.6A]; HSP17.6 [HEAT SHOCK PROTEIN 17.6]; HSP17.6A [heat shock protein 17.6A]	heat shock protein 17.6A	Encodes a cytosolic small heat shock protein with chaperone activity that is induced by heat and osmotic stress and is also expressed late in seed development.	heat shock protein 17.6A (HSP17.6A)	HSP20-like chaperon [IPR008978]; Heat shock protein Hsp2 [IPR002068]		protein folding [GO:0006457] (LGOoe vs. LGOoe atml1-3, upreg., LGOoe vs. lgo-2, upreg., batch three vs. batch two, upreg.); response to heat [GO:0009408] (LGOoe vs. LGOoe atml1-3, upreg., LGOoe vs. lgo-2, upreg., batch three vs. batch two, upreg.); response to high light intensity [GO:0009644] (LGOoe vs. LGOoe atml1-3, upreg., LGOoe vs. lgo-2, upreg., batch three vs. batch two, upreg.); response …			cytosol [GO:0005829]; hyperosmotic response [GO:0006972]; unfolded protein binding [GO:0051082]								0.906647	0.0516267											1.13704	0.0327344					0.853521	0.0841371	4.03	38.86	35.48	15.39	20.08	49.21	8.11	2.92	22.82	20.73	15.42	199.71
AT5G44820		Nucleotide-diphospho-sugar transferase family protein		Nucleotide-diphospho-sugar transferase family protein	Nucleotide-diphospho-sugar transferase, predicte [IPR005069]					biological_process [GO:0008150]; transferase activity [GO:0016740]								0.906358	0.0910526													-0.946082	0.0282562	-0.946082	0.0282562			1.4	0.18	0.12	0.28	0.17	0.21	0.19	0.12	0.09	1.14	0.35	0.41
AT1G02580	EMB173 [EMBRYO DEFECTIVE 173]; FIS1 [FERTILIZATION INDEPENDENT SEED 1]; MEA [MEDEA]; SDG5 [SET DOMAIN-CONTAINING PROTEIN 5]	SET domain-containing protein	Encodes a putative transcription factor MEDEA (MEA) that negatively regulates seed development in the absence of fertilization. Mutations in this locus result in embryo lethality. MEA is a Polycomb group gene that is imprinted in the endosperm. The maternal allele is expressed and the paternal allele is silent. MEA is controlled by DEMETER (DME), a DNA glycosylase required to activate MEA express…	MEDEA (MEA)	SANT, DNA-binding [IPR001005]; SET domai [IPR001214]		transcription factor activity, sequence-specific DNA binding [GO:0003700] (LGOoe atml1-3 vs. lgo-2, upreg., LGOoe vs. lgo-2, upreg.); transcription, DNA-templated [GO:0006351] (LGOoe atml1-3 vs. lgo-2, upreg., LGOoe vs. lgo-2, upreg.)			PcG protein complex [GO:0031519]; histone-lysine N-methyltransferase activity [GO:0018024]; negative regulation of transcription, DNA-templated [GO:0045892]; nucleus [GO:0005634]; protein binding [GO:0005515]; regulation of endosperm development [GO:2000014]; regulation of gene expression by genetic imprinting [GO:0006349]; response to absence of light [GO:0009646]; seed morphogenesis [GO:0048317…								0.905936	0.0420025					1.10733	0.0029563													1.29	1.3	0.81	0.92	0.94	0.7	0.65	0.75	0.39	2.45	0.99	0.65
AT4G11850	MEE54 [maternal effect embryo arrest 54]; PLDGAMMA1 [phospholipase D gamma 1]	phospholipase D gamma 1	Encodes a phospholipase D (gamma) that is involved in aluminum tolerance and plays a role in membrane lipid modulation under Al stress.	phospholipase D gamma 1 (PLDGAMMA1)	C2 calcium-dependent membrane targetin [IPR000008]; C2 calcium/lipid-binding domain, CaL [IPR008973]; C2 membrane targeting protei [IPR018029]; Phospholipase D, plant [IPR011402]; Phospholipase D/Transphosphatidylase [IPR001736]; Phospholipase [IPR015679]		calcium ion binding [GO:0005509] (LGOoe atml1-3 vs. Col_WT, upreg., LGOoe atml1-3 vs. atml1-3, upreg., LGOoe atml1-3 vs. lgo-2, upreg., LGOoe vs. Col_WT, upreg., LGOoe vs. atml1-3, upreg., LGOoe vs. lgo-2, upreg., batch three vs. batch one, downreg., batch two vs. batch one, downreg.); cytoplasm [GO:0005737] (LGOoe atml1-3 vs. Col_WT, upreg., LGOoe atml1-3 vs. atml1-3, upreg., LGOoe atml1-3 vs. l…	defense response to bacterium, incompatible interaction [GO:0009816] (LGOoe atml1-3 vs. Col_WT, upreg., LGOoe atml1-3 vs. atml1-3, upreg., LGOoe atml1-3 vs. lgo-2, upreg., LGOoe vs. Col_WT, upreg., LGOoe vs. atml1-3, upreg., LGOoe vs. lgo-2, upreg., batch three vs. batch one, downreg., batch two vs. batch one, downreg.); plasma membrane [GO:0005886] (LGOoe atml1-3 vs. Col_WT, upreg., LGOoe atml1-…		N-acylphosphatidylethanolamine-specific phospholipase D activity [GO:0070290]; lipid catabolic process [GO:0016042]; membrane lipid metabolic process [GO:0006643]; phosphatidylcholine metabolic process [GO:0046470]; phosphatidylinositol-4,5-bisphosphate binding [GO:0005546]; phospholipase D activity [GO:0004630]; protein binding [GO:0005515]; response to aluminum ion [GO:0010044]								0.904814	0.000219768	0.620963	0.0581526	0.649341	0.0736883	0.906406	0.000130612	0.622555	0.0623384	0.650933	0.0483711			-0.693791	0.000287896	-0.693791	0.000287896			5.11	2.76	2.4	4.32	2.88	3.65	3.01	2.18	2.77	8.28	3.33	3.56
AT4G17340	DELTA-TIP2; TIP2;2 [tonoplast intrinsic protein 2;2]	tonoplast intrinsic protein 2;2		tonoplast intrinsic protein 2	Aquaporin [IPR012269]; Major intrinsic protein [IPR000425]; Major intrinsic protein, conserved site [IPR022357]		central vacuole [GO:0042807] (LGOoe atml1-3 vs. atml1-3, upreg., LGOoe vs. Col_WT, upreg., LGOoe vs. atml1-3, upreg., LGOoe vs. lgo-2, upreg.); glycerol channel activity [GO:0015254] (LGOoe atml1-3 vs. atml1-3, upreg., LGOoe vs. Col_WT, upreg., LGOoe vs. atml1-3, upreg., LGOoe vs. lgo-2, upreg.); ion transmembrane transport [GO:0034220] (LGOoe atml1-3 vs. atml1-3, upreg., LGOoe vs. Col_WT, upreg.…	integral component of membrane [GO:0016021] (LGOoe atml1-3 vs. atml1-3, upreg., LGOoe vs. Col_WT, upreg., LGOoe vs. atml1-3, upreg., LGOoe vs. lgo-2, upreg.)		membrane [GO:0016020]; transport [GO:0006810]								0.904002	0.0492358	1.24512	0.00160535	1.02035	0.0403287			0.913222	0.06179											63.65	81.1	82.3	55.74	71.49	65.69	100.72	59.8	80.17	132.3	143.94	243.89
AT2G29120	ATGLR2.7 [glutamate receptor 2.7]; GLR2.7 [GLUTAMATE RECEPTOR 2.7]; GLR2.7 [glutamate receptor 2.7]	glutamate receptor 2.7	member of Putative ligand-gated ion channel subunit family	glutamate receptor 2.7 (GLR2.7)	Extracellular ligand-binding recepto [IPR001828]; Extracellular solute-binding protein, family 3 [IPR001638]; Glutamate receptor-relate [IPR015683]; Ionotropic glutamate receptor [IPR001320]; Ionotropic glutamate-like receptor, plan [IPR017103]			integral component of membrane [GO:0016021] (LGOoe vs. lgo-2, upreg., batch three vs. batch one, downreg., batch two vs. batch one, downreg.)		cellular calcium ion homeostasis [GO:0006874]; intracellular ligand-gated ion channel activity [GO:0005217]; ionotropic glutamate receptor activity [GO:0004970]; response to light stimulus [GO:0009416]								0.903789	0.0680397													-1.17286	0.00388803	-1.17286	0.00388803			0.48	0.03	0.03	0.08	0.09	0.06	0.09	0.04	0.04	1.28	0.07	0.14
AT4G36990	AT-HSFB1 [ARABIDOPSIS THALIANA CLASS B HEAT SHOCK FACTOR B1]; ATHSF4 [ARABIDOPSIS THALIANA HEAT SHOCK FACTOR 4]; HSF4 [heat shock factor 4]; HSFB1 [CLASS B HEAT SHOCK FACTOR B1]; TBF1 [TL1-binding transcription factor 1]	heat shock factor 4	Encodes a protein whose sequence is similar to heat shock factors that regulate the expression of heat shock proteins. Transcript level is increased in response to heat shock. However, overexpression of this gene did not result in the increase of decrease of heat shock proteins.	heat shock factor 4 (HSF4)	Heat shock factor (HSF)-type, DNA-binding [IPR000232]; Winged helix-turn-helix transcription repressor DNA-bindin [IPR011991]	TF[HSF]	DNA binding [GO:0003677] (LGOoe vs. atml1-3, upreg., LGOoe vs. lgo-2, upreg., batch three vs. batch two, upreg.); response to heat [GO:0009408] (LGOoe vs. atml1-3, upreg., LGOoe vs. lgo-2, upreg., batch three vs. batch two, upreg.); transcription factor activity, sequence-specific DNA binding [GO:0003700] (LGOoe vs. atml1-3, upreg., LGOoe vs. lgo-2, upreg., batch three vs. batch two, upreg.); tra…			negative regulation of transcription, DNA-templated [GO:0045892]; nucleus [GO:0005634]; sequence-specific DNA binding [GO:0043565]								0.903479	0.0190104	0.911859	0.0265064															0.87428	0.00500877	11.1	16.13	19.24	16	9.5	21.68	13.14	10.85	19.09	34.93	13.66	36.73
AT5G44380		FAD-binding Berberine family protein		FAD-binding Berberine family protein	Berberine/berberine-like [IPR012951]; FAD linked oxidase, N-terminal [IPR006094]; FAD-binding, type 2 [IPR016166]; FAD-linked oxidase, FAD-binding, subdomain 2 [IPR016168]		electron carrier activity [GO:0009055] (LGOoe vs. Col_WT, upreg., LGOoe vs. atml1-3, upreg., LGOoe vs. lgo-2, upreg.); oxidation-reduction process [GO:0055114] (LGOoe vs. Col_WT, upreg., LGOoe vs. atml1-3, upreg., LGOoe vs. lgo-2, upreg.); response to oxidative stress [GO:0006979] (LGOoe vs. Col_WT, upreg., LGOoe vs. atml1-3, upreg., LGOoe vs. lgo-2, upreg.)			flavin adenine dinucleotide binding [GO:0050660]; oxidoreductase activity, acting on CH-OH group of donors [GO:0016614]								0.902093	0.0106068	0.921185	0.00953677	0.913272	0.0175096															0.02	0.06	0.02	0.01	0.06	0.03	0.03	0.02	0.04	0.56	0.03	0.41
AT2G28305	ATLOG1; LOG1 [LONELY GUY 1]	Putative lysine decarboxylase family protein		LONELY GUY 1 (LOG1)	Conserved hypothetical protein CHP0073 [IPR005269]					cytokinin biosynthetic process [GO:0009691]; cytosol [GO:0005829]; hydrolase activity, hydrolyzing N-glycosyl compounds [GO:0016799]; nucleus [GO:0005634]								0.899387	0.00396093					0.812005	0.00885667							-0.4441	0.0895331	-0.4441	0.0895331	0.534745	0.0613558	19.88	21.49	23.87	35.12	17.51	40.81	18.84	16.09	19.17	45.07	23.14	34.9
AT1G55450		S-adenosyl-L-methionine-dependent methyltransferases superfamily protein		S-adenosyl-L-methionine-dependent methyltransferases superfamily protein	Methyltransferase type 11 [IPR013216]					methylation [GO:0032259]; methyltransferase activity [GO:0008168]								0.898948	0.0186813					0.86401	0.0178575							-0.651674	0.0217751	-0.651674	0.0217751			38.2	21.79	19	35.46	17.44	36.03	29.3	20.2	14.93	49.56	35.31	37.11
AT1G23540	AtPERK12 [proline-rich extensin like receptor kinase]; IGI1 [INFLORESCENCE GROWTH INHIBITOR 1]; PERK12 [proline-rich extensin-like receptor kinase 12]	Protein kinase superfamily protein	Encodes a member of the PERK family of putative receptor kinases. Overexpression leads to morphological defects and reduced fertility and increased expression of MAX genes.	INFLORESCENCE GROWTH INHIBITOR 1 (IGI1)	Protein kinase, ATP binding site [IPR017441]; Protein kinase, catalytic domain [IPR000719]; Protein kinase-like domai [IPR011009]; Serine-threonine/tyrosine-protein kinase [IPR001245]; Serine/threonine-protein kinase domain [IPR002290]; Serine/threonine-protein kinase, active site [IPR008271]; Tyrosine-protein kinase, catalytic domai [IPR020635]	TF[Trihelix]		ATP binding [GO:0005524] (LGOoe vs. Col_WT, upreg., LGOoe vs. atml1-3, upreg., LGOoe vs. lgo-2, upreg., batch three vs. batch two, upreg.); integral component of membrane [GO:0016021] (LGOoe vs. Col_WT, upreg., LGOoe vs. atml1-3, upreg., LGOoe vs. lgo-2, upreg., batch three vs. batch two, upreg.); plasma membrane [GO:0005886] (LGOoe vs. Col_WT, upreg., LGOoe vs. atml1-3, upreg., LGOoe vs. lgo-2, …		developmental process [GO:0032502]; kinase activity [GO:0016301]								0.898675	0.0771555	1.08136	0.0217494	1.05034	0.0519702													0.965614	0.0506747	0.24	0.26	0.4	0.42	0.12	0.2	0.25	0.7	0.32	1.38	0.43	5.34
AT5G38900		Thioredoxin superfamily protein		Thioredoxin superfamily protein	DSBA oxidoreductase [IPR001853]; Thioredoxin-like fol [IPR012336]		defense response to fungus, incompatible interaction [GO:0009817] (LGOoe vs. atml1-3, upreg., LGOoe vs. lgo-2, upreg., batch three vs. batch one, downreg., batch two vs. batch one, downreg.); protein disulfide oxidoreductase activity [GO:0015035] (LGOoe vs. atml1-3, upreg., LGOoe vs. lgo-2, upreg., batch three vs. batch one, downreg., batch two vs. batch one, downreg.)											0.898093	0.0180796	0.858304	0.0351357											-0.953865	0.0115731	-0.953865	0.0115731			1.5	0.35	0.27	0.26	0.16	0.23	0.09	0.17	0.11	9.17	0.27	0.29
AT3G22600	LTPG5 [glycosylphosphatidylinositol-anchored lipid protein transfer 5]	Bifunctional inhibitor/lipid-transfer protein/seed storage 2S albumin superfamily protein		Bifunctional inhibitor/lipid-transfer protein/seed storage 2S albumin superfamily protein	Bifunctional inhibitor/plant lipid transfer protein/seed storag [IPR016140]; Plant lipid transfer protein/Par allergen [IPR000528]; Plant lipid transfer protein/hydrophobic protein, helical domain [IPR013770]; Plant lipid transfer protein/seed storage/trypsin-alpha amylase inhibito [IPR003612]		lipid binding [GO:0008289] (LGOoe vs. atml1-3, upreg., LGOoe vs. lgo-2, upreg., batch three vs. batch one, downreg., batch two vs. batch one, downreg.); lipid transport [GO:0006869] (LGOoe vs. atml1-3, upreg., LGOoe vs. lgo-2, upreg., batch three vs. batch one, downreg., batch two vs. batch one, downreg.)			anchored component of membrane [GO:0031225]; peptidase activity [GO:0008233]; proteolysis [GO:0006508]								0.896534	0.0224802	0.91028	0.0265421											-1.07434	0.00462175	-1.07434	0.00462175			6	0.97	0.07	0.54	0.45	0.42	0.47	0.38	0.47	38.78	0.87	0.27
AT2G30750	CYP71A12 [cytochrome P450, family 71, subfamily A, polypeptide 12]	cytochrome P450, family 71, subfamily A, polypeptide 12	putative cytochrome P450	cytochrome P450, family 71, subfamily A, polypeptide 12 (CYP71A12)	Cytochrome P450 [IPR001128]; Cytochrome P450, E-class, group I [IPR002401]; Cytochrome P450, conserved sit [IPR017972]		induced systemic resistance [GO:0009682] (LGOoe vs. Col_WT, upreg., LGOoe vs. atml1-3, upreg., LGOoe vs. lgo-2, upreg., batch three vs. batch one, downreg., batch two vs. batch one, downreg.); oxidoreductase activity, acting on paired donors, with incorporation or reduction of molecular oxygen, NAD(P)H as one donor, and incorporation of one atom of oxygen [GO:0016709] (LGOoe vs. Col_WT, upreg., L…	response to bacterium [GO:0009617] (LGOoe vs. Col_WT, upreg., LGOoe vs. atml1-3, upreg., LGOoe vs. lgo-2, upreg., batch three vs. batch one, downreg., batch two vs. batch one, downreg.)		membrane [GO:0016020]								0.89298	0.0184503	0.961271	0.0101577	0.830686	0.0748106									-1.20654	0.000648724	-1.20654	0.000648724			0.47	0.06	0.02	0.02	0.06	0.09	0.23	0.04	0.04	3.99	0.08	0.11
AT2G18690				unknown protein	Protein of unknown function DUF97 [IPR010380]			integral component of membrane [GO:0016021] (LGOoe vs. atml1-3, upreg., LGOoe vs. lgo-2, upreg., batch three vs. batch one, downreg., batch two vs. batch one, downreg.)		biological_process [GO:0008150]; molecular_function [GO:0003674]								0.891014	0.0693489	0.975725	0.0424377											-1.34433	0.000575862	-1.34433	0.000575862			2.36	0.47	0.19	0.62	0.36	0.5	1.41	0.22	0.24	11.59	0.14	1.34
AT5G03210	AtDIP2; DIP2 [DBP-interacting protein 2]		Encodes a small polypeptide contributing to resistance to potyvirus.	unknown protein						defense response to virus [GO:0051607]; molecular_function [GO:0003674]								0.890919	0.0909854																			23.21	50.41	20.72	42.6	19.23	32.62	9.36	23.71	19.09	62.63	25.27	44.26
AT4G37370	CYP81D8 ["cytochrome P450, family 81, subfamily D, polypeptide 8"]	cytochrome P450, family 81, subfamily D, polypeptide 8	member of CYP81D	cytochrome P450, family 81, subfamily D, polypeptide 8 (CYP81D8)	Cytochrome P450 [IPR001128]; Cytochrome P450, E-class, group I [IPR002401]; Cytochrome P450, conserved sit [IPR017972]		defense response to other organism [GO:0098542] (LGOoe atml1-3 vs. Col_WT, upreg., LGOoe atml1-3 vs. atml1-3, upreg., LGOoe atml1-3 vs. lgo-2, upreg., LGOoe vs. lgo-2, upreg., batch three vs. batch one, downreg., batch two vs. batch one, downreg.); heme binding [GO:0020037] (LGOoe atml1-3 vs. Col_WT, upreg., LGOoe atml1-3 vs. atml1-3, upreg., LGOoe atml1-3 vs. lgo-2, upreg., LGOoe vs. lgo-2, upre…	integral component of membrane [GO:0016021] (LGOoe atml1-3 vs. Col_WT, upreg., LGOoe atml1-3 vs. atml1-3, upreg., LGOoe atml1-3 vs. lgo-2, upreg., LGOoe vs. lgo-2, upreg., batch three vs. batch one, downreg., batch two vs. batch one, downreg.); response to karrikin [GO:0080167] (LGOoe atml1-3 vs. Col_WT, upreg., LGOoe atml1-3 vs. atml1-3, upreg., LGOoe atml1-3 vs. lgo-2, upreg., LGOoe vs. lgo-2, …		endoplasmic reticulum [GO:0005783]								0.890601	0.0648497					1.2704	0.000585092	0.920588	0.0748368	0.968968	0.0512991			-0.690483	0.0534657	-0.690483	0.0534657			1.23	1.03	0.72	1.42	0.79	1.05	0.84	0.63	0.63	3.16	1.1	0.78
AT5G48540		receptor-like protein kinase-related family protein		receptor-like protein kinase-related family protein	Protein of unknown function DUF2 [IPR002902]		extracellular region [GO:0005576] (LGOoe atml1-3 vs. atml1-3, upreg., LGOoe atml1-3 vs. lgo-2, upreg., LGOoe vs. lgo-2, upreg.)	response to karrikin [GO:0080167] (LGOoe atml1-3 vs. atml1-3, upreg., LGOoe atml1-3 vs. lgo-2, upreg., LGOoe vs. lgo-2, upreg.)		molecular_function [GO:0003674]								0.889341	0.0617442					1.12545	0.00347104	1.06303	0.0166159											7.76	6.23	3.13	5.49	2.67	2.65	2.82	3.78	2.65	8.95	6.68	4.66
AT3G61880	CYP78A9 [cytochrome p450 78a9]	cytochrome p450 78a9	Encodes a cytochrome p450 monooxygenase. Overexpression of this gene allows fruit growth independently of fertilization. The gene is normally expressed only in floral organs(during the Arabidopsis stage 14 flower) and in the funiculus at anthesis.	cytochrome p450 78a9 (CYP78A9)	Cytochrome P450 [IPR001128]; Cytochrome P450, E-class, group I [IPR002401]; Cytochrome P450, conserved sit [IPR017972]		heme binding [GO:0020037] (LGOoe vs. lgo-2, upreg.); iron ion binding [GO:0005506] (LGOoe vs. lgo-2, upreg.); monooxygenase activity [GO:0004497] (LGOoe vs. lgo-2, upreg.); oxidation-reduction process [GO:0055114] (LGOoe vs. lgo-2, upreg.); oxidoreductase activity, acting on paired donors, with incorporation or reduction of molecular oxygen, NAD(P)H as one donor, and incorporation of one atom of …	integral component of membrane [GO:0016021] (LGOoe vs. lgo-2, upreg.)		fruit development [GO:0010154]; membrane [GO:0016020]; oxidoreductase activity, acting on paired donors, with incorporation or reduction of molecular oxygen [GO:0016705]; regulation of growth [GO:0040008]; seed development [GO:0048316]								0.888961	0.0978151																			0.5	0.4	0.42	0.69	0.22	0.14	0.29	0.17	0.21	0.55	1.03	1.26
AT1G15380	GLYI4 [glyoxylase I 4]	Lactoylglutathione lyase / glyoxalase I family protein		Lactoylglutathione lyase / glyoxalase I family protein	Glyoxalase/bleomycin resistance protein/dioxygenas [IPR004360]					carbohydrate metabolic process [GO:0005975]; lactoylglutathione lyase activity [GO:0004462]; lyase activity [GO:0016829]								0.88765	0.0555574	0.858233	0.0859783	0.960496	0.0647193													1.32198	0.00258749	0.69	0.7	1.08	1.68	0.86	1.33	1.21	0.96	0.38	4.18	0.73	22.97
AT1G52560		HSP20-like chaperones superfamily protein		HSP20-like chaperones superfamily protein	HSP20-like chaperon [IPR008978]; Heat shock protein Hsp2 [IPR002068]		response to heat [GO:0009408] (LGOoe vs. LGOoe atml1-3, upreg., LGOoe vs. Col_WT, upreg., LGOoe vs. lgo-2, upreg., batch three vs. batch two, upreg.); response to high light intensity [GO:0009644] (LGOoe vs. LGOoe atml1-3, upreg., LGOoe vs. Col_WT, upreg., LGOoe vs. lgo-2, upreg., batch three vs. batch two, upreg.); response to hydrogen peroxide [GO:0042542] (LGOoe vs. LGOoe atml1-3, upreg., LGOo…			mitochondrion [GO:0005739]; molecular_function [GO:0003674]								0.887599	0.0274601			0.930448	0.0392968							0.931552	0.0995823					0.8331	0.0711013	0.12	0.65	0.41	0.73	0.75	0.95	0.33	0.36	0.48	0.3	0.52	8.8
AT2G20030		RING/U-box superfamily protein		RING/U-box superfamily protein	Zinc finger, C3HC4 RING-typ [IPR018957]; Zinc finger, RING-type [IPR001841]	TF[C3H]		integral component of membrane [GO:0016021] (LGOoe vs. lgo-2, upreg., batch three vs. batch two, upreg.)		protein ubiquitination [GO:0016567]; zinc ion binding [GO:0008270]								0.886391	0.0777689																	1.24154	0.00677717	0.36	0.08	0.36	0.45	0.16	0.39	0.31	0.16	0.23	0.35	0.28	3.54
AT1G78850		D-mannose binding lectin protein with Apple-like carbohydrate-binding domain	curculin-like (mannose-binding) lectin family protein, low similarity to ser/thr protein kinase from Zea mays (GI:2598067); contains Pfam lectin (probable mannose binding) domain PF01453 but not the protein kinase domain of the Z. mays protein	D-mannose binding lectin protein with Apple-like carbohydrate-binding domain	Apple-lik [IPR003609]; Curculin-like (mannose-binding) lectin [IPR001480]		carbohydrate binding [GO:0030246] (LGOoe atml1-3 vs. Col_WT, upreg., LGOoe atml1-3 vs. atml1-3, upreg., LGOoe atml1-3 vs. lgo-2, upreg., LGOoe vs. lgo-2, upreg., batch three vs. batch one, downreg., batch two vs. batch one, downreg.)											0.884742	0.0817176					1.2695	0.000967781	1.01316	0.0398888	1.22289	0.00509201			-1.23187	0.000127932	-1.23187	0.000127932			8.8	1.83	1.19	5.27	2.02	5.04	5.84	2.31	1.4	13.48	4.87	3.57
AT1G56540		Disease resistance protein (TIR-NBS-LRR class) family		Disease resistance protein (TIR-NBS-LRR class) family	ATPase, AAA+ type, core [IPR003593]; Disease resistance protein [IPR000767]; NB-ARC [IPR002182]; Toll-Interleukin receptor [IPR000157]		ADP binding [GO:0043531] (LGOoe vs. lgo-2, upreg.); defense response [GO:0006952] (LGOoe vs. lgo-2, upreg.)	ATP binding [GO:0005524] (LGOoe vs. lgo-2, upreg.); integral component of membrane [GO:0016021] (LGOoe vs. lgo-2, upreg.)		signal transduction [GO:0007165]								0.884588	0.0747849																			0.82	0.58	0.44	0.79	0.32	0.77	0.46	0.32	0.44	1.42	1.03	0.42
AT2G39330	JAL23 [jacalin-related lectin 23]	jacalin-related lectin 23		jacalin-related lectin 23 (JAL23)	Mannose-binding lecti [IPR001229]		carbohydrate binding [GO:0030246] (LGOoe atml1-3 vs. Col_WT, upreg., LGOoe atml1-3 vs. lgo-2, upreg., LGOoe vs. lgo-2, upreg.)											0.884104	0.0173556					0.953695	0.00448786			0.761392	0.0902923									25.66	21.65	22.01	24.68	40.55	29.48	12.13	17.02	32.24	40.65	36.58	33.63
AT5G10760		Eukaryotic aspartyl protease family protein		Eukaryotic aspartyl protease family protein	Peptidase A1 [IPR001461]; Peptidase asparti [IPR021109]; Peptidase aspartic, catalytic [IPR009007]		DNA binding [GO:0003677] (LGOoe vs. atml1-3, upreg., LGOoe vs. lgo-2, upreg., batch three vs. batch one, downreg., batch two vs. batch one, downreg.); systemic acquired resistance [GO:0009627] (LGOoe vs. atml1-3, upreg., LGOoe vs. lgo-2, upreg., batch three vs. batch one, downreg., batch two vs. batch one, downreg.)			aspartic-type endopeptidase activity [GO:0004190]; protein catabolic process [GO:0030163]; proteolysis [GO:0006508]								0.883995	0.0217742	0.912063	0.0222668											-1.16459	0.00156909	-1.16459	0.00156909			7.3	0.35	0.53	0.41	0.2	0.29	0.36	0.52	0.21	38.92	0.11	0.73
AT5G25930		Protein kinase family protein with leucine-rich repeat domain		Protein kinase family protein with leucine-rich repeat domain	Leucine-rich repeat [IPR001611]; Leucine-rich repeat-containing N-terminal domain, type [IPR013210]; Protein kinase, ATP binding site [IPR017441]; Protein kinase, catalytic domain [IPR000719]; Protein kinase-like domai [IPR011009]; Serine/threonine-protein kinase, active site [IPR008271]; Serine/threonine-protein kinase-like domain [IPR017442]			ATP binding [GO:0005524] (LGOoe atml1-3 vs. Col_WT, upreg., LGOoe atml1-3 vs. lgo-2, upreg., LGOoe vs. lgo-2, upreg.); integral component of membrane [GO:0016021] (LGOoe atml1-3 vs. Col_WT, upreg., LGOoe atml1-3 vs. lgo-2, upreg., LGOoe vs. lgo-2, upreg.); protein phosphorylation [GO:0006468] (LGOoe atml1-3 vs. Col_WT, upreg., LGOoe atml1-3 vs. lgo-2, upreg., LGOoe vs. lgo-2, upreg.); protein ser…		kinase activity [GO:0016301]								0.88373	0.0737678					1.1763	0.0024084			0.992726	0.0471053									1.46	0.6	0.44	1.41	0.69	1.64	0.67	0.72	0.49	2.38	1.52	0.61
AT3G44400		Disease resistance protein (TIR-NBS-LRR class) family		Disease resistance protein (TIR-NBS-LRR class) family	ATPase, AAA+ type, core [IPR003593]; Disease resistance protein [IPR000767]; Leucine-rich repeat [IPR001611]; NB-ARC [IPR002182]; Toll-Interleukin receptor [IPR000157]		ADP binding [GO:0043531] (LGOoe vs. lgo-2, upreg., batch three vs. batch one, downreg., batch two vs. batch one, downreg.); defense response [GO:0006952] (LGOoe vs. lgo-2, upreg., batch three vs. batch one, downreg., batch two vs. batch one, downreg.)	ATP binding [GO:0005524] (LGOoe vs. lgo-2, upreg., batch three vs. batch one, downreg., batch two vs. batch one, downreg.)		signal transduction [GO:0007165]								0.882901	0.0489527													-0.845929	0.00684409	-0.845929	0.00684409			2.58	0.95	0.66	1.64	1.02	1.35	1.83	0.61	0.67	2.59	1.66	1.54
AT1G58270	ZW9	TRAF-like family protein	ZW9 mRNA, complete cds	ZW9	MAT [IPR002083]; TRAF-lik [IPR008974]			integral component of membrane [GO:0016021] (LGOoe atml1-3 vs. atml1-3, upreg., LGOoe atml1-3 vs. lgo-2, upreg., LGOoe vs. lgo-2, upreg., batch three vs. batch one, downreg., batch two vs. batch one, downreg.)										0.880863	0.025463					1.46466	9.00313e-07	0.961152	0.0141101					-1.73553	1.97132e-13	-1.73553	1.97132e-13			21.57	3.82	3.76	10.76	2.99	4.17	7.38	1.1	2.81	13.65	3.72	3.97
AT5G41780		myosin heavy chain-related		myosin heavy chain-related						biological_process [GO:0008150]								0.878899	0.0768623	0.997957	0.0362167	1.13935	0.016369													1.05479	0.0284701	0.05	0.12	0.23	0.47	0.11	0.17	0.31	0.48	0.2	0.94	0.39	4.87
AT2G19130		S-locus lectin protein kinase family protein		S-locus lectin protein kinase family protein	Apple-lik [IPR003609]; Curculin-like (mannose-binding) lectin [IPR001480]; EGF-lik [IPR006210]; PAN-1 domai [IPR003014]; Protein kinase, ATP binding site [IPR017441]; Protein kinase, catalytic domain [IPR000719]; Protein kinase-like domai [IPR011009]; S-locus glycoprotein [IPR000858]; Serine/threonine-protein kinase, active site [IPR008271]; Serine/threonine-protein kinase-like domain [IPR017442]		carbohydrate binding [GO:0030246] (LGOoe atml1-3 vs. lgo-2, upreg., LGOoe vs. lgo-2, upreg., batch three vs. batch one, downreg., batch two vs. batch one, downreg.)	ATP binding [GO:0005524] (LGOoe atml1-3 vs. lgo-2, upreg., LGOoe vs. lgo-2, upreg., batch three vs. batch one, downreg., batch two vs. batch one, downreg.); integral component of membrane [GO:0016021] (LGOoe atml1-3 vs. lgo-2, upreg., LGOoe vs. lgo-2, upreg., batch three vs. batch one, downreg., batch two vs. batch one, downreg.); plasma membrane [GO:0005886] (LGOoe atml1-3 vs. lgo-2, upreg., LGO…		protein kinase activity [GO:0004672]								0.877091	0.0135156					0.776314	0.030666							-0.738686	0.00493989	-0.738686	0.00493989			2.44	1.47	1.23	3.13	1.76	1.8	1.75	1.07	1.46	4.19	1.6	2.38
AT1G69930	ATGSTU11 [glutathione S-transferase TAU 11]; GSTU11 [glutathione S-transferase TAU 11]	glutathione S-transferase TAU 11	Encodes glutathione transferase belonging to the tau class of GSTs. Naming convention according to Wagner et al. (2002).	glutathione S-transferase TAU 11 (GSTU11)	Glutathione S-transferase, C-terminal-lik [IPR010987]; Glutathione S-transferase, N-termina [IPR004045]; Glutathione S-transferase/chloride channel, C-termina [IPR017933]; Thioredoxin fol [IPR012335]; Thioredoxin-like fol [IPR012336]		cytoplasm [GO:0005737] (LGOoe vs. lgo-2, upreg., batch three vs. batch one, downreg., batch two vs. batch one, downreg.); glutathione metabolic process [GO:0006749] (LGOoe vs. lgo-2, upreg., batch three vs. batch one, downreg., batch two vs. batch one, downreg.); glutathione transferase activity [GO:0004364] (LGOoe vs. lgo-2, upreg., batch three vs. batch one, downreg., batch two vs. batch one, d…			cytosol [GO:0005829]; toxin catabolic process [GO:0009407]								0.876032	0.0777689													-0.880095	0.036856	-0.880095	0.036856			0.36	0.16	0.1	0.2	0.15	0.28	0.28	0.05	0.1	1.54	0.17	0.8
AT1G18570	AtMYB51 [myb domain protein 51]; BW51A; BW51B; HIG1 [HIGH INDOLIC GLUCOSINOLATE 1]; MYB51 [myb domain protein 51]	myb domain protein 51	Encodes a member of the R2R3-MYB transcription family. Involved in indole glucosinolate biosynthesis.	myb domain protein 51 (MYB51)	HTH transcriptional regulator, Myb-type, DNA-bindin [IPR017930]; Homeodomain-lik [IPR009057]; Homeodomain-related [IPR012287]; Myb transcription facto [IPR015495]; Myb, DNA-bindin [IPR014778]; SANT, DNA-binding [IPR001005]	TF[MYB]	DNA binding [GO:0003677] (LGOoe atml1-3 vs. lgo-2, upreg., LGOoe vs. Col_WT, upreg., LGOoe vs. atml1-3, upreg., LGOoe vs. lgo-2, upreg., batch three vs. batch one, downreg., batch two vs. batch one, downreg.); defense response by callose deposition in cell wall [GO:0052544] (LGOoe atml1-3 vs. lgo-2, upreg., LGOoe vs. Col_WT, upreg., LGOoe vs. atml1-3, upreg., LGOoe vs. lgo-2, upreg., batch three …	response to abscisic acid [GO:0009737] (LGOoe atml1-3 vs. lgo-2, upreg., LGOoe vs. Col_WT, upreg., LGOoe vs. atml1-3, upreg., LGOoe vs. lgo-2, upreg., batch three vs. batch one, downreg., batch two vs. batch one, downreg.); response to bacterium [GO:0009617] (LGOoe atml1-3 vs. lgo-2, upreg., LGOoe vs. Col_WT, upreg., LGOoe vs. atml1-3, upreg., LGOoe vs. lgo-2, upreg., batch three vs. batch one, d…		nucleus [GO:0005634]; response to auxin [GO:0009733]; response to gibberellin [GO:0009739]								0.875455	0.0237543	0.874396	0.0391607	0.935568	0.0388254	0.71818	0.0809907							-0.980713	0.000252769	-0.980713	0.000252769			5.27	2.09	1.4	4.9	1.8	2.56	4.37	2.09	2	8.86	3.83	3.74
AT4G40020		Myosin heavy chain-related protein		Myosin heavy chain-related protein						molecular_function [GO:0003674]								0.875192	0.0901801																	0.906688	0.0693786	0.1	0.25	0.3	0.25	0.29	0.24	0.15	0.35	0.15	1.01	0.17	2.44
AT3G21500	DXL1 [DXS-like 1]; DXPS1 [1-deoxy-D-xylulose 5-phosphate synthase 1]; DXS2 [1-deoxy-D-xylulose 5-phosphate (DXP) synthase 2]	1-deoxy-D-xylulose 5-phosphate synthase 1	Encodes a protein postulated to have 1-deoxy-D-xylulose 5-phosphate synthase activity.	1-deoxy-D-xylulose 5-phosphate synthase 1 (DXPS1)	Dehydrogenase, E1 component [IPR001017]; Deoxyxylulose-5-phosphate synthase [IPR005477]; Transketolase binding sit [IPR020826]; Transketolase, C-terminal [IPR005476]; Transketolase, C-terminal/Pyruvate-ferredoxin oxidoreductase, domain II [IPR009014]; Transketolase, N-termina [IPR005474]; Transketolase-like, C-terminal [IPR015941]; Transketolase-like, pyrimidine-binding domai [IPR005475]		terpenoid biosynthetic process [GO:0016114] (LGOoe atml1-3 vs. Col_WT, upreg., LGOoe atml1-3 vs. atml1-3, upreg., LGOoe atml1-3 vs. lgo-2, upreg., LGOoe vs. lgo-2, upreg., batch three vs. batch two, upreg.)			1-deoxy-D-xylulose-5-phosphate synthase activity [GO:0008661]; chloroplast [GO:0009507]								0.871692	0.0804805					1.38271	0.000134267	1.31656	0.000780483	1.25466	0.00223939							1.1417	0.0147638	0.08	0.19	0.08	0.09	0.14	0.05	0.05	0.05	0.1	0.45	0.16	0.96
AT5G60470		C2H2 and C2HC zinc fingers superfamily protein		C2H2 and C2HC zinc fingers superfamily protein	Zinc finger, C2H2-like [IPR015880]; Zinc finger, C2H2-type [IPR007087]; Zinc finger, double-stranded RNA bindin [IPR022755]	TF[C2H2]	DNA binding [GO:0003677] (LGOoe vs. atml1-3, upreg., LGOoe vs. lgo-2, upreg., batch three vs. batch two, upreg.); regulation of transcription, DNA-templated [GO:0006355] (LGOoe vs. atml1-3, upreg., LGOoe vs. lgo-2, upreg., batch three vs. batch two, upreg.); transcription factor activity, sequence-specific DNA binding [GO:0003700] (LGOoe vs. atml1-3, upreg., LGOoe vs. lgo-2, upreg., batch three v…			metal ion binding [GO:0046872]; nucleic acid binding [GO:0003676]; zinc ion binding [GO:0008270]								0.869414	0.0887272	1.08418	0.0165922															0.952662	0.0512132	0.28	0.22	0.21	0.09	0.07	0.2	0.11	0.26	0.26	0.19	0.35	2.38
AT3G59700	ATHLECRK [lectin-receptor kinase]; HLECRK [lectin-receptor kinase]; LECRK1 [LECTIN-RECEPTOR KINASE 1]; LecRK-V.5 [L-type lectin receptor kinase V.5]; LecRK-V.5 [LEGUME-LIKE LECTIN RECEPTOR KINASE-V.5]	lectin-receptor kinase	Member of Receptor kinase-like protein family. Represses stomatal immunity induced by Pseudomonas syringae pv. tomato DC3000.	lectin-receptor kinase (HLECRK)	Concanavalin A-like lectin/glucanas [IPR008985]; Concanavalin A-like lectin/glucanase, subgrou [IPR013320]; Legume lectin, beta chain [IPR001220]; Protein kinase, ATP binding site [IPR017441]; Protein kinase, catalytic domain [IPR000719]; Protein kinase-like domai [IPR011009]; Serine/threonine-protein kinase, active site [IPR008271]; Serine/threonine-protein kinase-like domain [IPR017442]		carbohydrate binding [GO:0030246] (LGOoe vs. lgo-2, upreg., batch three vs. batch one, downreg., batch three vs. batch two, upreg., batch two vs. batch one, downreg.); negative regulation of defense response to bacterium [GO:1900425] (LGOoe vs. lgo-2, upreg., batch three vs. batch one, downreg., batch three vs. batch two, upreg., batch two vs. batch one, downreg.)	ATP binding [GO:0005524] (LGOoe vs. lgo-2, upreg., batch three vs. batch one, downreg., batch three vs. batch two, upreg., batch two vs. batch one, downreg.); integral component of membrane [GO:0016021] (LGOoe vs. lgo-2, upreg., batch three vs. batch one, downreg., batch three vs. batch two, upreg., batch two vs. batch one, downreg.); plasma membrane [GO:0005886] (LGOoe vs. lgo-2, upreg., batch t…		kinase activity [GO:0016301]; protein autophosphorylation [GO:0046777]; regulation of stomatal closure [GO:0090333]								0.868252	0.0962679													-1.03537	0.0133287	-1.03537	0.0133287	1.03606	0.0332863	0.35	0.05	0.13	0.34	0.09	0.16	0.27	0.02	0.08	0.97	0.05	0.81
AT3G14200		Chaperone DnaJ-domain superfamily protein		Chaperone DnaJ-domain superfamily protein	Heat shock protein DnaJ, N-terminal [IPR001623]; Molecular chaperone, heat shock protein, Hsp40, Dna [IPR015609]		protein folding [GO:0006457] (LGOoe vs. LGOoe atml1-3, upreg., LGOoe vs. lgo-2, upreg.)											0.868065	0.00396093											1.00434	0.00307601							17.1	22.96	22.66	25.66	20.68	31.04	16.98	12.61	23.79	29.28	29.58	34.62
AT1G12080		Vacuolar calcium-binding protein-related		Vacuolar calcium-binding protein-related						biological_process [GO:0008150]; cellular_component [GO:0005575]; molecular_function [GO:0003674]								0.866003	0.0427759			0.987742	0.0300693	0.73947	0.0865858			0.861209	0.0630165							0.780419	0.0218443	557.49	500.34	1045.25	1409.08	659.89	819.67	700.45	681.97	872.26	1487.19	970.26	2012.55
AT2G37060	NF-YB8 ["nuclear factor Y, subunit B8"]	nuclear factor Y, subunit B8		nuclear factor Y, subunit B8 (NF-YB8)	Histone-fold [IPR009072]; Transcription factor CBF/NF-Y/archaeal histone [IPR003958]; Transcription factor, CBFA/NFYB, DNA topoisomerase [IPR003957]; Transcription factor, NFYB/HAP3, conserved site [IPR003956]	TF[CCAAT-HAP3; NF-YB]	regulation of transcription, DNA-templated [GO:0006355] (LGOoe atml1-3 vs. lgo-2, upreg., LGOoe vs. lgo-2, upreg.); transcription factor activity, sequence-specific DNA binding [GO:0003700] (LGOoe atml1-3 vs. lgo-2, upreg., LGOoe vs. lgo-2, upreg.); transcription, DNA-templated [GO:0006351] (LGOoe atml1-3 vs. lgo-2, upreg., LGOoe vs. lgo-2, upreg.)			nucleus [GO:0005634]; protein heterodimerization activity [GO:0046982]; sequence-specific DNA binding [GO:0043565]								0.865577	0.0415898					0.755553	0.0820686													2.89	4.5	3.13	3.68	4.78	3.7	2.32	2.15	2.91	6.15	3.78	4.11
AT4G23570	SGT1A	phosphatase-related	Closely related to SGT1B, may function in SCF(TIR1) mediated protein degradation. AtSGT1a and AtSGT1b are functionally redundant in the resistance to pathogenes. AtSGT1b was more highly expressed than AtSGT1. The N-terminal TPR domain of AtSGT1a reduces the steady-state level of Arabidopsis SGT1 proteins whereas the same domain from AtSGT1b enhances SGT1 accumulation. The TPR domain is dispensabl…	SGT1A	CS domai [IPR017447]; CS-like domai [IPR007052]; HSP20-like chaperon [IPR008978]; SG [IPR007699]; Tetratricopeptide TPR- [IPR001440]; Tetratricopeptide repea [IPR019734]; Tetratricopeptide repeat-containin [IPR013026]; Tetratricopeptide-like helical [IPR011990]		defense response [GO:0006952] (LGOoe vs. lgo-2, upreg.)			SCF ubiquitin ligase complex [GO:0019005]; cellular response to auxin stimulus [GO:0071365]; innate immune response [GO:0045087]; protein binding [GO:0005515]; regulation of defense response to fungus, incompatible interaction [GO:2000072]; ubiquitin-dependent protein catabolic process [GO:0006511]								0.864238	0.0105174																			26.05	30.92	18.87	28.06	20.74	33.18	21.21	15.03	21.46	37.42	30.86	34.83
AT2G31865	PARG2 [poly(ADP-ribose) glycohydrolase 2]	poly(ADP-ribose) glycohydrolase 2		poly(ADP-ribose) glycohydrolase 2 (PARG2)	Poly(ADP-ribose) glycohydrolase [IPR007724]		defense response to fungus [GO:0050832] (LGOoe vs. lgo-2, upreg., batch three vs. batch one, downreg., batch two vs. batch one, downreg.)			carbohydrate metabolic process [GO:0005975]; cellular response to DNA damage stimulus [GO:0006974]; poly(ADP-ribose) glycohydrolase activity [GO:0004649]								0.86014	0.089724													-0.989354	0.00349109	-0.989354	0.00349109			2.39	1.03	0.84	1.71	0.69	1.33	1.12	0.81	0.67	4.75	1.27	0.7
AT4G05590				CONTAINS InterPro DOMAIN/s: Uncharacterised protein family UPF0041 (InterPro:IPR005336)	Uncharacterised protein family UPF004 [IPR005336]		regulation of response to water deprivation [GO:2000070] (LGOoe atml1-3 vs. lgo-2, upreg., LGOoe vs. lgo-2, upreg.)	integral component of membrane [GO:0016021] (LGOoe atml1-3 vs. lgo-2, upreg., LGOoe vs. lgo-2, upreg.)		mitochondrial inner membrane [GO:0005743]; mitochondrial pyruvate transport [GO:0006850]; mitochondrion [GO:0005739]; negative regulation of anion channel activity [GO:0010360]; negative regulation of potassium ion transmembrane transporter activity [GO:1901017]								0.859058	0.0371514					0.983789	0.0063214													8.76	7.91	8.58	11.02	6.82	7.4	4.35	4.15	6.94	12.31	7.02	10.33
AT3G51430	SSL5 [STRICTOSIDINE SYNTHASE-LIKE 5]; YLS2 [YELLOW-LEAF-SPECIFIC GENE 2]	Calcium-dependent phosphotriesterase superfamily protein	Although this enzyme is predicted to encode a strictosidine synthase (SS), it lacks a conserved catalytic glutamate residue found in active SS enzymes and it is not expected to have SS activity.	YELLOW-LEAF-SPECIFIC GENE 2 (YLS2)	Six-bladed beta-propeller, TolB-lik [IPR011042]; Strictosidine synthase [IPR004141]; Strictosidine synthase, conserved region [IPR018119]		response to ethylene [GO:0009723] (LGOoe atml1-3 vs. lgo-2, upreg., LGOoe vs. lgo-2, upreg., batch three vs. batch one, downreg., batch three vs. batch two, upreg., batch two vs. batch one, downreg.); response to fungus [GO:0009620] (LGOoe atml1-3 vs. lgo-2, upreg., LGOoe vs. lgo-2, upreg., batch three vs. batch one, downreg., batch three vs. batch two, upreg., batch two vs. batch one, downreg.);…	response to jasmonic acid [GO:0009753] (LGOoe atml1-3 vs. lgo-2, upreg., LGOoe vs. lgo-2, upreg., batch three vs. batch one, downreg., batch three vs. batch two, upreg., batch two vs. batch one, downreg.); response to salicylic acid [GO:0009751] (LGOoe atml1-3 vs. lgo-2, upreg., LGOoe vs. lgo-2, upreg., batch three vs. batch one, downreg., batch three vs. batch two, upreg., batch two vs. batch on…		alkaloid biosynthetic process [GO:0009821]; biosynthetic process [GO:0009058]; endoplasmic reticulum [GO:0005783]; hydrolase activity, acting on ester bonds [GO:0016788]; membrane [GO:0016020]; strictosidine synthase activity [GO:0016844]; vacuole [GO:0005773]								0.854026	0.052809					1.01079	0.0063214							-1.00298	0.000422543	-1.00298	0.000422543	0.690022	0.053538	22.43	7.44	10.74	19.4	7.01	10.19	9.72	5.98	7.94	29.4	8.89	12.28
AT2G38470	ATWRKY33 [WRKY DNA-BINDING PROTEIN 33]; WRKY33 [WRKY DNA-binding protein 33]	WRKY DNA-binding protein 33	Member of the plant WRKY transcription factor family. Regulates the antagonistic relationship between defense pathways mediating responses to P. syringae and necrotrophic fungal pathogens. Located in nucleus. Involved in response to various abiotic stresses - especially salt stress.	WRKY DNA-binding protein 33 (WRKY33)	DNA-binding WRKY [IPR003657]	TF[WRKY]	cellular heat acclimation [GO:0070370] (LGOoe atml1-3 vs. atml1-3, upreg., LGOoe vs. Col_WT, upreg., LGOoe vs. atml1-3, upreg., LGOoe vs. lgo-2, upreg., batch three vs. batch one, downreg., batch two vs. batch one, downreg.); defense response to bacterium [GO:0042742] (LGOoe atml1-3 vs. atml1-3, upreg., LGOoe vs. Col_WT, upreg., LGOoe vs. atml1-3, upreg., LGOoe vs. lgo-2, upreg., batch three vs. …	camalexin biosynthetic process [GO:0010120] (LGOoe atml1-3 vs. atml1-3, upreg., LGOoe vs. Col_WT, upreg., LGOoe vs. atml1-3, upreg., LGOoe vs. lgo-2, upreg., batch three vs. batch one, downreg., batch two vs. batch one, downreg.); response to cold [GO:0009409] (LGOoe atml1-3 vs. atml1-3, upreg., LGOoe vs. Col_WT, upreg., LGOoe vs. atml1-3, upreg., LGOoe vs. lgo-2, upreg., batch three vs. batch on…		cellular response to heat [GO:0034605]; nucleus [GO:0005634]; positive regulation of autophagy [GO:0010508]; protein binding [GO:0005515]; sequence-specific DNA binding [GO:0043565]								0.852651	0.0140504	0.994263	0.00294628	0.917162	0.0174911			0.754777	0.0655236					-0.943931	5.18041e-05	-0.943931	5.18041e-05			40.19	18.01	17.35	32.98	15.78	25.1	37.99	18.23	20.79	53.22	35.05	41.99
AT1G11250	ATSYP125; SYP125 [syntaxin of plants 125]	syntaxin of plants 125	member of SYP12 Gene Family	syntaxin of plants 125 (SYP125)	Syntaxin, N-terminal [IPR006011]; Syntaxin/epimorphin, conserved site [IPR006012]; Target SNARE coiled-coil domai [IPR000727]; t-SNARE [IPR010989]		exocytosis [GO:0006887] (LGOoe vs. Col_WT, upreg., LGOoe vs. atml1-3, upreg., LGOoe vs. lgo-2, upreg., batch three vs. batch two, upreg.); vesicle docking [GO:0048278] (LGOoe vs. Col_WT, upreg., LGOoe vs. atml1-3, upreg., LGOoe vs. lgo-2, upreg., batch three vs. batch two, upreg.)	integral component of membrane [GO:0016021] (LGOoe vs. Col_WT, upreg., LGOoe vs. atml1-3, upreg., LGOoe vs. lgo-2, upreg., batch three vs. batch two, upreg.); plasma membrane [GO:0005886] (LGOoe vs. Col_WT, upreg., LGOoe vs. atml1-3, upreg., LGOoe vs. lgo-2, upreg., batch three vs. batch two, upreg.)		SNAP receptor activity [GO:0005484]; SNARE binding [GO:0000149]; SNARE complex [GO:0031201]; endomembrane system [GO:0012505]; intracellular protein transport [GO:0006886]; membrane fusion [GO:0061025]; vesicle fusion [GO:0006906]								0.850822	0.0910851	1.01736	0.0304216	1.08296	0.0284527													1.03035	0.0338543	0.4	0.46	0.71	0.82	0.66	0.59	0.51	2.13	0.73	2.86	0.44	17.33
AT2G14610	ATPR1 [PATHOGENESIS-RELATED GENE 1]; PR 1 [PATHOGENESIS-RELATED GENE 1]; PR1 [pathogenesis-related gene 1]	pathogenesis-related gene 1	PR1 gene expression is induced in response to a variety of pathogens. It is a useful molecular marker for the SAR response. Though the Genbank record for the cDNA associated to this gene is called 'PR-1-like', the sequence actually corresponds to PR1. Expression of this gene is salicylic-acid responsive.	pathogenesis-related gene 1 (PR1)	Allergen V5/Tpx-1 related [IPR001283]; Allergen V5/Tpx-1 related, conserved site [IPR018244]; SCP-like extracellula [IPR014044]		defense response [GO:0006952] (LGOoe vs. LGOoe atml1-3, upreg., LGOoe vs. Col_WT, upreg., LGOoe vs. atml1-3, upreg., LGOoe vs. lgo-2, upreg., batch three vs. batch one, downreg., batch two vs. batch one, downreg.); extracellular region [GO:0005576] (LGOoe vs. LGOoe atml1-3, upreg., LGOoe vs. Col_WT, upreg., LGOoe vs. atml1-3, upreg., LGOoe vs. lgo-2, upreg., batch three vs. batch one, downreg., b…	apoplast [GO:0048046] (LGOoe vs. LGOoe atml1-3, upreg., LGOoe vs. Col_WT, upreg., LGOoe vs. atml1-3, upreg., LGOoe vs. lgo-2, upreg., batch three vs. batch one, downreg., batch two vs. batch one, downreg.); response to water deprivation [GO:0009414] (LGOoe vs. LGOoe atml1-3, upreg., LGOoe vs. Col_WT, upreg., LGOoe vs. atml1-3, upreg., LGOoe vs. lgo-2, upreg., batch three vs. batch one, downreg., …		molecular_function [GO:0003674]								0.850766	0.00428393	0.849026	0.00626098	0.700683	0.0801032							0.818364	0.0504044	-1.03704	0.00124382	-1.03704	0.00124382			17.74	0.26	0.16	0.13	0.24	0.11	0.13	0.08	0.08	164.62	0.13	0.51
AT2G30860	ATGSTF7; ATGSTF9 [glutathione S-transferase PHI 9]; GLUTTR; GSTF9 [glutathione S-transferase PHI 9]	glutathione S-transferase PHI 9	Encodes glutathione transferase belonging to the phi class of GSTs. Naming convention according to Wagner et al. (2002).	glutathione S-transferase PHI 9 (GSTF9)	Glutathione S-transferase, C-termina [IPR004046]; Glutathione S-transferase, C-terminal-lik [IPR010987]; Glutathione S-transferase, N-termina [IPR004045]; Glutathione S-transferase/chloride channel, C-termina [IPR017933]; Thioredoxin fol [IPR012335]; Thioredoxin-like fol [IPR012336]		cytoplasm [GO:0005737] (LGOoe atml1-3 vs. Col_WT, upreg., LGOoe atml1-3 vs. atml1-3, upreg., LGOoe atml1-3 vs. lgo-2, upreg., LGOoe vs. atml1-3, upreg., LGOoe vs. lgo-2, upreg.); defense response [GO:0006952] (LGOoe atml1-3 vs. Col_WT, upreg., LGOoe atml1-3 vs. atml1-3, upreg., LGOoe atml1-3 vs. lgo-2, upreg., LGOoe vs. atml1-3, upreg., LGOoe vs. lgo-2, upreg.); glutathione metabolic process [GO:…			copper ion binding [GO:0005507]; glutathione peroxidase activity [GO:0004602]; response to zinc ion [GO:0010043]; toxin catabolic process [GO:0009407]								0.850461	0.00200359	0.773302	0.0108649			0.958245	0.000110277	0.881085	0.00148192	0.746328	0.0176102									354.51	254.22	348.77	342.47	273.74	296.12	396.56	217.43	265.04	633.64	341.19	555.28
AT5G55860		Plant protein of unknown function (DUF827)		Plant protein of unknown function (DUF827)	Protein of unknown function DUF827, plan [IPR008545]					molecular_function [GO:0003674]								0.846971	0.0285576					0.766497	0.0455138							-0.620448	0.0290073	-0.620448	0.0290073			5.01	3.96	3.2	5.74	2.56	3.89	3.25	2.42	2.92	6.44	3.79	5.51
AT2G06050	AtOPR3; DDE1 [DELAYED DEHISCENCE 1]; OPR3 [oxophytodienoate-reductase 3]	oxophytodienoate-reductase 3	Encodes a 12-oxophytodienoate reductase that is required for jasmonate biosynthesis. Mutants are male sterile and defective in pollen dehiscence. Shows activity towards 2,4,6-trinitrotoluene.	oxophytodienoate-reductase 3 (OPR3)	Aldolase-type TIM barrel [IPR013785]; NADH:flavin oxidoreductase/NADH oxidase, N-terminal [IPR001155]		jasmonic acid biosynthetic process [GO:0009695] (LGOoe atml1-3 vs. lgo-2, upreg., LGOoe vs. lgo-2, upreg.); oxidation-reduction process [GO:0055114] (LGOoe atml1-3 vs. lgo-2, upreg., LGOoe vs. lgo-2, upreg.); oxylipin biosynthetic process [GO:0031408] (LGOoe atml1-3 vs. lgo-2, upreg., LGOoe vs. lgo-2, upreg.); response to fungus [GO:0009620] (LGOoe atml1-3 vs. lgo-2, upreg., LGOoe vs. lgo-2, upre…			12-oxophytodienoate reductase activity [GO:0016629]; FMN binding [GO:0010181]; NADPH dehydrogenase activity [GO:0003959]; peroxisome [GO:0005777]								0.844412	0.0292933					1.18837	0.000120825													92.08	86.18	141.61	125.36	63.64	129.41	52.48	63.08	64.17	168.31	105.42	76.45
AT4G09760		Protein kinase superfamily protein	encodes a choline synthase whose gene expression is induced by high salt and mannitol.	Protein kinase superfamily protein	Choline/ethanolamine kinas [IPR002573]; Protein kinase-like domai [IPR011009]			ATP binding [GO:0005524] (LGOoe atml1-3 vs. lgo-2, upreg., LGOoe vs. lgo-2, upreg.); integral component of membrane [GO:0016021] (LGOoe atml1-3 vs. lgo-2, upreg., LGOoe vs. lgo-2, upreg.)		choline kinase activity [GO:0004103]; phosphorylation [GO:0016310]								0.843566	0.0817176					0.902595	0.0335453													8.39	8.7	9.41	17.15	7.71	6.55	7.17	7.49	7.22	20.03	11.58	12.56
AT1G69790		Protein kinase superfamily protein		Protein kinase superfamily protein	Protein kinase, ATP binding site [IPR017441]; Protein kinase, catalytic domain [IPR000719]; Protein kinase-like domai [IPR011009]; Serine-threonine/tyrosine-protein kinase [IPR001245]; Serine/threonine-protein kinase, active site [IPR008271]			ATP binding [GO:0005524] (LGOoe atml1-3 vs. lgo-2, upreg., LGOoe vs. lgo-2, upreg., batch three vs. batch one, downreg., batch two vs. batch one, downreg.); protein phosphorylation [GO:0006468] (LGOoe atml1-3 vs. lgo-2, upreg., LGOoe vs. lgo-2, upreg., batch three vs. batch one, downreg., batch two vs. batch one, downreg.); protein serine/threonine kinase activity [GO:0004674] (LGOoe atml1-3 vs. …		kinase activity [GO:0016301]; phosphorylation [GO:0016310]								0.83631	0.0145645					0.729229	0.0382003							-0.595628	0.0219597	-0.595628	0.0219597			5.56	2.81	5.12	7.17	3.8	3.85	3.58	2.99	3.19	7.56	5.49	4.56
AT5G01100	FRB1 [FRIABLE 1]	O-fucosyltransferase family protein		O-fucosyltransferase family protein	GDP-fucose protein O-fucosyltransferas [IPR019378]		cytoplasm [GO:0005737] (LGOoe atml1-3 vs. lgo-2, upreg., LGOoe vs. Col_WT, upreg., LGOoe vs. lgo-2, upreg., batch three vs. batch one, downreg., batch two vs. batch one, downreg.)	integral component of membrane [GO:0016021] (LGOoe atml1-3 vs. lgo-2, upreg., LGOoe vs. Col_WT, upreg., LGOoe vs. lgo-2, upreg., batch three vs. batch one, downreg., batch two vs. batch one, downreg.)		biological_process [GO:0008150]; transferase activity, transferring glycosyl groups [GO:0016757]								0.835292	0.0659881			0.881256	0.0973462	0.751483	0.0911093							-0.826526	0.00693245	-0.826526	0.00693245			3.93	1.82	1.43	3.92	1.51	2.87	3.17	2.16	1.63	5.3	3.25	4.31
AT3G02020	AK3 [aspartate kinase 3]	aspartate kinase 3	encodes a monofunctional aspartate kinase	aspartate kinase 3 (AK3)	Amino acid-binding ACT [IPR002912]; Aspartate kinase domain [IPR001341]; Aspartate kinase, conserved site [IPR018042]; Aspartate/glutamate/uridylate kinase [IPR001048]			ATP binding [GO:0005524] (LGOoe atml1-3 vs. lgo-2, upreg., LGOoe vs. lgo-2, upreg.)		amino acid binding [GO:0016597]; aspartate family amino acid biosynthetic process [GO:0009067]; aspartate kinase activity [GO:0004072]; chloroplast [GO:0009507]; lysine biosynthetic process via diaminopimelate [GO:0009089]; phosphorylation [GO:0016310]; threonine biosynthetic process [GO:0009088]								0.833601	0.0659881					0.741142	0.0941528													0.29	0.84	0.62	0.07	0.43	0.13	0.03	0.09	0.08	3.88	0.47	0.97
AT4G37010	CEN2 [centrin 2]	centrin 2	Encodes a member of the Centrin family. Mutants are hypersensitive to UV and prone to UV induced DNA damage. Based on sequence similarity and mutant phenotype CEN2 is thought to be involved in nucelotide excision repair/DNA repair.	centrin 2 (CEN2)	Calcium-binding EF-hand [IPR002048]; EF-HAND [IPR018249]; EF-Hand 1, calcium-binding sit [IPR018247]; EF-han [IPR018248]; EF-hand-like domain [IPR011992]		calcium ion binding [GO:0005509] (LGOoe atml1-3 vs. lgo-2, upreg., LGOoe vs. lgo-2, upreg., batch three vs. batch two, upreg.); cytoplasm [GO:0005737] (LGOoe atml1-3 vs. lgo-2, upreg., LGOoe vs. lgo-2, upreg., batch three vs. batch two, upreg.)			DNA repair [GO:0006281]; nucleus [GO:0005634]								0.832074	0.0778507					0.791478	0.070329											0.866416	0.0693786	1.08	0.49	0.67	0.66	0.45	0.32	0.24	0.15	0.24	2.7	0.5	1.99
AT4G23220	CRK14 [cysteine-rich RLK (RECEPTOR-like protein kinase) 14]	cysteine-rich RLK (RECEPTOR-like protein kinase) 14	Encodes a cysteine-rich receptor-like protein kinase.	cysteine-rich RLK (RECEPTOR-like protein kinase) 14 (CRK14)	Protein kinase, ATP binding site [IPR017441]; Protein kinase, catalytic domain [IPR000719]; Protein kinase-like domai [IPR011009]; Protein of unknown function DUF2 [IPR002902]; Serine/threonine-protein kinase domain [IPR002290]; Serine/threonine-protein kinase, active site [IPR008271]; Serine/threonine-protein kinase-like domain [IPR017442]; Tyrosine-protein kinase, catalytic domai [IPR020635]		defense response to bacterium [GO:0042742] (LGOoe atml1-3 vs. lgo-2, upreg., LGOoe vs. lgo-2, upreg., batch three vs. batch one, downreg., batch two vs. batch one, downreg.); plasmodesma [GO:0009506] (LGOoe atml1-3 vs. lgo-2, upreg., LGOoe vs. lgo-2, upreg., batch three vs. batch one, downreg., batch two vs. batch one, downreg.)	plasma membrane [GO:0005886] (LGOoe atml1-3 vs. lgo-2, upreg., LGOoe vs. lgo-2, upreg., batch three vs. batch one, downreg., batch two vs. batch one, downreg.); protein phosphorylation [GO:0006468] (LGOoe atml1-3 vs. lgo-2, upreg., LGOoe vs. lgo-2, upreg., batch three vs. batch one, downreg., batch two vs. batch one, downreg.); protein serine/threonine kinase activity [GO:0004674] (LGOoe atml1-3 …		kinase activity [GO:0016301]								0.831462	0.0452471					0.719001	0.0865858							-0.822994	0.00333712	-0.822994	0.00333712			5.9	2.23	2.1	3.94	2.14	5.15	3.86	1.75	2.14	7.22	3.94	3.27
AT2G42760				unknown protein	Protein of unknown function DUF168 [IPR012881]					biological_process [GO:0008150]; molecular_function [GO:0003674]								0.82865	0.0747849					0.846704	0.0442319											0.748986	0.0413085	7.77	7.04	9.83	9.84	5.11	8.77	5.75	7	8.1	14.55	9.48	16.54
AT5G66040	STR16 [sulfurtransferase protein 16]	sulfurtransferase protein 16	Encodes a protein with thiosulfate sulfurtransferase/rhodanese activity in vitro, however, it is likely to use a substrate other than thiosulfate or 3-mercaptopyruvate in vivo.	sulfurtransferase protein 16 (STR16)	Rhodanese-lik [IPR001763]		thiosulfate sulfurtransferase activity [GO:0004792] (LGOoe atml1-3 vs. Col_WT, upreg., LGOoe atml1-3 vs. atml1-3, upreg., LGOoe atml1-3 vs. lgo-2, upreg., LGOoe vs. atml1-3, upreg., LGOoe vs. lgo-2, upreg.)			chloroplast [GO:0009507]; transferase activity [GO:0016740]								0.824696	6.84604e-05	0.675673	0.00443368			0.955681	5.57326e-07	0.806657	0.000195248	0.517668	0.0781272									161.89	195.56	135.75	111.93	114.96	139.33	91.77	99.43	107.39	213.09	166.62	131.1
AT5G23010	IMS3 [2-ISOPROPYLMALATE SYNTHASE 3]; MAM1 [methylthioalkylmalate synthase 1]	methylthioalkylmalate synthase 1	Encodes a methylthioalkylmalate synthase, catalyzes the condensation reactions of the first two rounds of methionine chain elongation in the biosynthesis of methionine-derived glucosinolates.	methylthioalkylmalate synthase 1 (MAM1)	Aldolase-type TIM barrel [IPR013785]; Alpha-isopropylmalate/homocitrate synthase, conserved site [IPR002034]; Pyruvate carboxyltransferase [IPR000891]		glucosinolate biosynthetic process [GO:0019761] (LGOoe vs. lgo-2, upreg.); response to insect [GO:0009625] (LGOoe vs. lgo-2, upreg.)	response to water deprivation [GO:0009414] (LGOoe vs. lgo-2, upreg.)		2-(2'-methylthio)ethylmalate synthase activity [GO:0010177]; 2-isopropylmalate synthase activity [GO:0003852]; carboxylic acid metabolic process [GO:0019752]; chloroplast [GO:0009507]								0.821163	0.0714656																			0.57	1.38	0.6	0.16	0.72	0.65	0.08	0.2	0.34	11.55	0.73	0.3
AT2G41090		Calcium-binding EF-hand family protein		Calcium-binding EF-hand family protein	Calcium-binding EF-hand [IPR002048]; EF-HAND [IPR018249]; EF-Hand 1, calcium-binding sit [IPR018247]; EF-han [IPR018248]; EF-hand-like domain [IPR011992]		calcium ion binding [GO:0005509] (LGOoe atml1-3 vs. lgo-2, upreg., LGOoe vs. lgo-2, upreg.); cytoplasm [GO:0005737] (LGOoe atml1-3 vs. lgo-2, upreg., LGOoe vs. lgo-2, upreg.)			cellular response to oxidative stress [GO:0034599]; protein binding [GO:0005515]; regulation of L-ascorbic acid biosynthetic process [GO:2000082]								0.82002	0.0642426					0.864627	0.0268488													265.07	150.27	69.06	162.59	141.38	171.75	137.95	73.56	102.67	307.71	146.86	154.65
AT5G40450				unknown protein						cytosol [GO:0005829]; lytic vacuole organization [GO:0080171]; molecular_function [GO:0003674]								0.819	1.85433e-05	0.868115	6.58095e-06	0.910639	3.19981e-06	0.736886	0.000123954	0.786001	9.42302e-05	0.828525	2.21197e-05			-0.964024	4.52806e-13	-0.964024	4.52806e-13	0.659782	3.30112e-05	14.24	6.85	9.74	16.03	6.95	11.51	12.91	7.99	10.96	26.75	11.06	16.27
AT3G50930	BCS1 [cytochrome BC1 synthesis]	cytochrome BC1 synthesis		cytochrome BC1 synthesis (BCS1)	ATPase, AAA+ type, core [IPR003593]; ATPase, AAA-type, conserved site [IPR003960]; ATPase, AAA-type, core [IPR003959]		response to UV [GO:0009411] (LGOoe vs. atml1-3, upreg., LGOoe vs. lgo-2, upreg., batch three vs. batch one, downreg., batch two vs. batch one, downreg.); salicylic acid mediated signaling pathway [GO:0009863] (LGOoe vs. atml1-3, upreg., LGOoe vs. lgo-2, upreg., batch three vs. batch one, downreg., batch two vs. batch one, downreg.)	ATP binding [GO:0005524] (LGOoe vs. atml1-3, upreg., LGOoe vs. lgo-2, upreg., batch three vs. batch one, downreg., batch two vs. batch one, downreg.); integral component of membrane [GO:0016021] (LGOoe vs. atml1-3, upreg., LGOoe vs. lgo-2, upreg., batch three vs. batch one, downreg., batch two vs. batch one, downreg.); plant-type hypersensitive response [GO:0009626] (LGOoe vs. atml1-3, upreg., LG…		ATPase activity [GO:0016887]; cell death [GO:0008219]; identical protein binding [GO:0042802]; mitochondrial envelope [GO:0005740]; mitochondrial outer membrane [GO:0005741]; mitochondrion [GO:0005739]; response to molecule of bacterial origin [GO:0002237]								0.815689	0.0937833	0.923287	0.0536603											-0.576772	0.0985347	-0.576772	0.0985347			7.88	5.44	2.72	3.45	2.86	5.09	4.04	2.68	5.08	13.02	6.08	4.99
AT1G66880		Protein kinase superfamily protein		Protein kinase superfamily protein	Protein kinase, ATP binding site [IPR017441]; Protein kinase, catalytic domain [IPR000719]; Protein kinase-like domai [IPR011009]; Serine/threonine-protein kinase domain [IPR002290]; Serine/threonine-protein kinase, active site [IPR008271]; Serine/threonine-protein kinase-like domain [IPR017442]; Tyrosine-protein kinase, catalytic domai [IPR020635]			ATP binding [GO:0005524] (LGOoe atml1-3 vs. atml1-3, upreg., LGOoe vs. atml1-3, upreg., LGOoe vs. lgo-2, upreg.); integral component of membrane [GO:0016021] (LGOoe atml1-3 vs. atml1-3, upreg., LGOoe vs. atml1-3, upreg., LGOoe vs. lgo-2, upreg.); protein phosphorylation [GO:0006468] (LGOoe atml1-3 vs. atml1-3, upreg., LGOoe vs. atml1-3, upreg., LGOoe vs. lgo-2, upreg.); protein serine/threonine k…										0.81429	0.00976012	1.03592	0.000386775					0.691636	0.0772906											4.54	3.05	2.58	2.31	2.18	3.26	3.46	2.35	2.79	7.87	3.81	3.61
AT1G51270		structural molecules;transmembrane receptors;structural molecules		structural molecules	Major sperm protein [IPR000535]; PapD-lik [IPR008962]; Toll-Interleukin receptor [IPR000157]					signal transduction [GO:0007165]; structural molecule activity [GO:0005198]								0.814007	0.089724													-0.877852	0.0046275	-0.877852	0.0046275			6.07	4.48	2.45	5.09	3.83	2.93	7.27	2.19	2.3	11.02	4.64	5.34
AT4G23810	ATWRKY53; WRKY53	WRKY family transcription factor	member of WRKY Transcription Factor; Group III	WRKY53	DNA-binding WRKY [IPR003657]	TF[WRKY]	DNA binding [GO:0003677] (LGOoe vs. atml1-3, upreg., LGOoe vs. lgo-2, upreg.); regulation of defense response [GO:0031347] (LGOoe vs. atml1-3, upreg., LGOoe vs. lgo-2, upreg.); regulation of transcription, DNA-templated [GO:0006355] (LGOoe vs. atml1-3, upreg., LGOoe vs. lgo-2, upreg.); response to chitin [GO:0010200] (LGOoe vs. atml1-3, upreg., LGOoe vs. lgo-2, upreg.); response to hydrogen perox…	defense response to bacterium, incompatible interaction [GO:0009816] (LGOoe vs. atml1-3, upreg., LGOoe vs. lgo-2, upreg.); leaf senescence [GO:0010150] (LGOoe vs. atml1-3, upreg., LGOoe vs. lgo-2, upreg.); response to salicylic acid [GO:0009751] (LGOoe vs. atml1-3, upreg., LGOoe vs. lgo-2, upreg.)		nucleus [GO:0005634]; positive regulation of transcription, DNA-templated [GO:0045893]; protein binding [GO:0005515]; sequence-specific DNA binding [GO:0043565]								0.807238	0.0682043	0.879099	0.0488748																	20.21	10.39	8.44	12.17	7.93	19.27	11.71	13.77	12.11	32.1	20.84	18.59
AT1G28130	GH3.17	Auxin-responsive GH3 family protein	encodes an IAA-amido synthase that conjugates Asp and other amino acids to auxin in vitro. Lines carrying insertions in this gene are hypersensitive to auxin.	GH3.17	GH3 auxin-responsive promote [IPR004993]		cytoplasm [GO:0005737] (LGOoe atml1-3 vs. lgo-2, upreg., LGOoe vs. lgo-2, upreg., batch three vs. batch one, downreg., batch three vs. batch two, upreg., batch two vs. batch one, downreg.); indole-3-acetic acid amido synthetase activity [GO:0010279] (LGOoe atml1-3 vs. lgo-2, upreg., LGOoe vs. lgo-2, upreg., batch three vs. batch one, downreg., batch three vs. batch two, upreg., batch two vs. batc…			auxin homeostasis [GO:0010252]; nucleus [GO:0005634]; response to auxin [GO:0009733]								0.806847	0.0648497					0.896746	0.0173251							-0.970217	0.000420919	-0.970217	0.000420919	0.953953	0.00242065	8.44	4.62	6.41	13.81	5.04	9.75	6.64	3.45	6.02	10.02	5.15	14.27
AT1G75040	PR-5; PR5 [pathogenesis-related gene 5]	pathogenesis-related gene 5	Thaumatin-like protein involved in response to pathogens. mRNA level of the PR-5 gene (At1g75040)is significantly changed after cutting the inflorescence stem indicating the existence of a network of signal transducing pathways as other stress-regulated genes (At5g01410, At3g17800, At1g29930)do not response to the treatment.	pathogenesis-related gene 5 (PR5)	Thaumatin, conserved sit [IPR017949]; Thaumatin, pathogenesis-relate [IPR001938]		response to cadmium ion [GO:0046686] (LGOoe vs. atml1-3, upreg., LGOoe vs. lgo-2, upreg., batch three vs. batch one, downreg., batch two vs. batch one, downreg.); response to virus [GO:0009615] (LGOoe vs. atml1-3, upreg., LGOoe vs. lgo-2, upreg., batch three vs. batch one, downreg., batch two vs. batch one, downreg.); systemic acquired resistance [GO:0009627] (LGOoe vs. atml1-3, upreg., LGOoe vs.…			molecular_function [GO:0003674]; regulation of anthocyanin biosynthetic process [GO:0031540]; response to UV-B [GO:0010224]; response to other organism [GO:0051707]								0.804114	0.0555574	0.807979	0.0672944											-1.12483	0.00272272	-1.12483	0.00272272			37.27	0.46	0.54	1.42	0.43	0.83	1.04	0.98	0.35	110.4	1.46	4.74
AT2G30770	CYP71A13 [cytochrome P450, family 71, subfamily A, polypeptide 13]	cytochrome P450, family 71, subfamily A, polypeptide 13	putative cytochrome P450	cytochrome P450, family 71, subfamily A, polypeptide 13 (CYP71A13)	Cytochrome P450 [IPR001128]; Cytochrome P450, E-class, group I [IPR002401]; Cytochrome P450, conserved sit [IPR017972]		defense response to bacterium [GO:0042742] (LGOoe vs. atml1-3, upreg., LGOoe vs. lgo-2, upreg., batch three vs. batch one, downreg., batch two vs. batch one, downreg.); defense response to fungus [GO:0050832] (LGOoe vs. atml1-3, upreg., LGOoe vs. lgo-2, upreg., batch three vs. batch one, downreg., batch two vs. batch one, downreg.); induced systemic resistance [GO:0009682] (LGOoe vs. atml1-3, upr…	camalexin biosynthetic process [GO:0010120] (LGOoe vs. atml1-3, upreg., LGOoe vs. lgo-2, upreg., batch three vs. batch one, downreg., batch two vs. batch one, downreg.); response to bacterium [GO:0009617] (LGOoe vs. atml1-3, upreg., LGOoe vs. lgo-2, upreg., batch three vs. batch one, downreg., batch two vs. batch one, downreg.)		indoleacetaldoxime dehydratase activity [GO:0047720]; membrane [GO:0016020]; protein binding [GO:0005515]								0.801859	0.025952	0.766191	0.0511619											-0.754659	0.0457382	-0.754659	0.0457382			1.06	0.06	0.02	0.03	0.12	0.03	0.02	0.02	0.02	5.19	0.27	0.14
AT2G39350	ABCG1 [ATP-binding cassette G1]	ABC-2 type transporter family protein		ABC-2 type transporter family protein	ABC transporter, conserved site [IPR017871]; ABC transporter-like [IPR003439]; ABC-2 type transporter [IPR013525]; ATPase, AAA+ type, core [IPR003593]			ATP binding [GO:0005524] (LGOoe atml1-3 vs. lgo-2, upreg., LGOoe vs. lgo-2, upreg., batch three vs. batch one, downreg., batch two vs. batch one, downreg.); integral component of membrane [GO:0016021] (LGOoe atml1-3 vs. lgo-2, upreg., LGOoe vs. lgo-2, upreg., batch three vs. batch one, downreg., batch two vs. batch one, downreg.)		ATPase activity, coupled to transmembrane movement of substances [GO:0042626]; pollen wall assembly [GO:0010208]; response to nematode [GO:0009624]								0.800374	0.0170406					0.86712	0.00410927							-0.77577	0.00061957	-0.77577	0.00061957			34.5	15.12	10.24	28.57	17.85	16.37	23.86	10.26	12.32	34.15	21.13	20.07
AT1G51890		Leucine-rich repeat protein kinase family protein		Leucine-rich repeat protein kinase family protein	Leucine-rich repeat [IPR001611]; Protein kinase, ATP binding site [IPR017441]; Protein kinase, catalytic domain [IPR000719]; Protein kinase-like domai [IPR011009]; Serine/threonine-protein kinase domain [IPR002290]; Serine/threonine-protein kinase, active site [IPR008271]; Serine/threonine-protein kinase-like domain [IPR017442]; Tyrosine-protein kinase, catalytic domai [IPR020635]		defense response to bacterium [GO:0042742] (LGOoe vs. atml1-3, upreg., LGOoe vs. lgo-2, upreg., batch three vs. batch one, downreg., batch two vs. batch one, downreg.)	ATP binding [GO:0005524] (LGOoe vs. atml1-3, upreg., LGOoe vs. lgo-2, upreg., batch three vs. batch one, downreg., batch two vs. batch one, downreg.); integral component of membrane [GO:0016021] (LGOoe vs. atml1-3, upreg., LGOoe vs. lgo-2, upreg., batch three vs. batch one, downreg., batch two vs. batch one, downreg.); plasma membrane [GO:0005886] (LGOoe vs. atml1-3, upreg., LGOoe vs. lgo-2, upre…		kinase activity [GO:0016301]								0.799576	0.0156572	0.791794	0.022149											-0.927739	0.00597867	-0.927739	0.00597867			0.23	0.07	0.02	0.03	0.07	0.03	0.02	0.02	0.04	1.78	0.04	0.05
AT3G08720	ATPK19 [Arabidopsis thaliana protein kinase 19]; ATPK2 [ARABIDOPSIS THALIANA PROTEIN KINASE 2]; ATS6K2 [ARABIDOPSIS THALIANA SERINE/THREONINE PROTEIN KINASE 2]; S6K2 [serine/threonine protein kinase 2]	serine/threonine protein kinase 2	Encodes a ribosomal-protein S6 kinase. Gene expression is induced by cold and salt (NaCl). Activation of AtS6k is regulated by 1-naphthylacetic acid and kinetin, at least in part, via a lipid kinase-dependent pathway. Phosphorylates specifically mammalian and plant S6 at 25 degrees C but not at 37 degrees C. Involved in translational up-regulation of ribosomal proteins.	Arabidopsis thaliana protein kinase 19 (ATPK19); serine/threonine protein kinase 2 (S6K2)	AGC-kinase, C-terminal [IPR000961]; Protein kinase, ATP binding site [IPR017441]; Protein kinase, C-terminal [IPR017892]; Protein kinase, catalytic domain [IPR000719]; Protein kinase-like domai [IPR011009]; Serine/threonine-protein kinase domain [IPR002290]; Serine/threonine-protein kinase, active site [IPR008271]; Serine/threonine-protein kinase-like domain [IPR017442]; Tyrosine-protein kinase, …		cytoplasm [GO:0005737] (LGOoe vs. lgo-2, upreg., batch three vs. batch one, downreg., batch three vs. batch two, upreg., batch two vs. batch one, downreg.); response to heat [GO:0009408] (LGOoe vs. lgo-2, upreg., batch three vs. batch one, downreg., batch three vs. batch two, upreg., batch two vs. batch one, downreg.)	ATP binding [GO:0005524] (LGOoe vs. lgo-2, upreg., batch three vs. batch one, downreg., batch three vs. batch two, upreg., batch two vs. batch one, downreg.); protein phosphorylation [GO:0006468] (LGOoe vs. lgo-2, upreg., batch three vs. batch one, downreg., batch three vs. batch two, upreg., batch two vs. batch one, downreg.); protein serine/threonine kinase activity [GO:0004674] (LGOoe vs. lgo-…		intracellular signal transduction [GO:0035556]; kinase activity [GO:0016301]; nucleus [GO:0005634]; positive regulation of translation [GO:0045727]; protein kinase activity [GO:0004672]								0.794637	0.0557042													-0.706229	0.0112771	-0.706229	0.0112771	0.690206	0.0342464	23.18	15.62	15.79	28.63	11.59	24.6	23.3	12.56	16.49	31.17	20.13	38.78
AT3G16565		alanine-tRNA ligases;nucleic acid binding;ligases, forming aminoacyl-tRNA and related compounds;nucleotide binding;ATP binding		alanine-tRNA ligases	Alanyl-tRNA synthetase, class IIc, N-terminal [IPR018164]; Alanyl-tRNA synthetase, class IIc, core domain [IPR018165]; Threonyl/alanyl tRNA synthetase, SAD [IPR012947]; Threonyl/alanyl tRNA synthetase, class II-like, putative editing domain [IPR018163]			ATP binding [GO:0005524] (LGOoe vs. lgo-2, upreg., batch three vs. batch one, downreg., batch three vs. batch two, upreg., batch two vs. batch one, downreg.)		alanine-tRNA ligase activity [GO:0004813]; alanyl-tRNA aminoacylation [GO:0006419]; nucleic acid binding [GO:0003676]								0.787248	0.0420025													-0.627782	0.0279499	-0.627782	0.0279499	0.556847	0.0995988	4.29	3.23	4	4.73	2.24	4.33	3.6	2.61	2.74	7.72	3.23	5.03
AT1G06620		2-oxoglutarate (2OG) and Fe(II)-dependent oxygenase superfamily protein	encodes a protein whose sequence is similar to a 2-oxoglutarate-dependent dioxygenase	2-oxoglutarate (2OG) and Fe(II)-dependent oxygenase superfamily protein	Oxoglutarate/iron-dependent oxygenase [IPR005123]		oxidation-reduction process [GO:0055114] (LGOoe atml1-3 vs. Col_WT, upreg., LGOoe atml1-3 vs. atml1-3, upreg., LGOoe atml1-3 vs. lgo-2, upreg., LGOoe vs. lgo-2, upreg., batch three vs. batch one, downreg., batch three vs. batch two, upreg., batch two vs. batch one, downreg.); oxidoreductase activity [GO:0016491] (LGOoe atml1-3 vs. Col_WT, upreg., LGOoe atml1-3 vs. atml1-3, upreg., LGOoe atml1-3 v…			metal ion binding [GO:0046872]; oxidoreductase activity, acting on paired donors, with incorporation or reduction of molecular oxygen, 2-oxoglutarate as one donor, and incorporation of one atom each of oxygen into both donors [GO:0016706]								0.784744	0.0128075					0.977758	0.000291015	0.674792	0.0823948	0.790032	0.0225503			-1.13787	1.8402e-08	-1.13787	1.8402e-08	0.781598	0.001722	12.76	3.92	5.55	9.35	5.27	9.9	7.78	3.4	6.86	16.3	5.22	9.45
AT1G16400	CYP79F2 ["cytochrome P450, family 79, subfamily F, polypeptide 2"]	cytochrome P450, family 79, subfamily F, polypeptide 2	Encodes cytochrome P450 CYP79F2.	cytochrome P450, family 79, subfamily F, polypeptide 2 (CYP79F2)	Cytochrome P450 [IPR001128]; Cytochrome P450, E-class, group I [IPR002401]; Cytochrome P450, conserved sit [IPR017972]		defense response to other organism [GO:0098542] (LGOoe vs. lgo-2, upreg.); glucosinolate biosynthetic process [GO:0019761] (LGOoe vs. lgo-2, upreg.); heme binding [GO:0020037] (LGOoe vs. lgo-2, upreg.); indoleacetic acid biosynthetic process [GO:0009684] (LGOoe vs. lgo-2, upreg.); iron ion binding [GO:0005506] (LGOoe vs. lgo-2, upreg.); oxidation-reduction process [GO:0055114] (LGOoe vs. lgo-2, u…	integral component of membrane [GO:0016021] (LGOoe vs. lgo-2, upreg.)		endoplasmic reticulum [GO:0005783]; endoplasmic reticulum membrane [GO:0005789]; membrane [GO:0016020]								0.782231	0.0976485																			0.14	0.18	0.12	0.03	0.11	0.06	0.07	0.08	0.04	1.1	0.06	0.41
AT1G23130		Polyketide cyclase/dehydrase and lipid transport superfamily protein		Polyketide cyclase/dehydrase and lipid transport superfamily protein	Bet v I allergen [IPR000916]		defense response [GO:0006952] (LGOoe atml1-3 vs. Col_WT, upreg., LGOoe atml1-3 vs. lgo-2, upreg., LGOoe vs. Col_WT, upreg., LGOoe vs. lgo-2, upreg.); response to biotic stimulus [GO:0009607] (LGOoe atml1-3 vs. Col_WT, upreg., LGOoe atml1-3 vs. lgo-2, upreg., LGOoe vs. Col_WT, upreg., LGOoe vs. lgo-2, upreg.)			molecular_function [GO:0003674]								0.781027	0.0584762			0.848956	0.0700359	0.816369	0.0263384			0.884298	0.030227									331.11	507.52	466.69	612.56	450.25	500.28	347.07	492.54	549.37	738.03	584.64	1083.63
AT2G13790	ATSERK4 [SOMATIC EMBRYOGENESIS RECEPTOR-LIKE KINASE 4]; BAK7 [BRI1- ASSOCIATED KINASE 7]; BKK1 [BAK1-LIKE 1]; SERK4 [somatic embryogenesis receptor-like kinase 4]	somatic embryogenesis receptor-like kinase 4		somatic embryogenesis receptor-like kinase 4 (SERK4)	Leucine-rich repeat [IPR001611]; Leucine-rich repeat-containing N-terminal domain, type [IPR013210]; Protein kinase, ATP binding site [IPR017441]; Protein kinase, catalytic domain [IPR000719]; Protein kinase-like domai [IPR011009]; Serine/threonine-protein kinase, active site [IPR008271]; Serine/threonine-protein kinase-like domain [IPR017442]		negative regulation of cell death [GO:0060548] (LGOoe atml1-3 vs. lgo-2, upreg., LGOoe vs. lgo-2, upreg., batch three vs. batch one, downreg., batch two vs. batch one, downreg.); response to chitin [GO:0010200] (LGOoe atml1-3 vs. lgo-2, upreg., LGOoe vs. lgo-2, upreg., batch three vs. batch one, downreg., batch two vs. batch one, downreg.)	ATP binding [GO:0005524] (LGOoe atml1-3 vs. lgo-2, upreg., LGOoe vs. lgo-2, upreg., batch three vs. batch one, downreg., batch two vs. batch one, downreg.); integral component of membrane [GO:0016021] (LGOoe atml1-3 vs. lgo-2, upreg., LGOoe vs. lgo-2, upreg., batch three vs. batch one, downreg., batch two vs. batch one, downreg.); leaf senescence [GO:0010150] (LGOoe atml1-3 vs. lgo-2, upreg., LGO…		brassinosteroid mediated signaling pathway [GO:0009742]; cell death [GO:0008219]; protein kinase activity [GO:0004672]; receptor serine/threonine kinase binding [GO:0033612]; regulation of seedling development [GO:1900140]; transmembrane receptor protein serine/threonine kinase activity [GO:0004675]								0.777685	0.0445532					0.86354	0.00997979							-0.491259	0.0818343	-0.491259	0.0818343			15.79	13.11	10.44	16.61	8.64	21.22	9.98	7.68	9.21	23.28	15.86	9.37
AT3G60130	BGLU16 [beta glucosidase 16]	beta glucosidase 16		beta glucosidase 16 (BGLU16)	Glycoside hydrolase, catalytic cor [IPR017853]; Glycoside hydrolase, family 1 [IPR001360]; Glycoside hydrolase, family 1, active site [IPR018120]; Glycoside hydrolase, subgroup, catalytic core [IPR013781]					beta-glucosidase activity [GO:0008422]; carbohydrate metabolic process [GO:0005975]; hydrolase activity, hydrolyzing O-glycosyl compounds [GO:0004553]								0.776327	0.0737678													-0.835666	0.00233103	-0.835666	0.00233103			32.93	13.08	17.03	31.39	17.4	18.99	25.03	13.53	14.46	37.49	16.03	37.99
AT4G20830		FAD-binding Berberine family protein		FAD-binding Berberine family protein	Berberine/berberine-like [IPR012951]; FAD linked oxidase, N-terminal [IPR006094]; FAD-binding, type 2 [IPR016166]		electron carrier activity [GO:0009055] (LGOoe atml1-3 vs. lgo-2, upreg., LGOoe vs. lgo-2, upreg., batch three vs. batch one, downreg., batch two vs. batch one, downreg.); oxidation-reduction process [GO:0055114] (LGOoe atml1-3 vs. lgo-2, upreg., LGOoe vs. lgo-2, upreg., batch three vs. batch one, downreg., batch two vs. batch one, downreg.); plant-type cell wall [GO:0009505] (LGOoe atml1-3 vs. lg…	plasma membrane [GO:0005886] (LGOoe atml1-3 vs. lgo-2, upreg., LGOoe vs. lgo-2, upreg., batch three vs. batch one, downreg., batch two vs. batch one, downreg.)		anchored component of membrane [GO:0031225]; flavin adenine dinucleotide binding [GO:0050660]; oxidoreductase activity, acting on CH-OH group of donors [GO:0016614]								0.776218	0.0631909					0.875083	0.0141548							-0.983962	0.000108998	-0.983962	0.000108998			46.27	17.02	17	36.88	15.24	31.31	28.42	18.84	16.97	50.1	23.65	38.38
AT3G09350	Fes1A [Fes1A]	Fes1A	Encodes one of the Arabidopsis orthologs of the human Hsp70-binding protein 1 (HspBP-1) and yeast Fes1p: Fes1A (AT3G09350), Fes1B (AT3G53800), Fes1C (AT5G02150). Fes1A is cytosolic and associates with cytosolic Hsp70. Mutants showed increased heat-sensitive phenotype suggestion the involvement of Fes1A in acquired thermotolerance. Does not have nucleotide exchange factor activity in vitro.	Fes1A (Fes1A)	Armadillo-like helical [IPR011989]; Armadillo-type fold [IPR016024]		cytoplasm [GO:0005737] (LGOoe vs. lgo-2, upreg.); response to heat [GO:0009408] (LGOoe vs. lgo-2, upreg.)	response to salt stress [GO:0009651] (LGOoe vs. lgo-2, upreg.)		Hsp70 protein binding [GO:0030544]; nucleus [GO:0005634]								0.775657	0.0813629																			9.18	20.05	16.41	15.61	12.47	19.36	5.03	7.09	13.91	15.88	13.84	12.98
AT3G57260	AtBG2; AtPR2; BG2 [BETA-1,3-GLUCANASE 2]; BGL2 ["beta-1,3-glucanase 2"]; PR-2 [PATHOGENESIS-RELATED PROTEIN 2]; PR2 [PATHOGENESIS-RELATED PROTEIN 2]	beta-1,3-glucanase 2	beta 1,3-glucanase	beta-1,3-glucanase 2 (BGL2)	Glycoside hydrolase, catalytic cor [IPR017853]; Glycoside hydrolase, family 17 [IPR000490]; Glycoside hydrolase, subgroup, catalytic core [IPR013781]		systemic acquired resistance [GO:0009627] (LGOoe vs. atml1-3, upreg., LGOoe vs. lgo-2, upreg., batch three vs. batch one, downreg., batch two vs. batch one, downreg.)	response to cold [GO:0009409] (LGOoe vs. atml1-3, upreg., LGOoe vs. lgo-2, upreg., batch three vs. batch one, downreg., batch two vs. batch one, downreg.)		carbohydrate metabolic process [GO:0005975]; cellulase activity [GO:0008810]; endoplasmic reticulum [GO:0005783]; glucan endo-1,3-beta-D-glucosidase activity [GO:0042973]; glucan exo-1,3-beta-glucosidase activity [GO:0004338]; hydrolase activity, hydrolyzing O-glycosyl compounds [GO:0004553]; protein binding [GO:0005515]								0.774943	0.0547447	0.790839	0.059352											-1.29755	0.000196886	-1.29755	0.000196886			32.79	0.3	0.32	0.58	0.47	0.28	1.46	0.55	0.13	86.1	0.22	2.25
AT5G64810	ATWRKY51 [ARABIDOPSIS THALIANA WRKY DNA-BINDING PROTEIN 51]; WRKY51 [WRKY DNA-binding protein 51]	WRKY DNA-binding protein 51	member of WRKY Transcription Factor; Group II-c. Involved in jasmonic acid inducible defense responses.	WRKY DNA-binding protein 51 (WRKY51)	DNA-binding WRKY [IPR003657]	TF[WRKY]	defense response to bacterium [GO:0042742] (LGOoe vs. atml1-3, upreg., LGOoe vs. lgo-2, upreg., batch three vs. batch one, downreg., batch two vs. batch one, downreg.); defense response to fungus [GO:0050832] (LGOoe vs. atml1-3, upreg., LGOoe vs. lgo-2, upreg., batch three vs. batch one, downreg., batch two vs. batch one, downreg.); jasmonic acid mediated signaling pathway [GO:0009867] (LGOoe vs.…			nucleus [GO:0005634]; protein binding [GO:0005515]; sequence-specific DNA binding [GO:0043565]								0.771974	0.0781864	0.786884	0.0745898											-1.00474	0.00726379	-1.00474	0.00726379			1.28	0.2	0.25	0.1	0.19	0.27	0.2	0.13	0.2	4.59	0.11	0.34
AT1G65480	FT [FLOWERING LOCUS T]; RSB8 [REDUCED STEM BRANCHING 8]	PEBP (phosphatidylethanolamine-binding protein) family protein	FT, together with LFY, promotes flowering and is antagonistic with its homologous gene, TERMINAL FLOWER1 (TFL1). FT is expressed in leaves and is induced by long day treatment. Either the FT mRNA or protein is translocated to the shoot apex where it induces its own expression. Recent data suggests that FT protein acts as a long-range signal. FT is a target of CO and acts upstream of SOC1.	FLOWERING LOCUS T (FT)	Phosphatidylethanolamine-binding protein PEB [IPR008914]; Phosphatidylethanolamine-binding, conserved sit [IPR001858]		cell differentiation [GO:0030154] (LGOoe atml1-3 vs. Col_WT, upreg., LGOoe atml1-3 vs. atml1-3, upreg., LGOoe atml1-3 vs. lgo-2, upreg., LGOoe vs. lgo-2, upreg.); cytoplasm [GO:0005737] (LGOoe atml1-3 vs. Col_WT, upreg., LGOoe atml1-3 vs. atml1-3, upreg., LGOoe atml1-3 vs. lgo-2, upreg., LGOoe vs. lgo-2, upreg.); flower development [GO:0009908] (LGOoe atml1-3 vs. Col_WT, upreg., LGOoe atml1-3 vs.…			nucleus [GO:0005634]; photoperiodism, flowering [GO:0048573]; positive regulation of flower development [GO:0009911]; protein binding [GO:0005515]; regulation of flower development [GO:0009909]; regulation of stomatal movement [GO:0010119]								0.771604	0.0680999					0.825029	0.026041	0.771572	0.0962993	0.787467	0.0814382									36.37	64.94	56.7	48.47	60.12	58.16	43.82	48.77	53.78	61.37	72.64	125.33
AT1G29050	TBL38 [TRICHOME BIREFRINGENCE-LIKE 38]	TRICHOME BIREFRINGENCE-LIKE 38	Encodes a member of the TBL (TRICHOME BIREFRINGENCE-LIKE) gene family containing a plant-specific DUF231 (domain of unknown function) domain. TBL gene family has 46 members, two of which (TBR/AT5G06700 and TBL3/AT5G01360) have been shown to be involved in the synthesis and deposition of secondary wall cellulose, presumably by influencing the esterification state of pectic polymers. A nomenclature…	TRICHOME BIREFRINGENCE-LIKE 38 (TBL38)	Protein of unknown function DUF231, plan [IPR004253]			integral component of membrane [GO:0016021] (LGOoe atml1-3 vs. Col_WT, upreg., LGOoe atml1-3 vs. atml1-3, upreg., LGOoe atml1-3 vs. lgo-2, upreg., LGOoe vs. lgo-2, upreg.)		Golgi apparatus [GO:0005794]; O-acetyltransferase activity [GO:0016413]; cell wall organization or biogenesis [GO:0071554]								0.770768	0.0617442					1.11304	0.000407416	0.873062	0.0292492	1.02736	0.0048023									12.56	12.7	9.02	16.21	9.32	18.53	11.78	9.09	11.33	27.32	13.97	16.17
AT5G62630	HIPL2 [hipl2 protein precursor]	hipl2 protein precursor		hipl2 protein precursor (HIPL2)	Folate receptor, conserved regio [IPR018143]; Six-bladed beta-propeller, TolB-lik [IPR011042]; Soluble quinoprotein glucose/sorbosone dehydrogenase [IPR011041]		oxidation-reduction process [GO:0055114] (LGOoe atml1-3 vs. lgo-2, upreg., LGOoe vs. lgo-2, upreg.)			anchored component of membrane [GO:0031225]; carbohydrate metabolic process [GO:0005975]; oxidoreductase activity, acting on the CH-OH group of donors, quinone or similar compound as acceptor [GO:0016901]; quinone binding [GO:0048038]								0.770599	0.089724					0.772792	0.0654213													1.38	0.75	0.59	0.9	0.89	0.88	0.63	0.41	0.54	1.63	0.76	0.58
AT1G18210		Calcium-binding EF-hand family protein		Calcium-binding EF-hand family protein	Calcium-binding EF-hand [IPR002048]; EF-HAND [IPR018249]; EF-Hand 1, calcium-binding sit [IPR018247]; EF-han [IPR018248]; EF-hand-like domain [IPR011992]		calcium ion binding [GO:0005509] (LGOoe vs. lgo-2, upreg., batch three vs. batch one, downreg., batch three vs. batch two, upreg., batch two vs. batch one, downreg.)			biological_process [GO:0008150]								0.770443	0.0555574													-0.512865	0.0722457	-0.512865	0.0722457	0.721223	0.0175802	221.73	132.27	242.05	257.1	132.01	255.17	174.2	139.36	148.86	253.37	176.52	384.26
AT2G14750	AKN1 [APS KINASE 1]; APK [APS kinase]; APK1 [ADENOSINE-5'-PHOSPHOSULFATE (APS) KINASE 1]; ATAKN1	APS kinase	Encodes adenosine-5'-phosphosulfate kinase. Provides activated sulfate for sulfation of secondary metabolites, including the glucosinolates. Essential for pollen viability.	APS kinase (APK)	Adenylylsulphate kinase, C-terminal [IPR002891]		adenylylsulfate kinase activity [GO:0004020] (LGOoe atml1-3 vs. Col_WT, upreg., LGOoe atml1-3 vs. atml1-3, upreg., LGOoe atml1-3 vs. lgo-2, upreg., LGOoe vs. lgo-2, upreg.); cysteine biosynthetic process [GO:0019344] (LGOoe atml1-3 vs. Col_WT, upreg., LGOoe atml1-3 vs. atml1-3, upreg., LGOoe atml1-3 vs. lgo-2, upreg., LGOoe vs. lgo-2, upreg.); hydrogen sulfide biosynthetic process [GO:0070814] (L…	ATP binding [GO:0005524] (LGOoe atml1-3 vs. Col_WT, upreg., LGOoe atml1-3 vs. atml1-3, upreg., LGOoe atml1-3 vs. lgo-2, upreg., LGOoe vs. lgo-2, upreg.)		chloroplast [GO:0009507]; kinase activity [GO:0016301]; male gamete generation [GO:0048232]; phosphorylation [GO:0016310]; transferase activity, transferring phosphorus-containing groups [GO:0016772]								0.769962	0.0155189					1.02669	0.000104784	0.739586	0.0345926	0.82649	0.0128912									11.77	15.05	16.36	15.88	16.18	17.34	9.72	14.26	12.44	27.24	17.69	16.03
AT5G48380	BIR1 [BAK1-interacting receptor-like kinase 1]	BAK1-interacting receptor-like kinase 1	Encodes a BAK1-interacting receptor-like kinase named BIR1. Negatively regulates multiple plant resistance signaling pathways, one of which is the SOBIR1(AT2G31880)-dependent pathway.	BAK1-interacting receptor-like kinase 1 (BIR1)	Leucine-rich repeat [IPR001611]; Leucine-rich repeat-containing N-terminal domain, type [IPR013210]; Protein kinase, catalytic domain [IPR000719]; Protein kinase-like domai [IPR011009]; Serine-threonine/tyrosine-protein kinase [IPR001245]		defense response to bacterium [GO:0042742] (LGOoe atml1-3 vs. Col_WT, upreg., LGOoe atml1-3 vs. atml1-3, upreg., LGOoe atml1-3 vs. lgo-2, upreg., LGOoe vs. lgo-2, upreg., batch three vs. batch one, downreg., batch two vs. batch one, downreg.); negative regulation of cell death [GO:0060548] (LGOoe atml1-3 vs. Col_WT, upreg., LGOoe atml1-3 vs. atml1-3, upreg., LGOoe atml1-3 vs. lgo-2, upreg., LGOoe…	ATP binding [GO:0005524] (LGOoe atml1-3 vs. Col_WT, upreg., LGOoe atml1-3 vs. atml1-3, upreg., LGOoe atml1-3 vs. lgo-2, upreg., LGOoe vs. lgo-2, upreg., batch three vs. batch one, downreg., batch two vs. batch one, downreg.); integral component of membrane [GO:0016021] (LGOoe atml1-3 vs. Col_WT, upreg., LGOoe atml1-3 vs. atml1-3, upreg., LGOoe atml1-3 vs. lgo-2, upreg., LGOoe vs. lgo-2, upreg., b…		kinase activity [GO:0016301]; protein binding [GO:0005515]; protein kinase activity [GO:0004672]; receptor serine/threonine kinase binding [GO:0033612]								0.768873	0.000261334					0.981502	1.65667e-07	0.596405	0.0188363	0.705039	0.00274954			-0.778561	2.1925e-07	-0.778561	2.1925e-07			25.42	11.85	12.57	21.45	12.38	22.1	15.46	10.62	12.23	35.08	15.83	14.21
AT1G08050		Zinc finger (C3HC4-type RING finger) family protein		Zinc finger (C3HC4-type RING finger) family protein	Zinc finger, C3HC4 RING-typ [IPR018957]; Zinc finger, RING-type [IPR001841]; von Willebrand factor, type [IPR002035]					ubiquitin-protein transferase activity [GO:0004842]; zinc ion binding [GO:0008270]								0.766378	0.0374804	1.0799	0.001012	0.898086	0.0256573									-0.576876	0.0355639	-0.576876	0.0355639			2.25	1.31	1.66	1.45	1.34	1.99	2.2	1.54	1.88	4.93	1.77	3.02
AT1G13210	ACA.l [autoinhibited Ca2+/ATPase II]	autoinhibited Ca2+/ATPase II		autoinhibited Ca2+/ATPase II (ACA.l)	ATPase, P-type phosphorylation site [IPR018303]; ATPase, P-type, ATPase-associated domain [IPR008250]; ATPase, P-type, K/Mg/Cd/Cu/Zn/Na/Ca/Na/H-transporter [IPR001757]; ATPase, P-type, phospholipid-translocating, flippase [IPR006539]			ATP binding [GO:0005524] (LGOoe atml1-3 vs. Col_WT, upreg., LGOoe atml1-3 vs. atml1-3, upreg., LGOoe atml1-3 vs. lgo-2, upreg., LGOoe vs. atml1-3, upreg., LGOoe vs. lgo-2, upreg., batch three vs. batch one, downreg., batch two vs. batch one, downreg.); calmodulin binding [GO:0005516] (LGOoe atml1-3 vs. Col_WT, upreg., LGOoe atml1-3 vs. atml1-3, upreg., LGOoe atml1-3 vs. lgo-2, upreg., LGOoe vs. a…		ATPase activity, coupled to transmembrane movement of ions, phosphorylative mechanism [GO:0015662]; Golgi vesicle budding [GO:0048194]; magnesium ion binding [GO:0000287]; phospholipid-translocating ATPase activity [GO:0004012]; trans-Golgi network [GO:0005802]								0.764557	0.000352585	0.495307	0.0999471			0.901023	4.27411e-06	0.631773	0.0117925	0.64236	0.0128408			-0.934231	2.1743e-10	-0.934231	2.1743e-10			6.96	3.04	2.72	5.97	3.02	4.06	4.97	2.56	2.44	9.44	3.88	3.33
AT4G36010		Pathogenesis-related thaumatin superfamily protein		Pathogenesis-related thaumatin superfamily protein	Thaumatin, pathogenesis-relate [IPR001938]					anchored component of membrane [GO:0031225]; molecular_function [GO:0003674]; response to other organism [GO:0051707]								0.764377	0.0876242																			7.59	5.73	11.97	8.52	7.46	13.32	8.29	7.62	7.25	17.29	8.92	15.43
AT4G29700		Alkaline-phosphatase-like family protein		Alkaline-phosphatase-like family protein	Alkaline phosphatase-like, alpha/beta/alpha [IPR017849]; Alkaline-phosphatase-like, core domain [IPR017850]; Type I phosphodiesterase/nucleotide pyrophosphatase/phosphate transferase [IPR002591]					NADH pyrophosphatase activity [GO:0035529]; hydrolase activity [GO:0016787]; metabolic process [GO:0008152]; nucleotide metabolic process [GO:0009117]								0.757376	0.0974525					0.962664	0.00797334							-0.952522	0.000548525	-0.952522	0.000548525	0.828308	0.0120772	12.25	3.95	8.71	17.82	8.93	8.86	7.93	4.54	6.68	15.31	6.67	12.08
AT2G44240		Protein of Unknown Function (DUF239)		Protein of Unknown Function (DUF239)	Protein of unknown function DUF239, plan [IPR004314]		response to oxidative stress [GO:0006979] (LGOoe vs. Col_WT, upreg., LGOoe vs. atml1-3, upreg., LGOoe vs. lgo-2, upreg., batch three vs. batch one, downreg., batch two vs. batch one, downreg.)											0.752228	0.0124235	0.761139	0.0137365	0.719539	0.0424245									-0.796457	0.0130421	-0.796457	0.0130421			0.19	0.08	0.03	0.02	0.08	0.04	0.08	0.03	0.03	4.69	0.09	0.02
AT2G32240				FUNCTIONS IN: molecular_function unknown	Prefoldi [IPR009053]			integral component of membrane [GO:0016021] (LGOoe atml1-3 vs. Col_WT, upreg., LGOoe atml1-3 vs. atml1-3, upreg., LGOoe atml1-3 vs. lgo-2, upreg., LGOoe vs. Col_WT, upreg., LGOoe vs. atml1-3, upreg., LGOoe vs. lgo-2, upreg., batch three vs. batch one, downreg., batch two vs. batch one, downreg.); response to abscisic acid [GO:0009737] (LGOoe atml1-3 vs. Col_WT, upreg., LGOoe atml1-3 vs. atml1-3, …		molecular_function [GO:0003674]								0.751353	1.42165e-08	0.498701	0.00221254	0.693923	1.98634e-06	1.03638	1.10098e-17	0.783729	1.91599e-09	0.978951	7.25657e-15			-0.78518	6.37616e-16	-0.78518	6.37616e-16			32.36	14.61	15.34	32.95	18.12	23.18	23.18	15.31	17.82	49.68	23.01	19.57
AT4G05553		zinc knuckle (CCHC-type) family protein		zinc knuckle (CCHC-type) family protein						biological_process [GO:0008150]; cellular_component [GO:0005575]; nucleic acid binding [GO:0003676]; zinc ion binding [GO:0008270]								0.74772	0.0704142																			0.17	0.49	0.68	0.46	0.43	0.57	0.22	0.15	0.45	0.87	0.23	6.59
AT1G59870	ABCG36 [ATP-binding cassette G36]; ATABCG36 [Arabidopsis thaliana ATP-binding cassette G36]; ATPDR8 [ARABIDOPSIS PLEIOTROPIC DRUG RESISTANCE 8]; PDR8 [PLEIOTROPIC DRUG RESISTANCE 8]; PEN3 [PENETRATION 3]	ABC-2 and Plant PDR ABC-type transporter family protein	ATP binding cassette transporter. Localized to the plasma membrane in uninfected cells. In infected leaves, the protein concentrated at infection sites. Contributes to nonhost resistance to inappropriate pathogens that enter by direct penetration in a salicylic acidâ€“dependent manner. Required for mlo resistance. Has Cd transporter activity (Cd2+ extrusion pump) and contributes to heavy metal re…	PENETRATION 3 (PEN3)	ABC transporter-like [IPR003439]; ABC-2 type transporter [IPR013525]; ATPase, AAA+ type, core [IPR003593]; Plant PDR ABC transporter associate [IPR013581]		defense response by callose deposition in cell wall [GO:0052544] (LGOoe atml1-3 vs. Col_WT, upreg., LGOoe atml1-3 vs. atml1-3, upreg., LGOoe atml1-3 vs. lgo-2, upreg., LGOoe vs. Col_WT, upreg., LGOoe vs. lgo-2, upreg., batch three vs. batch one, downreg., batch two vs. batch one, downreg.); defense response to bacterium [GO:0042742] (LGOoe atml1-3 vs. Col_WT, upreg., LGOoe atml1-3 vs. atml1-3, up…	ATP binding [GO:0005524] (LGOoe atml1-3 vs. Col_WT, upreg., LGOoe atml1-3 vs. atml1-3, upreg., LGOoe atml1-3 vs. lgo-2, upreg., LGOoe vs. Col_WT, upreg., LGOoe vs. lgo-2, upreg., batch three vs. batch one, downreg., batch two vs. batch one, downreg.); integral component of membrane [GO:0016021] (LGOoe atml1-3 vs. Col_WT, upreg., LGOoe atml1-3 vs. atml1-3, upreg., LGOoe atml1-3 vs. lgo-2, upreg., …		ATPase activity, coupled to transmembrane movement of substances [GO:0042626]; cadmium ion transmembrane transporter activity [GO:0015086]; cadmium ion transport [GO:0015691]; cellular response to indolebutyric acid stimulus [GO:0071366]; chloroplast [GO:0009507]								0.746357	0.0249395			0.696414	0.0973462	0.897435	0.00153731	0.773466	0.023518	0.847492	0.00996523			-0.896656	1.93607e-05	-0.896656	1.93607e-05			60.66	25.01	24.16	46.51	23.45	48.57	50.66	25.61	24.3	94.09	36.26	39.94
AT3G14050	AT-RSH2 [RELA-SPOT HOMOLOG 2]; ATRSH2 [RELA/SPOT HOMOLOG 2]; RSH2 [RELA/SPOT homolog 2]	RELA/SPOT homolog 2		RELA/SPOT homolog 2 (RSH2)	Metal-dependent phosphohydrolase, HD domain [IPR003607]; Metal-dependent phosphohydrolase, HD subdomai [IPR006674]; RelA/SpoT [IPR007685]		response to wounding [GO:0009611] (LGOoe vs. lgo-2, upreg., batch three vs. batch one, downreg., batch two vs. batch one, downreg.)	ATP binding [GO:0005524] (LGOoe vs. lgo-2, upreg., batch three vs. batch one, downreg., batch two vs. batch one, downreg.); response to abscisic acid [GO:0009737] (LGOoe vs. lgo-2, upreg., batch three vs. batch one, downreg., batch two vs. batch one, downreg.)		GTP binding [GO:0005525]; GTP diphosphokinase activity [GO:0008728]; chloroplast [GO:0009507]; guanosine tetraphosphate metabolic process [GO:0015969]; guanosine-3',5'-bis(diphosphate) 3'-diphosphatase activity [GO:0008893]; kinase activity [GO:0016301]; phosphorylation [GO:0016310]; response to starvation [GO:0042594]								0.74634	0.0766723													-0.728239	0.00688191	-0.728239	0.00688191			22.67	11.63	14.14	24.95	12.75	13.97	20.1	11.51	10.52	26.75	15.94	25.78
AT1G14880	AtPCR1; PCR1 [PLANT CADMIUM RESISTANCE 1]	PLANT CADMIUM RESISTANCE 1		PLANT CADMIUM RESISTANCE 1 (PCR1)	Protein of unknown function Cys-ric [IPR006461]			integral component of membrane [GO:0016021] (LGOoe vs. atml1-3, upreg., LGOoe vs. lgo-2, upreg., batch three vs. batch one, downreg., batch two vs. batch one, downreg.); plasma membrane [GO:0005886] (LGOoe vs. atml1-3, upreg., LGOoe vs. lgo-2, upreg., batch three vs. batch one, downreg., batch two vs. batch one, downreg.)		biological_process [GO:0008150]; molecular_function [GO:0003674]								0.74616	0.0194785	0.747414	0.0272394											-0.995496	0.00210374	-0.995496	0.00210374			22.75	0.29	0.17	0.21	0.26	0.37	0.35	0.18	0.19	117.81	0.15	0.73
AT1G54040	ESP [epithiospecifier protein]; ESR [EPITHIOSPECIFYING SENESCENCE REGULATOR]; TASTY	epithiospecifier protein	Epithiospecifier protein, interacts with WRKY53. Involved in pathogen resistance and leaf senescence.	epithiospecifier protein (ESP)	Galactose oxidase/kelch, beta-propelle [IPR011043]; Kelch repeat type [IPR006652]; Kelch-type beta propelle [IPR015915]		cytoplasm [GO:0005737] (LGOoe atml1-3 vs. atml1-3, upreg., LGOoe atml1-3 vs. lgo-2, upreg., LGOoe vs. atml1-3, upreg., LGOoe vs. lgo-2, upreg., Col_WT vs. lgo-2, upreg.); defense response to bacterium [GO:0042742] (LGOoe atml1-3 vs. atml1-3, upreg., LGOoe atml1-3 vs. lgo-2, upreg., LGOoe vs. atml1-3, upreg., LGOoe vs. lgo-2, upreg., Col_WT vs. lgo-2, upreg.); glucosinolate catabolic process [GO:0…	leaf senescence [GO:0010150] (LGOoe atml1-3 vs. atml1-3, upreg., LGOoe atml1-3 vs. lgo-2, upreg., LGOoe vs. atml1-3, upreg., LGOoe vs. lgo-2, upreg., Col_WT vs. lgo-2, upreg.); response to jasmonic acid [GO:0009753] (LGOoe atml1-3 vs. atml1-3, upreg., LGOoe atml1-3 vs. lgo-2, upreg., LGOoe vs. atml1-3, upreg., LGOoe vs. lgo-2, upreg., Col_WT vs. lgo-2, upreg.)		enzyme regulator activity [GO:0030234]; nucleus [GO:0005634]; protein binding [GO:0005515]		0.642764	0.00540211					0.740206	2.74742e-05	0.588408	0.00394962			0.6152	0.000721454	0.463402	0.0568458											202.63	258.82	239.85	150.66	194.58	176.49	117.19	150.26	156.13	262.11	278.31	148.26
AT1G08450	AtCRT3 [A. thaliana calreticulin 3]; CRT3 [calreticulin 3]; EBS2 [EMS-MUTAGENIZED BRI1 SUPPRESSOR 2]; PSL1 [PRIORITY IN SWEET LIFE 1]	calreticulin 3	Encodes one of three Arabidopsis calreticulins. In CRT-deficient mouse fibroblasts, this protein restores ER Ca2+ levels. Non-receptor component required for EFR-mediated immunity. Mutants show de-repressed anthocyanin accumulation in the presence of elf18, and EFR accumulation and signalling.	calreticulin 3 (CRT3)	Calreticulin [IPR009169]; Calreticulin/calnexin [IPR001580]; Calreticulin/calnexin, P [IPR009033]; Calreticulin/calnexin, conserved site [IPR018124]; Concanavalin A-like lectin/glucanas [IPR008985]; Concanavalin A-like lectin/glucanase, subgrou [IPR013320]		calcium ion binding [GO:0005509] (LGOoe vs. atml1-3, upreg., LGOoe vs. lgo-2, upreg., batch three vs. batch one, downreg., batch three vs. batch two, upreg., batch two vs. batch one, downreg.); carbohydrate binding [GO:0030246] (LGOoe vs. atml1-3, upreg., LGOoe vs. lgo-2, upreg., batch three vs. batch one, downreg., batch three vs. batch two, upreg., batch two vs. batch one, downreg.); defense re…	plant-type hypersensitive response [GO:0009626] (LGOoe vs. atml1-3, upreg., LGOoe vs. lgo-2, upreg., batch three vs. batch one, downreg., batch three vs. batch two, upreg., batch two vs. batch one, downreg.)		anthocyanin-containing compound metabolic process [GO:0046283]; calcium ion homeostasis [GO:0055074]; defense response signaling pathway, resistance gene-independent [GO:0010204]; endoplasmic reticulum [GO:0005783]; endoplasmic reticulum membrane [GO:0005789]; unfolded protein binding [GO:0051082]								0.738654	0.0217742	0.808334	0.012473											-0.474609	0.0453072	-0.474609	0.0453072	0.456742	0.0943067	41.62	32.92	34.3	34.09	27.64	40.94	33.97	29.15	38.54	91.34	31.84	51.04
AT5G13220	JAS1 [JASMONATE-ASSOCIATED 1]; JAZ10 [jasmonate-zim-domain protein 10]; TIFY9 [TIFY DOMAIN PROTEIN 9]	jasmonate-zim-domain protein 10	Encodes JAZ10, a member of the JASMONATE ZIM-domain (JAZ) proteins acting as repressors of jasmonate (JA) signaling. An alternatively spliced form (JAZ10.4) of JAZ10 lacks the Jas domain.; Plants overexpressing At5g13220.3, but not At5g13220.1 showed enhanced insensitivity to MeJa, whereas RNAi constructs for At5g13220.3 increased MeJA sensitivity. This isoform modifies growth in response to woun…	jasmonate-zim-domain protein 10; jasmonate-zim-domain protein 10 (JAZ10)	CCT domain-lik [IPR018467]; Tif [IPR010399]		defense response [GO:0006952] (LGOoe atml1-3 vs. Col_WT, upreg., LGOoe atml1-3 vs. atml1-3, upreg., LGOoe atml1-3 vs. lgo-2, upreg., LGOoe vs. lgo-2, upreg., batch three vs. batch one, downreg., batch three vs. batch two, upreg., batch two vs. batch one, downreg.); regulation of systemic acquired resistance [GO:0010112] (LGOoe atml1-3 vs. Col_WT, upreg., LGOoe atml1-3 vs. atml1-3, upreg., LGOoe a…	response to jasmonic acid [GO:0009753] (LGOoe atml1-3 vs. Col_WT, upreg., LGOoe atml1-3 vs. atml1-3, upreg., LGOoe atml1-3 vs. lgo-2, upreg., LGOoe vs. lgo-2, upreg., batch three vs. batch one, downreg., batch three vs. batch two, upreg., batch two vs. batch one, downreg.)		negative regulation of nucleic acid-templated transcription [GO:1903507]; protein binding [GO:0005515]; protein homodimerization activity [GO:0042803]; regulation of jasmonic acid mediated signaling pathway [GO:2000022]; transcription corepressor activity [GO:0003714]								0.736037	0.00944211					1.25049	1.01306e-08	0.697103	0.022584	0.65414	0.0483711			-0.541492	0.00817977	-0.541492	0.00817977	0.587153	0.0114953	79.84	36.22	72.28	75.7	44.49	71.78	33.26	37.1	40.92	78.66	51.51	51.96
AT2G35980	ATNHL10 [ARABIDOPSIS NDR1/HIN1-LIKE 10]; NHL10 [NDR1/HIN1-LIKE]; YLS9 [YELLOW-LEAF-SPECIFIC GENE 9]	Late embryogenesis abundant (LEA) hydroxyproline-rich glycoprotein family	Encodes a protein whose sequence is similar to tobacco hairpin-induced gene (HIN1) and Arabidopsis non-race specific disease resistance gene (NDR1). Expression of this gene is induced by cucumber mosaic virus, spermine and during senescence. The gene product is localized to the chloroplast.	YELLOW-LEAF-SPECIFIC GENE 9 (YLS9)	Late embryogenesis abundant protein, group [IPR004864]		plasmodesma [GO:0009506] (LGOoe vs. atml1-3, upreg., LGOoe vs. lgo-2, upreg., batch three vs. batch one, downreg., batch two vs. batch one, downreg.)	leaf senescence [GO:0010150] (LGOoe vs. atml1-3, upreg., LGOoe vs. lgo-2, upreg., batch three vs. batch one, downreg., batch two vs. batch one, downreg.)		anchored component of plasma membrane [GO:0046658]; chloroplast [GO:0009507]; defense response to virus [GO:0051607]; response to other organism [GO:0051707]; signal transducer activity [GO:0004871]								0.73578	0.0477805	0.789373	0.0323946											-0.92499	0.00849434	-0.92499	0.00849434			3.09	0.16	0.05	0.04	0.15	0.07	0.41	0.16	0.05	10.74	0.17	0.64
AT1G26380		FAD-binding Berberine family protein		FAD-binding Berberine family protein	Berberine/berberine-like [IPR012951]; FAD linked oxidase, N-terminal [IPR006094]; FAD-binding, type 2 [IPR016166]		cellular response to hypoxia [GO:0071456] (LGOoe vs. atml1-3, upreg., LGOoe vs. lgo-2, upreg., batch three vs. batch one, downreg., batch two vs. batch one, downreg.); electron carrier activity [GO:0009055] (LGOoe vs. atml1-3, upreg., LGOoe vs. lgo-2, upreg., batch three vs. batch one, downreg., batch two vs. batch one, downreg.); oxidation-reduction process [GO:0055114] (LGOoe vs. atml1-3, upreg…	plasma membrane [GO:0005886] (LGOoe vs. atml1-3, upreg., LGOoe vs. lgo-2, upreg., batch three vs. batch one, downreg., batch two vs. batch one, downreg.)		endoplasmic reticulum [GO:0005783]; flavin adenine dinucleotide binding [GO:0050660]; oxidoreductase activity, acting on CH-OH group of donors [GO:0016614]								0.735018	0.0349439	0.746145	0.0363494											-0.850958	0.0126303	-0.850958	0.0126303			0.21	0.06	0.04	0.03	0.06	0.03	0.05	0.04	0.02	2.33	0.03	0.03
AT3G06500	A/N-InvC [alkaline/neutral invertase C]	Plant neutral invertase family protein	Encodes an alkaline/neutral invertase which localizes in mitochondria. It may be modulating hormone balance in relation to the radicle emergence. Mutants display severely reduced shoot growth and reduced oxygen consumption. Mutant root development is not affected as reported for A/N-InvA mutant (inva) plants.	Plant neutral invertase family protein	Plant neutral invertas [IPR006937]; Six-hairpin glycosidase-like [IPR008928]		regulation of timing of transition from vegetative to reproductive phase [GO:0048510] (LGOoe atml1-3 vs. lgo-2, upreg., LGOoe vs. lgo-2, upreg., batch three vs. batch one, downreg., batch two vs. batch one, downreg.); sucrose alpha-glucosidase activity [GO:0004575] (LGOoe atml1-3 vs. lgo-2, upreg., LGOoe vs. lgo-2, upreg., batch three vs. batch one, downreg., batch two vs. batch one, downreg.)			beta-fructofuranosidase activity [GO:0004564]; carbohydrate metabolic process [GO:0005975]; circadian rhythm [GO:0007623]; glycopeptide alpha-N-acetylgalactosaminidase activity [GO:0033926]; mitochondrion [GO:0005739]; regulation of seed germination [GO:0010029]								0.733676	0.0135156					0.981773	6.93686e-05							-0.60421	0.00358744	-0.60421	0.00358744			46.8	31.02	43.37	64	27.14	45.5	28.1	26.68	26.88	69.45	42.28	27.23
AT4G16260		Glycosyl hydrolase superfamily protein	Encodes a putative beta-1,3-endoglucanase that interacts with the 30C02 cyst nematode effector. May play a role in host defense.	Glycosyl hydrolase superfamily protein	Glycoside hydrolase, catalytic cor [IPR017853]; Glycoside hydrolase, family 17 [IPR000490]; Glycoside hydrolase, subgroup, catalytic core [IPR013781]		defense response to fungus, incompatible interaction [GO:0009817] (LGOoe vs. lgo-2, upreg., batch three vs. batch two, upreg.)	apoplast [GO:0048046] (LGOoe vs. lgo-2, upreg., batch three vs. batch two, upreg.)		carbohydrate metabolic process [GO:0005975]; defense response to nematode [GO:0002215]; extracellular space [GO:0005615]; glucan endo-1,3-beta-D-glucosidase activity [GO:0042973]; hydrolase activity, hydrolyzing O-glycosyl compounds [GO:0004553]								0.73102	0.0862237																	0.762372	0.0915296	0.79	0.1	0.1	0.12	0.09	0.18	0.05	0.09	0.03	5.05	0.05	1.66
AT1G52410	AtTSA1; TSA1 [TSK-associating protein 1]	TSK-associating protein 1	Contains a novel calcium-binding repeat sequence. Binds TSK in vitro. Localizes to small cytoplasmic vesicles in interphase cells. In cells synchronized for cell division, TSA1 and TSK relocalize to ends of spindle microtubules that are ahead of separating chromatids during metaphase and anaphase of mitosis. May be involved in mitosis together with TSK. Expressed preferentially in the flower and …	TSK-associating protein 1 (TSA1)			calcium ion binding [GO:0005509] (LGOoe atml1-3 vs. Col_WT, upreg., LGOoe atml1-3 vs. lgo-2, upreg., LGOoe vs. lgo-2, upreg.); defense response to fungus [GO:0050832] (LGOoe atml1-3 vs. Col_WT, upreg., LGOoe atml1-3 vs. lgo-2, upreg., LGOoe vs. lgo-2, upreg.); endoplasmic reticulum lumen [GO:0005788] (LGOoe atml1-3 vs. Col_WT, upreg., LGOoe atml1-3 vs. lgo-2, upreg., LGOoe vs. lgo-2, upreg.)			chloroplast thylakoid membrane [GO:0009535]; nuclear envelope [GO:0005635]; peroxisome [GO:0005777]; photomorphogenesis [GO:0009640]; protein binding [GO:0005515]								0.730419	0.0617442					0.914011	0.00405624			0.788205	0.0511779									12.72	6.83	8.64	10.66	13.37	11.36	8.73	5.76	10.64	15.4	10.35	14.37
AT5G66070		RING/U-box superfamily protein		RING/U-box superfamily protein	Zinc finger, C3HC4 RING-typ [IPR018957]; Zinc finger, RING-type [IPR001841]	TF[C3H]	defense response [GO:0006952] (LGOoe vs. atml1-3, upreg., LGOoe vs. lgo-2, upreg.); response to chitin [GO:0010200] (LGOoe vs. atml1-3, upreg., LGOoe vs. lgo-2, upreg.)	integral component of membrane [GO:0016021] (LGOoe vs. atml1-3, upreg., LGOoe vs. lgo-2, upreg.)		zinc ion binding [GO:0008270]								0.729749	0.0889733	0.92097	0.0186281																	27.56	14.78	18.49	22.22	7.04	16.93	15.82	18.44	13.94	33.49	28.37	20.41
AT1G28380	NSL1 [necrotic spotted lesions 1]	MAC/Perforin domain-containing protein	This gene is predicted to encode a protein involved in negatively regulating salicylic acid-related defense responses and cell death programs. nsl1 mutants develop necrotic lesions spontaneously and show other features of a defense response, such as higher levels of SA and disease resistance-related transcripts, in the absence of a biotic stimulus. The NSL1 protein is predicted to have a MACPF do…	necrotic spotted lesions 1 (NSL1)	Membrane attack complex component/perforin (MACPF) domai [IPR020864]		regulation of salicylic acid metabolic process [GO:0010337] (LGOoe atml1-3 vs. atml1-3, upreg., LGOoe atml1-3 vs. lgo-2, upreg., LGOoe vs. atml1-3, upreg., LGOoe vs. lgo-2, upreg., batch three vs. batch one, downreg., batch two vs. batch one, downreg.)	plant-type hypersensitive response [GO:0009626] (LGOoe atml1-3 vs. atml1-3, upreg., LGOoe atml1-3 vs. lgo-2, upreg., LGOoe vs. atml1-3, upreg., LGOoe vs. lgo-2, upreg., batch three vs. batch one, downreg., batch two vs. batch one, downreg.); response to salt stress [GO:0009651] (LGOoe atml1-3 vs. atml1-3, upreg., LGOoe atml1-3 vs. lgo-2, upreg., LGOoe vs. atml1-3, upreg., LGOoe vs. lgo-2, upreg.,…		cell death [GO:0008219]; defense response by callose deposition [GO:0052542]; immune response [GO:0006955]; molecular_function [GO:0003674]								0.728944	0.00529333	0.624366	0.0424377			0.699301	0.00568315	0.594722	0.0677518					-0.509897	0.00864955	-0.509897	0.00864955			25.18	16.09	14.21	22.81	11.97	20.07	17.75	13.7	14.52	29.78	21.61	20.18
AT4G23430	AtTic32-IVa [translocon at the inner envelope membrane of chloroplasts 32-IVa]; Tic32-IVa [translocon at the inner envelope membrane of chloroplasts 32-IVa]	NAD(P)-binding Rossmann-fold superfamily protein		NAD(P)-binding Rossmann-fold superfamily protein	Glucose/ribitol dehydrogenase [IPR002347]; NAD(P)-binding domain [IPR016040]; Short-chain dehydrogenase/reductase SDR [IPR002198]		oxidation-reduction process [GO:0055114] (LGOoe atml1-3 vs. lgo-2, upreg., LGOoe vs. lgo-2, upreg.); oxidoreductase activity [GO:0016491] (LGOoe atml1-3 vs. lgo-2, upreg., LGOoe vs. lgo-2, upreg.)	plasma membrane [GO:0005886] (LGOoe atml1-3 vs. lgo-2, upreg., LGOoe vs. lgo-2, upreg.)		chloroplast inner membrane [GO:0009706]; protein transport [GO:0015031]								0.72632	0.0113353					0.85819	0.000648506													10.97	11.09	11.31	13.46	10.86	9.92	6.45	7.34	7.81	15.27	10.94	8.61
AT3G50950	ZAR1 [HOPZ-ACTIVATED RESISTANCE 1]	HOPZ-ACTIVATED RESISTANCE 1		HOPZ-ACTIVATED RESISTANCE 1 (ZAR1)	Disease resistance protein [IPR000767]; NB-ARC [IPR002182]		ADP binding [GO:0043531] (LGOoe atml1-3 vs. lgo-2, upreg., LGOoe vs. lgo-2, upreg., batch three vs. batch one, downreg., batch two vs. batch one, downreg.); defense response [GO:0006952] (LGOoe atml1-3 vs. lgo-2, upreg., LGOoe vs. lgo-2, upreg., batch three vs. batch one, downreg., batch two vs. batch one, downreg.)	ATP binding [GO:0005524] (LGOoe atml1-3 vs. lgo-2, upreg., LGOoe vs. lgo-2, upreg., batch three vs. batch one, downreg., batch two vs. batch one, downreg.)										0.726147	0.0315705					0.820179	0.00541593							-0.417609	0.0970979	-0.417609	0.0970979			40.06	29.78	27.25	41.01	25.21	38.24	27.38	21.39	24.14	61.29	46.23	19.44
AT4G17230	SCL13 [SCARECROW-like 13]	SCARECROW-like 13	Encodes a scarecrow-like protein (SCL13). Member of GRAS gene family.	SCARECROW-like 13 (SCL13)	Transcription factor GRA [IPR005202]	TF[GRAS]	regulation of transcription, DNA-templated [GO:0006355] (LGOoe atml1-3 vs. lgo-2, upreg., LGOoe vs. atml1-3, upreg., LGOoe vs. lgo-2, upreg., batch three vs. batch one, downreg., batch two vs. batch one, downreg.); response to chitin [GO:0010200] (LGOoe atml1-3 vs. lgo-2, upreg., LGOoe vs. atml1-3, upreg., LGOoe vs. lgo-2, upreg., batch three vs. batch one, downreg., batch two vs. batch one, down…											0.722916	0.000495575	0.502698	0.0666689			0.583211	0.00775991							-0.485318	0.00235564	-0.485318	0.00235564			44	30.73	31.75	43.71	26.12	44.87	35.51	25.25	28.36	59.57	43.15	35.14
AT2G23810	TET8 [tetraspanin8]	tetraspanin8	Member of TETRASPANIN family	tetraspanin8 (TET8)	Tetraspanin [IPR018499]; Tetraspanin, conserved site [IPR018503]; Tetraspanin, subgroup [IPR000301]		aging [GO:0007568] (LGOoe vs. lgo-2, upreg.); defense response to Gram-negative bacterium [GO:0050829] (LGOoe vs. lgo-2, upreg.)	integral component of membrane [GO:0016021] (LGOoe vs. lgo-2, upreg.); plasma membrane [GO:0005886] (LGOoe vs. lgo-2, upreg.)		molecular_function [GO:0003674]								0.721592	0.0951054																			167.46	117.48	103.75	154.96	87.31	134.99	140.75	81.02	101.74	149.96	173.49	178.61
AT1G27730	STZ [salt tolerance zinc finger]; ZAT10	salt tolerance zinc finger	Related to Cys2/His2-type zinc-finger proteins found in higher plants. Compensated for a subset of calcineurin deficiency in yeast. Salt tolerance produced by ZAT10 appeared to be partially dependent on ENA1/PMR2, a P-type ATPase required for Li+ and Na+ efflux in yeast. The protein is localized to the nucleus, acts as a transcriptional repressor and is responsive to chitin oligomers. Also involv…	salt tolerance zinc finger (STZ)	Zinc finger, C2H2-like [IPR015880]; Zinc finger, C2H2-type [IPR007087]	TF[C2H2]	response to chitin [GO:0010200] (LGOoe atml1-3 vs. atml1-3, upreg., LGOoe vs. atml1-3, upreg., LGOoe vs. lgo-2, upreg., batch three vs. batch one, downreg., batch two vs. batch one, downreg.); response to high light intensity [GO:0009644] (LGOoe atml1-3 vs. atml1-3, upreg., LGOoe vs. atml1-3, upreg., LGOoe vs. lgo-2, upreg., batch three vs. batch one, downreg., batch two vs. batch one, downreg.);…	response to abscisic acid [GO:0009737] (LGOoe atml1-3 vs. atml1-3, upreg., LGOoe vs. atml1-3, upreg., LGOoe vs. lgo-2, upreg., batch three vs. batch one, downreg., batch two vs. batch one, downreg.); response to cold [GO:0009409] (LGOoe atml1-3 vs. atml1-3, upreg., LGOoe vs. atml1-3, upreg., LGOoe vs. lgo-2, upreg., batch three vs. batch one, downreg., batch two vs. batch one, downreg.); response…		metal ion binding [GO:0046872]; multicellular organism growth [GO:0035264]; negative regulation of transcription, DNA-templated [GO:0045892]; nucleic acid binding [GO:0003676]; nucleus [GO:0005634]; photoprotection [GO:0010117]; photosynthesis [GO:0015979]; sequence-specific DNA binding [GO:0043565]; zinc ion binding [GO:0008270]								0.720791	0.0233592	0.968987	0.000629927					0.712856	0.0394783					-0.589846	0.00747426	-0.589846	0.00747426			81.81	47.37	53.98	53.12	30.62	56.4	56.37	41.47	57.35	90.53	68.96	81.42
AT5G42830		HXXXD-type acyl-transferase family protein		HXXXD-type acyl-transferase family protein	Transferase [IPR003480]					transferase activity [GO:0016740]; transferase activity, transferring acyl groups other than amino-acyl groups [GO:0016747]								0.719323	0.0992929																			0.34	0.07	0.05	0.09	0.07	0.1	0.07	0.07	0.07	1.67	0.08	0.18
AT5G24770	ATVSP2; VSP2 [vegetative storage protein 2]	vegetative storage protein 2	Has acid phosphatase activity dependent on the presence of divalent cations (Mg2+, Co2+, Zn2+, Mn2+) and anti-insect activity. Insects fed with the protein show a retarded development. Induced in response to abscisic acid, jasmonic acid, salt, water deficiency and wounding.	vegetative storage protein 2 (VSP2)	Acid phosphatase (Class B) [IPR005519]; Acid phosphatase, plant [IPR010028]; Vegetative storage protein/acid phosphatas [IPR014403]		nutrient reservoir activity [GO:0045735] (LGOoe atml1-3 vs. lgo-2, upreg., LGOoe vs. lgo-2, upreg., batch three vs. batch one, downreg., batch two vs. batch one, downreg.); response to copper ion [GO:0046688] (LGOoe atml1-3 vs. lgo-2, upreg., LGOoe vs. lgo-2, upreg., batch three vs. batch one, downreg., batch two vs. batch one, downreg.); response to insect [GO:0009625] (LGOoe atml1-3 vs. lgo-2, …	defense response to insect [GO:0002213] (LGOoe atml1-3 vs. lgo-2, upreg., LGOoe vs. lgo-2, upreg., batch three vs. batch one, downreg., batch two vs. batch one, downreg.); response to jasmonic acid [GO:0009753] (LGOoe atml1-3 vs. lgo-2, upreg., LGOoe vs. lgo-2, upreg., batch three vs. batch one, downreg., batch two vs. batch one, downreg.)		acid phosphatase activity [GO:0003993]; hyperosmotic salinity response [GO:0042538]								0.718952	0.0173556					0.884239	0.000588671							-0.439012	0.0501542	-0.439012	0.0501542			1406.4	688.97	1187.26	1095.38	864.86	762.36	1006.39	456.34	793.13	1286.13	993.59	1087.91
AT5G01540	LECRKA4.1 [lectin receptor kinase a4.1]; LecRK-VI.2 [L-type lectin receptor kinase-VI.2]	lectin receptor kinase a4.1	Encodes LecRKA4.1, a member of the lectin receptor kinase subfamily A4 (LecRKA4.1 At5g01540; LecRKA4.2 At5g01550; LecRKA4.3 At5g01560). Together with other members of the subfamily, functions redundantly in the negative regulation of ABA response in seed germination. Positively regulates pattern-triggered immunity.	lectin receptor kinase a4.1 (LECRKA4.1)	Concanavalin A-like lectin/glucanas [IPR008985]; Concanavalin A-like lectin/glucanase, subgrou [IPR013320]; Legume lectin, beta chain [IPR001220]; Protein kinase, ATP binding site [IPR017441]; Protein kinase, catalytic domain [IPR000719]; Protein kinase-like domai [IPR011009]; Serine/threonine-protein kinase, active site [IPR008271]; Serine/threonine-protein kinase-like domain [IPR017442]		abscisic acid-activated signaling pathway [GO:0009738] (LGOoe atml1-3 vs. Col_WT, upreg., LGOoe atml1-3 vs. atml1-3, upreg., LGOoe atml1-3 vs. lgo-2, upreg., LGOoe vs. Col_WT, upreg., LGOoe vs. lgo-2, upreg., batch three vs. batch one, downreg., batch two vs. batch one, downreg.); carbohydrate binding [GO:0030246] (LGOoe atml1-3 vs. Col_WT, upreg., LGOoe atml1-3 vs. atml1-3, upreg., LGOoe atml1-3…	ATP binding [GO:0005524] (LGOoe atml1-3 vs. Col_WT, upreg., LGOoe atml1-3 vs. atml1-3, upreg., LGOoe atml1-3 vs. lgo-2, upreg., LGOoe vs. Col_WT, upreg., LGOoe vs. lgo-2, upreg., batch three vs. batch one, downreg., batch two vs. batch one, downreg.); integral component of membrane [GO:0016021] (LGOoe atml1-3 vs. Col_WT, upreg., LGOoe atml1-3 vs. atml1-3, upreg., LGOoe atml1-3 vs. lgo-2, upreg., …		kinase activity [GO:0016301]; pathogen-associated molecular pattern dependent induction by symbiont of host innate immune response [GO:0052033]; protein binding [GO:0005515]; seed germination [GO:0009845]								0.713961	0.00234268			0.573795	0.07835	0.844027	5.10389e-05	0.619642	0.0212882	0.703862	0.00550674			-0.626754	0.000171075	-0.626754	0.000171075			10.58	5.79	5.91	11.56	5.46	8.16	7.14	5.99	5.98	14.51	9.68	6.45
AT5G46500				BEST Arabidopsis thaliana protein match is: disease resistance protein (TIR-NBS-LRR class) family (TAIR:AT5G46260.1)						biological_process [GO:0008150]; molecular_function [GO:0003674]								0.713402	0.0965178																			3.56	4.21	3.5	3.46	3.17	4.56	3.61	2.49	3.36	5.81	3.77	5.71
AT2G40270		Protein kinase family protein		Protein kinase family protein	Protein kinase, catalytic domain [IPR000719]; Protein kinase-like domai [IPR011009]; Serine-threonine/tyrosine-protein kinase [IPR001245]			ATP binding [GO:0005524] (LGOoe vs. atml1-3, upreg., LGOoe vs. lgo-2, upreg., batch three vs. batch one, downreg., batch two vs. batch one, downreg.); integral component of membrane [GO:0016021] (LGOoe vs. atml1-3, upreg., LGOoe vs. lgo-2, upreg., batch three vs. batch one, downreg., batch two vs. batch one, downreg.); protein phosphorylation [GO:0006468] (LGOoe vs. atml1-3, upreg., LGOoe vs. lgo…		kinase activity [GO:0016301]; protein kinase activity [GO:0004672]								0.711504	0.00855368	0.706995	0.0145094											-0.448202	0.0268329	-0.448202	0.0268329			29.46	15.93	15.57	22.43	14.2	16.97	18.78	14.69	15.26	27.77	23.06	22.71
AT4G23180	CRK10 [cysteine-rich RLK (RECEPTOR-like protein kinase) 10]; RLK4	cysteine-rich RLK (RECEPTOR-like protein kinase) 10	Encodes a receptor-like protein kinase. Naming convention from Chen et al 2003 (PMID 14756307)	cysteine-rich RLK (RECEPTOR-like protein kinase) 10 (CRK10)	Protein kinase, ATP binding site [IPR017441]; Protein kinase, catalytic domain [IPR000719]; Protein kinase-like domai [IPR011009]; Protein of unknown function DUF2 [IPR002902]; Serine/threonine-protein kinase domain [IPR002290]; Serine/threonine-protein kinase, active site [IPR008271]; Serine/threonine-protein kinase-like domain [IPR017442]; Tyrosine-protein kinase, catalytic domai [IPR020635]		defense response to bacterium [GO:0042742] (LGOoe atml1-3 vs. lgo-2, upreg., LGOoe vs. lgo-2, upreg., batch three vs. batch one, downreg., batch two vs. batch one, downreg.); plasmodesma [GO:0009506] (LGOoe atml1-3 vs. lgo-2, upreg., LGOoe vs. lgo-2, upreg., batch three vs. batch one, downreg., batch two vs. batch one, downreg.)	ATP binding [GO:0005524] (LGOoe atml1-3 vs. lgo-2, upreg., LGOoe vs. lgo-2, upreg., batch three vs. batch one, downreg., batch two vs. batch one, downreg.); integral component of membrane [GO:0016021] (LGOoe atml1-3 vs. lgo-2, upreg., LGOoe vs. lgo-2, upreg., batch three vs. batch one, downreg., batch two vs. batch one, downreg.); protein phosphorylation [GO:0006468] (LGOoe atml1-3 vs. lgo-2, upr…		kinase activity [GO:0016301]								0.711058	0.0807659					0.709489	0.0557092							-0.590221	0.0257882	-0.590221	0.0257882			46.22	23.14	21.8	39.77	16.62	39.26	28.16	20.69	18.39	45.75	33.76	28.73
AT5G63030	GRXC1 [glutaredoxin C1]	Thioredoxin superfamily protein		Thioredoxin superfamily protein	Glutaredoxin [IPR002109]; Glutaredoxin subgrou [IPR014025]; Glutaredoxin, eukaryotic/virial [IPR011899]; Thioredoxin fol [IPR012335]; Thioredoxin-like fol [IPR012336]		arsenate reductase (glutaredoxin) activity [GO:0008794] (LGOoe vs. lgo-2, upreg.); cytoplasm [GO:0005737] (LGOoe vs. lgo-2, upreg.); electron carrier activity [GO:0009055] (LGOoe vs. lgo-2, upreg.); oxidation-reduction process [GO:0055114] (LGOoe vs. lgo-2, upreg.); protein disulfide oxidoreductase activity [GO:0015035] (LGOoe vs. lgo-2, upreg.)			cell redox homeostasis [GO:0045454]								0.710176	0.0252007																			41.07	50.78	56.79	67.06	59.85	51.21	42.09	36.56	50.02	79.85	58.14	67.04
AT4G36500				unknown protein						biological_process [GO:0008150]; molecular_function [GO:0003674]								0.707654	0.089724					0.912977	0.00561443	0.884107	0.0187828	0.758739	0.0795587			-0.688644	0.00886618	-0.688644	0.00886618			75.74	41.48	44.94	71.11	25.47	59.02	44.98	46.58	41.62	106.76	71.04	53.02
AT1G14740	TTA1 [TITANIA 1]	Protein of unknown function (DUF1423)	Encodes a PHD-finger protein that, with TTA1, is redundantly required for MP-dependent embryonic root meristem initiation.	Protein of unknown function (DUF1423)	Protein of unknown function DUF1423, plan [IPR004082]					cell fate specification [GO:0001708]; embryonic meristem initiation [GO:0090421]; embryonic pattern specification [GO:0009880]; metal ion binding [GO:0046872]; nucleus [GO:0005634]; protein binding [GO:0005515]								0.702756	0.0348026													-0.442539	0.0663086	-0.442539	0.0663086			16	11.93	10.94	18.46	10.38	15.62	13.98	10.7	11.1	19.95	16.23	18.09
AT1G76970		Target of Myb protein 1		Target of Myb protein 1	ENTH/VH [IPR008942]; GAT [IPR004152]; Target of Myb protein [IPR014645]; VHS [IPR002014]; VHS subgrou [IPR018205]					Golgi stack [GO:0005795]; intra-Golgi vesicle-mediated transport [GO:0006891]; intracellular [GO:0005622]; intracellular protein transport [GO:0006886]; protein transport [GO:0015031]; protein transporter activity [GO:0008565]								0.698938	0.0545033													-0.495803	0.0557626	-0.495803	0.0557626			4.66	3.76	3.18	5.33	3.31	5.7	3.26	2.76	3.31	7.68	2.98	4.5
AT5G02490	AtHsp70-2; Hsp70-2	Heat shock protein 70 (Hsp 70) family protein		Heat shock protein 70 (Hsp 70) family protein	Heat shock protein 7 [IPR013126]; Heat shock protein 70, conserved sit [IPR018181]; Heat shock protein Hsp70 [IPR001023]		protein folding [GO:0006457] (LGOoe vs. lgo-2, upreg.); regulation of transcription, DNA-templated [GO:0006355] (LGOoe vs. lgo-2, upreg.); response to heat [GO:0009408] (LGOoe vs. lgo-2, upreg.); response to virus [GO:0009615] (LGOoe vs. lgo-2, upreg.); transcription, DNA-templated [GO:0006351] (LGOoe vs. lgo-2, upreg.)	ATP binding [GO:0005524] (LGOoe vs. lgo-2, upreg.); response to bacterium [GO:0009617] (LGOoe vs. lgo-2, upreg.)		cytosol [GO:0005829]; nucleus [GO:0005634]; protein binding [GO:0005515]								0.696021	0.0974525																			41.37	46.41	37.74	40.5	44.56	71.1	21.55	23.67	49.36	65.14	41.25	40.95
AT3G22260		Cysteine proteinases superfamily protein		Cysteine proteinases superfamily protein	Ovarian tumour, otubai [IPR003323]					cysteine-type peptidase activity [GO:0008234]; peptidase activity [GO:0008233]; proteolysis [GO:0006508]								0.694677	0.0452471					0.684252	0.0377097													6.17	5.22	5.69	7.48	5.77	5.54	3.58	4.62	4.91	8.75	6.44	5.45
AT1G51760	IAR3 [IAA-ALANINE RESISTANT 3]; JR3 [JASMONIC ACID RESPONSIVE 3]	peptidase M20/M25/M40 family protein	encodes a member of the six Arabidopsis IAA-amino acid conjugate hydrolase subfamily and conjugates and conjugates IAA-Ala in vitro. Gene is expressed most strongly in roots, stems, and flowers.	IAA-ALANINE RESISTANT 3 (IAR3)	Peptidase M20 [IPR002933]; Peptidase M20, dimerisation [IPR011650]; Peptidase M20D, amidohydrolas [IPR010168]; Peptidase M20D, mername-AA028/carboxypeptidase Ss [IPR017439]		endoplasmic reticulum lumen [GO:0005788] (LGOoe atml1-3 vs. lgo-2, upreg., LGOoe vs. lgo-2, upreg., batch three vs. batch one, downreg., batch three vs. batch two, upreg., batch two vs. batch one, downreg.); response to wounding [GO:0009611] (LGOoe atml1-3 vs. lgo-2, upreg., LGOoe vs. lgo-2, upreg., batch three vs. batch one, downreg., batch three vs. batch two, upreg., batch two vs. batch one, d…			IAA-Ala conjugate hydrolase activity [GO:0010179]; endoplasmic reticulum [GO:0005783]; metabolic process [GO:0008152]; metallopeptidase activity [GO:0008237]; proteolysis [GO:0006508]								0.685924	0.0289419					0.731074	0.00937206							-0.583664	0.00568763	-0.583664	0.00568763	0.466069	0.067829	113.71	74.33	81.45	125.94	83.97	103.32	106.33	53.92	84.58	148.69	84.88	132.27
AT5G44580				unknown protein						biological_process [GO:0008150]; molecular_function [GO:0003674]								0.680134	0.0525766	0.699922	0.059352			0.708712	0.0252028	0.728501	0.0474598					-0.607349	0.00926163	-0.607349	0.00926163	0.508748	0.0693786	75.69	41.46	43.27	66.74	41.58	46.34	54.71	36.16	54.49	102.34	45.82	86.93
AT2G30130	ASL5; LBD12; PCK1 [PEACOCK 1]	Lateral organ boundaries (LOB) domain family protein	Overexpression/activation tagged allele has epinastic leaves, reduced apical dominance and is sterile. Gene is similar to asymmetric leaves (AS)/lateral organ boundary (LOB) genes which repress KNOX gene expression.	ASL5	Lateral organ boundaries, LO [IPR004883]	TF[LBD]	DNA binding [GO:0003677] (LGOoe vs. lgo-2, upreg.)			leaf morphogenesis [GO:0009965]; shoot system morphogenesis [GO:0010016]								0.678598	0.0960556																			0.08	0.2	0.06	0.05	0.19	0.27	0.05	0.06	0.07	0.15	0.11	3.19
AT5G66675		Protein of unknown function (DUF677)		Protein of unknown function (DUF677)	Protein of unknown function DUF67 [IPR007749]			integral component of membrane [GO:0016021] (LGOoe atml1-3 vs. lgo-2, upreg., LGOoe vs. lgo-2, upreg., batch three vs. batch one, downreg., batch two vs. batch one, downreg.)		biological_process [GO:0008150]; molecular_function [GO:0003674]								0.677792	0.0741495					0.740299	0.0255707							-0.517071	0.0454307	-0.517071	0.0454307			6.41	4.04	4.31	8.15	3.54	6.62	5.64	4.02	3.59	7.55	6.9	5.79
AT5G62570	CBP60a [calmodulin-binding protein 60a]	Calmodulin binding protein-like		Calmodulin binding protein-like	Calmodulin binding protein-lik [IPR012416]		DNA binding [GO:0003677] (LGOoe vs. lgo-2, upreg.); regulation of transcription, DNA-templated [GO:0006355] (LGOoe vs. lgo-2, upreg.); transcription, DNA-templated [GO:0006351] (LGOoe vs. lgo-2, upreg.)	calmodulin binding [GO:0005516] (LGOoe vs. lgo-2, upreg.)		negative regulation of defense response to bacterium, incompatible interaction [GO:1902478]; nucleus [GO:0005634]; response to stress [GO:0006950]								0.677397	0.0837671																			18.48	21.63	16.6	23.87	15.33	20.06	16.4	15.16	13.07	24.53	26.46	18.07
AT2G33770	ATUBC24 [UBIQUITIN-CONJUGATING ENZYME 24]; PHO2 [phosphate 2]; UBC24 [UBIQUITIN-CONJUGATING ENZYME 24]	phosphate 2	Encodes a ubiquitin-conjugating E2 enzyme. UBC24 mRNA accumulation is suppressed by miR399f, miR399b and miR399c. Involved in phosphate starvation response and mediates degradation of PHO1 and PHT1s at endomembrane.	phosphate 2 (PHO2)	Ubiquitin-conjugating enzyme, E2 [IPR000608]; Ubiquitin-conjugating enzyme/RWD-lik [IPR016135]		phosphate ion homeostasis [GO:0055062] (LGOoe atml1-3 vs. Col_WT, upreg., LGOoe atml1-3 vs. atml1-3, upreg., LGOoe atml1-3 vs. lgo-2, upreg., LGOoe vs. lgo-2, upreg., batch three vs. batch one, downreg., batch three vs. batch two, upreg., batch two vs. batch one, downreg.); phosphate ion transport [GO:0006817] (LGOoe atml1-3 vs. Col_WT, upreg., LGOoe atml1-3 vs. atml1-3, upreg., LGOoe atml1-3 vs.…	ATP binding [GO:0005524] (LGOoe atml1-3 vs. Col_WT, upreg., LGOoe atml1-3 vs. atml1-3, upreg., LGOoe atml1-3 vs. lgo-2, upreg., LGOoe vs. lgo-2, upreg., batch three vs. batch one, downreg., batch three vs. batch two, upreg., batch two vs. batch one, downreg.)		Golgi apparatus [GO:0005794]; cellular protein catabolic process [GO:0044257]; cellular response to phosphate starvation [GO:0016036]; endoplasmic reticulum [GO:0005783]; protein binding [GO:0005515]; protein ubiquitination [GO:0016567]; regulation of phosphate transmembrane transport [GO:2000185]; ubiquitin protein ligase activity [GO:0061630]; ubiquitin protein ligase binding [GO:0031625]; ubiq…								0.676489	0.0654891					1.16598	9.70487e-06	0.959795	0.00169367	0.805339	0.0212446			-0.529526	0.0286917	-0.529526	0.0286917	0.675446	0.0111674	17.41	9.87	17.31	14.44	11.51	15.06	8.16	9.7	14.47	26.35	10.27	15.34
AT3G62950		Thioredoxin superfamily protein		Thioredoxin superfamily protein	Glutaredoxin [IPR002109]; Glutaredoxin subgrou [IPR014025]; Glutaredoxin-like, plant I [IPR011905]; Thioredoxin fol [IPR012335]; Thioredoxin-like fol [IPR012336]		cytoplasm [GO:0005737] (LGOoe atml1-3 vs. atml1-3, upreg., LGOoe atml1-3 vs. lgo-2, upreg., LGOoe vs. lgo-2, upreg.); electron carrier activity [GO:0009055] (LGOoe atml1-3 vs. atml1-3, upreg., LGOoe atml1-3 vs. lgo-2, upreg., LGOoe vs. lgo-2, upreg.); oxidation-reduction process [GO:0055114] (LGOoe atml1-3 vs. atml1-3, upreg., LGOoe atml1-3 vs. lgo-2, upreg., LGOoe vs. lgo-2, upreg.); protein dis…			cell redox homeostasis [GO:0045454]								0.675773	0.0194372					0.895228	0.000192353	0.604087	0.0830515											62.94	54.31	49.67	81.01	46.66	43.17	45.83	41.1	37.24	90.31	58.25	50.4
AT1G64200	VHA-E3 [vacuolar H+-ATPase subunit E isoform 3]	vacuolar H+-ATPase subunit E isoform 3		vacuolar H+-ATPase subunit E isoform 3 (VHA-E3)	ATPase, V1/A1 complex, subunit E [IPR002842]		ATP synthesis coupled proton transport [GO:0015986] (LGOoe atml1-3 vs. lgo-2, upreg., LGOoe vs. lgo-2, upreg.); proton-transporting ATPase activity, rotational mechanism [GO:0046961] (LGOoe atml1-3 vs. lgo-2, upreg., LGOoe vs. lgo-2, upreg.)			ATP hydrolysis coupled proton transport [GO:0015991]; mitochondrial proton-transporting ATP synthase complex [GO:0005753]; proton-transporting two-sector ATPase complex, catalytic domain [GO:0033178]								0.675432	0.0243418					0.901659	0.000254589													16.48	14.83	21.22	17.94	14.29	18.39	11.46	11.45	13.75	20.81	18.91	15.94
AT1G62660		Glycosyl hydrolases family 32 protein		Glycosyl hydrolases family 32 protein	Concanavalin A-like lectin/glucanas [IPR008985]; Glycoside hydrolase, family 32 [IPR001362]; Glycoside hydrolase, family 32, active site [IPR018053]; Glycosyl hydrolase family 32, C-termina [IPR013189]; Glycosyl hydrolases family 32, N-termina [IPR013148]; Protein of unknown function DUF335 [IPR021792]		abscisic acid-activated signaling pathway [GO:0009738] (LGOoe atml1-3 vs. lgo-2, upreg., LGOoe vs. lgo-2, upreg.); plant-type vacuole [GO:0000325] (LGOoe atml1-3 vs. lgo-2, upreg., LGOoe vs. lgo-2, upreg.); sucrose alpha-glucosidase activity [GO:0004575] (LGOoe atml1-3 vs. lgo-2, upreg., LGOoe vs. lgo-2, upreg.)	response to bacterium [GO:0009617] (LGOoe atml1-3 vs. lgo-2, upreg., LGOoe vs. lgo-2, upreg.)		cellular response to gibberellin stimulus [GO:0071370]; hydrolase activity, hydrolyzing O-glycosyl compounds [GO:0004553]; sucrose metabolic process [GO:0005985]								0.670367	0.0793466					1.08056	9.70825e-05													41	21.62	21.74	34.72	29.6	23.35	15.88	19.14	20.46	44.35	36.47	13.74
AT1G74100	ATSOT16 [SULFOTRANSFERASE 16]; ATST5A [ARABIDOPSIS SULFOTRANSFERASE 5A]; CORI-7 [CORONATINE INDUCED-7]; SOT16 [sulfotransferase 16]	sulfotransferase 16	encodes a desulfoglucosinolate sulfotransferase, involved in the final step of glucosinolate core structure biosynthesis. Has a broad-substrate specificity with different desulfoglucosinolates, the best substrate is indole-3-methyl-dsGS, followed by benzyl-dsGS. Expression was induced by wounding, jasmonate and ethylene stimulates.	sulfotransferase 16 (SOT16)	Sulfotransferase domain [IPR000863]		cytoplasm [GO:0005737] (LGOoe atml1-3 vs. Col_WT, upreg., LGOoe atml1-3 vs. atml1-3, upreg., LGOoe atml1-3 vs. lgo-2, upreg., LGOoe vs. lgo-2, upreg., batch three vs. batch one, downreg., batch two vs. batch one, downreg.); desulfoglucosinolate sulfotransferase activity [GO:0047364] (LGOoe atml1-3 vs. Col_WT, upreg., LGOoe atml1-3 vs. atml1-3, upreg., LGOoe atml1-3 vs. lgo-2, upreg., LGOoe vs. lg…			response to jasmonic acid stimulus involved in jasmonic acid and ethylene-dependent systemic resistance [GO:0032260]; sulfotransferase activity [GO:0008146]								0.659929	0.00110022					0.87312	6.47943e-07	0.578368	0.0111523	0.5186	0.0438481			-0.567175	9.9199e-05	-0.567175	9.9199e-05			49.91	26.85	28.79	37.42	26.71	41.39	30.58	22.85	24.55	54.37	32.44	30.17
AT2G46510	AIB [ABA-inducible BHLH-type transcription factor]; ATAIB [ABA-inducible BHLH-type transcription factor]; JAM1 [JA-associated MYC2-like 1]	ABA-inducible BHLH-type transcription factor	Encodes a nuclear localized BLH domain containing transcriptional activator involved in response to ABA. Overexpression confers enhanced ABA responsiveness while loss of function mutants are ABA sensitive.	ABA-inducible BHLH-type transcription factor (AIB)	Helix-loop-helix DNA-binding [IPR011598]; Helix-loop-helix DNA-binding domain [IPR001092]	TF[bHLH]	DNA binding [GO:0003677] (LGOoe atml1-3 vs. lgo-2, upreg., LGOoe vs. lgo-2, upreg., batch three vs. batch one, downreg., batch two vs. batch one, downreg.); abscisic acid-activated signaling pathway [GO:0009738] (LGOoe atml1-3 vs. lgo-2, upreg., LGOoe vs. lgo-2, upreg., batch three vs. batch one, downreg., batch two vs. batch one, downreg.); regulation of transcription, DNA-templated [GO:0006355]…	response to abscisic acid [GO:0009737] (LGOoe atml1-3 vs. lgo-2, upreg., LGOoe vs. lgo-2, upreg., batch three vs. batch one, downreg., batch two vs. batch one, downreg.)		nucleus [GO:0005634]; protein dimerization activity [GO:0046983]								0.658196	0.0190104					0.692804	0.00704106							-0.402737	0.0530069	-0.402737	0.0530069			14.51	11.82	13.27	17.96	10.59	17.47	11.43	10.71	11.11	23.97	16.69	10.9
AT2G21500		RING/U-box superfamily protein		RING/U-box superfamily protein	Zinc finger, RING-type [IPR001841]					zinc ion binding [GO:0008270]								0.656662	0.0862237													-0.805946	0.000443122	-0.805946	0.000443122			10.78	4.79	6.83	10.18	4.77	9.47	8.12	5.18	5.94	13.15	6.36	9.86
AT2G30360	CIPK11 [CBL-INTERACTING PROTEIN KINASE 11]; PKS5 [PROTEIN KINASE SOS2-LIKE 5]; SIP4 [SOS3-interacting protein 4]; SNRK3.22 [SNF1-RELATED PROTEIN KINASE 3.22]	SOS3-interacting protein 4	Encodes a SOS2-like protein kinase that is a member of the CBL-interacting protein kinase family.Loss of function mutants show a decrease in sensitivity to high pH.Phosphorylates AHA2, a plasma membrane H+ ATPase.This phosphorylation appears to regulate the activity of the proton transporter.	SOS3-interacting protein 4 (SIP4)	CBL-interacting protein kinas [IPR020660]; Calcium/calmodulin-dependent protein kinase-lik [IPR020636]; NAF domain [IPR004041]; NAF/FISL domain [IPR018451]; Protein kinase, ATP binding site [IPR017441]; Protein kinase, catalytic domain [IPR000719]; Protein kinase-like domai [IPR011009]; Serine/threonine-protein kinase domain [IPR002290]; Serine/threonine-protein kinase, active site [IPR008271]; S…			ATP binding [GO:0005524] (LGOoe atml1-3 vs. lgo-2, upreg., LGOoe vs. lgo-2, upreg., batch three vs. batch two, upreg.); protein phosphorylation [GO:0006468] (LGOoe atml1-3 vs. lgo-2, upreg., LGOoe vs. lgo-2, upreg., batch three vs. batch two, upreg.); protein serine/threonine kinase activity [GO:0004674] (LGOoe atml1-3 vs. lgo-2, upreg., LGOoe vs. lgo-2, upreg., batch three vs. batch two, upreg.)		kinase activity [GO:0016301]; protein binding [GO:0005515]; protein kinase activity [GO:0004672]; response to pH [GO:0009268]; signal transduction [GO:0007165]								0.656474	0.0886008					0.735356	0.0252028											0.518722	0.0723972	14.31	9.31	12.75	13.17	8.07	13.59	7.37	10.15	11.78	15.63	12.35	16.24
AT1G09560	GLP5 [germin-like protein 5]; PDGLP1 [PLASMODESMAL GERMIN-LIKE PROTEIN 1]	germin-like protein 5	Encodes a plasodesmata-located protein involved in regulating primary root growth by controlling phloem-mediated allocation of resources between the primary and lateral root meristems.	germin-like protein 5 (GLP5)	Cupin 1 [IPR006045]; Cupin, RmlC-typ [IPR011051]; Germin [IPR001929]; Germin, manganese binding site [IPR019780]; RmlC-like jelly roll fol [IPR014710]		nutrient reservoir activity [GO:0045735] (LGOoe vs. lgo-2, upreg.); plasmodesma [GO:0009506] (LGOoe vs. lgo-2, upreg.)	apoplast [GO:0048046] (LGOoe vs. lgo-2, upreg.); response to cold [GO:0009409] (LGOoe vs. lgo-2, upreg.)		manganese ion binding [GO:0030145]; oxalate decarboxylase activity [GO:0046564]; oxalate metabolic process [GO:0033609]; plasmodesmata-mediated intercellular transport [GO:0010497]; regulation of root development [GO:2000280]								0.65644	0.0934575																			62.84	36.64	30.82	34.02	36.99	39.68	39.03	28.34	29.3	75.94	33.86	42.96
AT5G11670	ATNADP-ME2 [Arabidopsis thaliana NADP-malic enzyme 2]; NADP-ME2 [NADP-malic enzyme 2]	NADP-malic enzyme 2	The malic enzyme (EC 1.1.1.40) encoded by AtNADP-ME2 is presumably a cytosolic enzyme involved in malate metabolism and possibly assisting the oxidative pentose phosphate pathway. AtNADP-ME2 counts for the major part of NADP-ME activity in mature tissues of Arabidopsis.	NADP-malic enzyme 2 (NADP-ME2)	Malic enzyme, N-terminal [IPR012301]; Malic enzyme, NAD-binding [IPR012302]; Malic enzyme, conserved site [IPR015884]; Malic oxidoreductase [IPR001891]; NAD(P)-binding domain [IPR016040]		oxidation-reduction process [GO:0055114] (LGOoe atml1-3 vs. atml1-3, upreg., LGOoe atml1-3 vs. lgo-2, upreg., LGOoe vs. atml1-3, upreg., LGOoe vs. lgo-2, upreg., batch three vs. batch one, downreg., batch two vs. batch one, downreg.)			NAD binding [GO:0051287]; cytosol [GO:0005829]; malate dehydrogenase (decarboxylating) (NAD+) activity [GO:0004471]; malate dehydrogenase (decarboxylating) (NADP+) activity [GO:0004473]; malate metabolic process [GO:0006108]; malic enzyme activity [GO:0004470]; metal ion binding [GO:0046872]; oxaloacetate decarboxylase activity [GO:0008948]; oxidoreductase activity, acting on NAD(P)H, NAD(P) as a…								0.654889	0.000122716	0.465419	0.0323946			0.651745	7.48398e-05	0.462276	0.0344006					-0.408473	0.00214981	-0.408473	0.00214981			76.4	43.18	59.03	70.22	44.81	61.32	50.02	45.31	44.12	91.29	57.77	56.48
AT4G36150		Disease resistance protein (TIR-NBS-LRR class) family		Disease resistance protein (TIR-NBS-LRR class) family	Disease resistance protein [IPR000767]; NB-ARC [IPR002182]; Toll-Interleukin receptor [IPR000157]		ADP binding [GO:0043531] (LGOoe vs. lgo-2, upreg., batch three vs. batch one, downreg., batch two vs. batch one, downreg.); defense response [GO:0006952] (LGOoe vs. lgo-2, upreg., batch three vs. batch one, downreg., batch two vs. batch one, downreg.)	integral component of membrane [GO:0016021] (LGOoe vs. lgo-2, upreg., batch three vs. batch one, downreg., batch two vs. batch one, downreg.)		signal transduction [GO:0007165]								0.644543	0.0771103													-0.651495	0.00559421	-0.651495	0.00559421			1.61	1.04	0.65	1.22	0.85	0.94	1.28	0.63	0.68	2.15	1.06	0.81
AT2G28510		Dof-type zinc finger DNA-binding family protein		Dof-type zinc finger DNA-binding family protein	Zinc finger, Dof-type [IPR003851]	TF[C2C2-Dof; Dof]	DNA binding [GO:0003677] (LGOoe vs. lgo-2, upreg.); regulation of transcription, DNA-templated [GO:0006355] (LGOoe vs. lgo-2, upreg.); transcription factor activity, sequence-specific DNA binding [GO:0003700] (LGOoe vs. lgo-2, upreg.); transcription, DNA-templated [GO:0006351] (LGOoe vs. lgo-2, upreg.)			metal ion binding [GO:0046872]								0.639424	0.0651736																			6.08	3.75	6.96	7.3	5.92	7.76	4.48	5.77	5.15	9.62	6.46	7.08
AT4G34390	XLG2 [extra-large GTP-binding protein 2]	extra-large GTP-binding protein 2		extra-large GTP-binding protein 2 (XLG2)	G protein alpha subunit, helical insertion [IPR011025]; Guanine nucleotide binding protein (G-protein), alpha subunit [IPR001019]		defense response to bacterium [GO:0042742] (LGOoe vs. lgo-2, upreg., batch three vs. batch one, downreg., batch two vs. batch one, downreg.)	response to abscisic acid [GO:0009737] (LGOoe vs. lgo-2, upreg., batch three vs. batch one, downreg., batch two vs. batch one, downreg.); response to bacterium [GO:0009617] (LGOoe vs. lgo-2, upreg., batch three vs. batch one, downreg., batch two vs. batch one, downreg.)		G-protein beta/gamma-subunit complex binding [GO:0031683]; G-protein coupled receptor binding [GO:0001664]; G-protein coupled receptor signaling pathway [GO:0007186]; GTP binding [GO:0005525]; GTPase activity [GO:0003924]; adenylate cyclase-modulating G-protein coupled receptor signaling pathway [GO:0007188]; extrinsic component of cytoplasmic side of plasma membrane [GO:0031234]; heterotrimeric …								0.637197	0.0462667													-0.668458	0.000848991	-0.668458	0.000848991			14.12	7.29	6.98	13.71	6.69	10.85	8.24	7.17	7.14	14.87	8.98	9.71
AT5G63160	BT1 [BTB and TAZ domain protein 1]	BTB and TAZ domain protein 1	BTB and TAZ domain protein. Short-lived nuclear-cytoplasmic protein targeted for degradation by the 26S proteosome pathway. Acts redundantly with BT2 and BT3 during female gametophyte development.	BTB and TAZ domain protein 1 (BT1)	BTB/POZ [IPR013069]; BTB/POZ fold [IPR011333]; BTB/POZ-like [IPR000210]; Kelch relate [IPR013089]; Zinc finger, TAZ-type [IPR000197]		cytoplasm [GO:0005737] (LGOoe atml1-3 vs. lgo-2, upreg., LGOoe vs. lgo-2, upreg.); pollen development [GO:0009555] (LGOoe atml1-3 vs. lgo-2, upreg., LGOoe vs. lgo-2, upreg.); regulation of transcription, DNA-templated [GO:0006355] (LGOoe atml1-3 vs. lgo-2, upreg., LGOoe vs. lgo-2, upreg.); response to hydrogen peroxide [GO:0042542] (LGOoe atml1-3 vs. lgo-2, upreg., LGOoe vs. lgo-2, upreg.)	calmodulin binding [GO:0005516] (LGOoe atml1-3 vs. lgo-2, upreg., LGOoe vs. lgo-2, upreg.); response to salicylic acid [GO:0009751] (LGOoe atml1-3 vs. lgo-2, upreg., LGOoe vs. lgo-2, upreg.)		embryo sac development [GO:0009553]; histone acetyltransferase activity [GO:0004402]; nucleus [GO:0005634]; protein binding [GO:0005515]; protein ubiquitination [GO:0016567]; response to auxin [GO:0009733]; transcription cofactor activity [GO:0003712]; zinc ion binding [GO:0008270]								0.630032	0.097005					0.81141	0.00695821													17.92	16.78	13.86	12.97	20.21	14.01	9.1	12.59	11.13	22.41	17.16	10.66
AT4G17900		PLATZ transcription factor family protein		PLATZ transcription factor family protein	Protein of unknown function DUF59 [IPR006734]					biological_process [GO:0008150]								0.625862	0.0100227	0.531956	0.0693642	0.590254	0.0580285	0.662699	0.00316916	0.568794	0.0470565	0.627091	0.0209038			-0.644686	9.1092e-05	-0.644686	9.1092e-05			26.48	19.52	20.73	33.15	18.74	20.12	22.72	16.31	23.33	39.12	22.51	26.22
AT2G47600	ATMHX [magnesium/proton exchanger]; ATMHX1; MHX [magnesium/proton exchanger]; MHX1 [MAGNESIUM/PROTON EXCHANGER 1]	magnesium/proton exchanger	Encodes a magnesium/proton exchanger, member of putative Na+/Ca2+ antiporter gene family	magnesium/proton exchanger (MHX)	Sodium/calcium exchanger membrane region [IPR004837]			integral component of membrane [GO:0016021] (LGOoe atml1-3 vs. Col_WT, upreg., LGOoe atml1-3 vs. atml1-3, upreg., LGOoe atml1-3 vs. lgo-2, upreg., LGOoe vs. lgo-2, upreg., batch three vs. batch one, downreg., batch two vs. batch one, downreg.)		calcium:sodium antiporter activity [GO:0005432]; cation transport [GO:0006812]; cation:cation antiporter activity [GO:0015491]; ion transport [GO:0006811]; iron ion transport [GO:0006826]; magnesium ion transport [GO:0015693]; transmembrane transport [GO:0055085]; vacuolar membrane [GO:0005774]; zinc II ion transport [GO:0006829]								0.623662	0.089724					1.15684	4.6772e-06	0.739072	0.0325735	0.875359	0.00495023			-1.15726	2.49968e-09	-1.15726	2.49968e-09			47.74	16.63	16.5	51.32	20	21.92	30.44	13.34	16.47	48.28	20.15	21.62
AT2G30870	ATGSTF10 [ARABIDOPSIS THALIANA GLUTATHIONE S-TRANSFERASE PHI 10]; ATGSTF4; ERD13 [EARLY DEHYDRATION-INDUCED 13]; GSTF10 [glutathione S-transferase PHI 10]	glutathione S-transferase PHI 10	early dehydration-induced gene ERD13 homologous to tobacco and maize glutathione S-transferases. Encodes glutathione transferase belonging to the phi class of GSTs. Naming convention according to Wagner et al. (2002)	glutathione S-transferase PHI 10 (GSTF10)	Glutathione S-transferase, C-termina [IPR004046]; Glutathione S-transferase, C-terminal-lik [IPR010987]; Glutathione S-transferase, N-termina [IPR004045]; Glutathione S-transferase/chloride channel, C-termina [IPR017933]; Thioredoxin fol [IPR012335]; Thioredoxin-like fol [IPR012336]		cytoplasm [GO:0005737] (LGOoe atml1-3 vs. Col_WT, upreg., LGOoe atml1-3 vs. lgo-2, upreg., LGOoe vs. lgo-2, upreg.); glutathione metabolic process [GO:0006749] (LGOoe atml1-3 vs. Col_WT, upreg., LGOoe atml1-3 vs. lgo-2, upreg., LGOoe vs. lgo-2, upreg.); glutathione transferase activity [GO:0004364] (LGOoe atml1-3 vs. Col_WT, upreg., LGOoe atml1-3 vs. lgo-2, upreg., LGOoe vs. lgo-2, upreg.); respo…	response to water deprivation [GO:0009414] (LGOoe atml1-3 vs. Col_WT, upreg., LGOoe atml1-3 vs. lgo-2, upreg., LGOoe vs. lgo-2, upreg.)		copper ion binding [GO:0005507]; toxin catabolic process [GO:0009407]								0.621681	0.0401413					1.00078	1.06757e-05			0.706177	0.0183378									77.6	68.24	90.92	96.52	83.23	118.92	55.34	63.27	67.82	129.12	89.18	61.98
AT5G19880		Peroxidase superfamily protein		Peroxidase superfamily protein	Haem peroxidase [IPR010255]; Haem peroxidase, plant/fungal/bacterial [IPR002016]; Peroxidase, active sit [IPR019794]; Peroxidases heam-ligand binding sit [IPR019793]; Plant peroxidase [IPR000823]		extracellular region [GO:0005576] (LGOoe vs. atml1-3, upreg., LGOoe vs. lgo-2, upreg., batch three vs. batch one, downreg., batch two vs. batch one, downreg.); heme binding [GO:0020037] (LGOoe vs. atml1-3, upreg., LGOoe vs. lgo-2, upreg., batch three vs. batch one, downreg., batch two vs. batch one, downreg.); oxidation-reduction process [GO:0055114] (LGOoe vs. atml1-3, upreg., LGOoe vs. lgo-2, u…			hydrogen peroxide catabolic process [GO:0042744]; metal ion binding [GO:0046872]								0.617172	0.0747849	0.641719	0.0670936											-0.668695	0.0480256	-0.668695	0.0480256			0.44	0.21	0.03	0.16	0.1	0.05	0.05	0.2	0.03	4.97	0.11	0.03
AT2G17120	CL-1 [CEBiP-like 1]; LYM2 [lysM domain GPI-anchored protein 2 precursor]; LYP1 [LysM-containing receptor protein 1]	lysm domain GPI-anchored protein 2 precursor	Induction of chitin-responsive genes by chitin treatment is not blocked in the mutant.	lysm domain GPI-anchored protein 2 precursor (LYM2)	Peptidoglycan-binding Lysin subgroup [IPR002482]; Peptidoglycan-binding lysin domain [IPR018392]		chitin binding [GO:0008061] (LGOoe atml1-3 vs. lgo-2, upreg., LGOoe vs. lgo-2, upreg.); defense response [GO:0006952] (LGOoe atml1-3 vs. lgo-2, upreg., LGOoe vs. lgo-2, upreg.)	plasma membrane [GO:0005886] (LGOoe atml1-3 vs. lgo-2, upreg., LGOoe vs. lgo-2, upreg.)		anchored component of membrane [GO:0031225]; cell wall macromolecule catabolic process [GO:0016998]								0.616663	0.0747849					0.730556	0.0109431													36.77	21.07	18.6	17.06	18.31	24.62	16.81	14.76	15.01	34.04	22.63	14.64
AT2G45220	PME17 [pectin methylesterase 17]	Plant invertase/pectin methylesterase inhibitor superfamily		Plant invertase/pectin methylesterase inhibitor superfamily	Carbohydrate-binding/sugar hydrolysis domai [IPR006633]; Pectin lyase fol [IPR012334]; Pectin lyase fold/virulence facto [IPR011050]; Pectinesterase inhibitor [IPR006501]; Pectinesterase, active sit [IPR018040]; Pectinesterase, catalytic [IPR000070]		cell wall [GO:0005618] (LGOoe vs. atml1-3, upreg., LGOoe vs. lgo-2, upreg.); defense response to Gram-negative bacterium [GO:0050829] (LGOoe vs. atml1-3, upreg., LGOoe vs. lgo-2, upreg.); extracellular region [GO:0005576] (LGOoe vs. atml1-3, upreg., LGOoe vs. lgo-2, upreg.); plant-type cell wall [GO:0009505] (LGOoe vs. atml1-3, upreg., LGOoe vs. lgo-2, upreg.); response to fungus [GO:0009620] (LG…	response to bacterium [GO:0009617] (LGOoe vs. atml1-3, upreg., LGOoe vs. lgo-2, upreg.)		aspartyl esterase activity [GO:0045330]; cell periphery [GO:0071944]; cell wall modification [GO:0042545]; pectin catabolic process [GO:0045490]; pectinesterase activity [GO:0030599]; pectinesterase inhibitor activity [GO:0046910]								0.616248	0.0908595	0.631734	0.0955112																	1.6	0.06	0.06	0.25	0.06	0.2	0.76	0.1	0.02	24.18	0.21	5.18
AT2G37620	AAc1 [ARABIDOPSIS ACTIN 1]; ACT1 [actin 1]	actin 1	Member of the actin gene family. Expressed in mature pollen.	actin 1 (ACT1)	Actin, conserved site [IPR004001]; Actin/actin-like [IPR004000]; Actin/actin-like conserved sit [IPR020902]			ATP binding [GO:0005524] (LGOoe atml1-3 vs. lgo-2, upreg., LGOoe vs. lgo-2, upreg.)		cytoskeleton [GO:0005856]; cytoskeleton organization [GO:0007010]; developmental growth [GO:0048589]; root hair elongation [GO:0048767]; structural constituent of cytoskeleton [GO:0005200]								0.608653	0.0318053					0.613157	0.0202418													21.08	20.78	23.55	21.3	24.24	25.63	17.12	19.53	20.16	29.8	23.76	26.95
AT5G61210	ATSNAP33; ATSNAP33B; SNAP33 [soluble N-ethylmaleimide-sensitive factor adaptor protein 33]; SNP33	soluble N-ethylmaleimide-sensitive factor adaptor protein 33	membrane localized t-SNARE SNAP25 homologue, probably involved in cytokinesis and cell plate formation	soluble N-ethylmaleimide-sensitive factor adaptor protein 33 (SNAP33)	SNAP-2 [IPR000928]; Target SNARE coiled-coil domai [IPR000727]			integral component of membrane [GO:0016021] (LGOoe vs. lgo-2, upreg.); plasma membrane [GO:0005886] (LGOoe vs. lgo-2, upreg.); response to abscisic acid [GO:0009737] (LGOoe vs. lgo-2, upreg.)		SNAP receptor activity [GO:0005484]; cell plate [GO:0009504]; cytokinesis by cell plate formation [GO:0000911]; membrane fusion [GO:0061025]; protein binding [GO:0005515]; protein transport [GO:0015031]; response to mechanical stimulus [GO:0009612]; response to other organism [GO:0051707]; vesicle-mediated transport [GO:0016192]								0.604489	0.0169208																			56.5	43.29	46.5	56.02	37.22	62.32	41.97	38.89	35.96	67.74	57.79	42.22
AT1G01470	LEA14 [LATE EMBRYOGENESIS ABUNDANT 14]; LSR3 [LIGHT STRESS-REGULATED 3]	Late embryogenesis abundant protein	Encodes late-embryogenesis abundant protein whose mRNA levels are induced in response to wounding and light stress. Might be involved in protection against dessication.	LATE EMBRYOGENESIS ABUNDANT 14 (LEA14)	Late embryogenesis abundant protein, group [IPR004864]; Water stress and hypersensitive response domain [IPR013990]		defense response to fungus [GO:0050832] (LGOoe atml1-3 vs. Col_WT, upreg., LGOoe atml1-3 vs. atml1-3, upreg., LGOoe atml1-3 vs. lgo-2, upreg., LGOoe vs. lgo-2, upreg., batch three vs. batch two, upreg.); embryo development ending in seed dormancy [GO:0009793] (LGOoe atml1-3 vs. Col_WT, upreg., LGOoe atml1-3 vs. atml1-3, upreg., LGOoe atml1-3 vs. lgo-2, upreg., LGOoe vs. lgo-2, upreg., batch three…			cytosol [GO:0005829]; molecular_function [GO:0003674]								0.600941	0.0941674					0.784059	0.0054931	0.745033	0.0225739	0.702622	0.0467335							0.443808	0.0965392	65.63	66.6	85.84	92.12	63.65	69.36	77.25	54.45	70.44	128.57	79.7	90.92
AT1G59580	ATMPK2 [mitogen-activated protein kinase homolog 2]; MPK2 [mitogen-activated protein kinase homolog 2]	mitogen-activated protein kinase homolog 2	encodes a mitogen-activated kinase involved in innate immunity	mitogen-activated protein kinase homolog 2 (MPK2)	MAP kinase, conserved site [IPR003527]; Protein kinase, ATP binding site [IPR017441]; Protein kinase, catalytic domain [IPR000719]; Protein kinase-like domai [IPR011009]; Serine/threonine-protein kinase domain [IPR002290]; Serine/threonine-protein kinase, active site [IPR008271]; Serine/threonine-protein kinase-like domain [IPR017442]			ATP binding [GO:0005524] (LGOoe atml1-3 vs. lgo-2, upreg., LGOoe vs. lgo-2, upreg.); protein phosphorylation [GO:0006468] (LGOoe atml1-3 vs. lgo-2, upreg., LGOoe vs. lgo-2, upreg.)		MAP kinase activity [GO:0004707]; kinase activity [GO:0016301]; protein kinase activity [GO:0004672]; signal transduction [GO:0007165]								0.599736	0.0190828					0.576682	0.0209163													9.98	7.17	6.51	11.06	8.26	7.67	6.3	5.8	6.86	12.84	8.04	6.62
[truncated: 160 more rows]
[truncated: 33 more columns]

## Sheet: LGOoe.vs.atml1-3
Gene	Aliases	Short_desc	Summary	Comp_desc	Domains	TF	GO_term_genotype_primary	GO_term_batch_primary	GO_terms_batch_only	GO_terms_other	Noteworthy	log2FoldChange[Col_WT.vs.lgo-2]	padj[Col_WT.vs.lgo-2]	log2FoldChange[Col_WT.vs.atml1-3]	padj[Col_WT.vs.atml1-3]	log2FoldChange[atml1-3.vs.lgo-2]	padj[atml1-3.vs.lgo-2]	log2FoldChange[LGOoe.vs.lgo-2]	padj[LGOoe.vs.lgo-2]	log2FoldChange[LGOoe.vs.atml1-3]	padj[LGOoe.vs.atml1-3]	log2FoldChange[LGOoe.vs.Col_WT]	padj[LGOoe.vs.Col_WT]	log2FoldChange[LGOoe_atml1-3.vs.lgo-2]	padj[LGOoe_atml1-3.vs.lgo-2]	log2FoldChange[LGOoe_atml1-3.vs.atml1-3]	padj[LGOoe_atml1-3.vs.atml1-3]	log2FoldChange[LGOoe_atml1-3.vs.Col_WT]	padj[LGOoe_atml1-3.vs.Col_WT]	log2FoldChange[LGOoe.vs.LGOoe_atml1-3]	padj[LGOoe.vs.LGOoe_atml1-3]	log2FoldChange[batch_two.vs.batch_one]	padj[batch_two.vs.batch_one]	log2FoldChange[batch_three.vs.batch_one]	padj[batch_three.vs.batch_one]	log2FoldChange[batch_three.vs.batch_two]	padj[batch_three.vs.batch_two]	Col_WT_rep1_TPM	Col_WT_rep2_TPM	Col_WT_rep3_TPM	atml1-3_rep1_TPM	atml1-3_rep2_TPM	atml1-3_rep3_TPM	lgo-2_rep1_TPM	lgo-2_rep2_TPM	lgo-2_rep3_TPM	LGOoe_rep1_TPM	LGOoe_rep2_TPM	LGOoe_rep3_TPM
[truncated: 362 more rows]
[truncated: 33 more columns]

[truncated: 8 more sheets: LGOoe.vs.Col_WT, LGOoe_atml1-3.vs.lgo-2, LGOoe_atml1-3.vs.atml1-3, LGOoe_atml1-3.vs.Col_WT, LGOoe.vs.LGOoe_atml1-3, batch_two.vs.batch_one, batch_three.vs.batch_one, batch_three.vs.batch_two]
