# Supplementary material for: Transcriptomic Effects of the Cell Cycle Regulator LGO in Arabidopsis Sepals
Source: Front Plant Sci. 2016 Nov 22;7:1744. doi: 10.3389/fpls.2016.01744 (PMC5118908; doi:10.3389/fpls.2016.01744)
Supplement: Supplementary file 1 [file Data_Sheet_1.ZIP › Schwarz_Roeder_SupplementaryFiles_2016.09.26/SchwarzRoeder_2016.09.26_Supplementary_File_S03.xlsx]

## Sheet: DESeq2 vs. edgeR comparisons
Comparison	DESeq2_genes	edgeR_genes	Overlap_genes	Overlap_ratio	p_value
Col_WT vs. lgo-2, upregulated	5	0	0	n/a	1
Col_WT vs. lgo-2, downregulated	10	0	0	n/a	1
Col_WT vs. atml1-3, upregulated	1	1	1	1.000 [1/1]	3.648e-05
Col_WT vs. atml1-3, downregulated	1	1	1	1.000 [1/1]	3.648e-05
atml1-3 vs. lgo-2, upregulated	1	0	0	n/a	1
atml1-3 vs. lgo-2, downregulated	13	0	0	n/a	1
LGOoe vs. lgo-2, upregulated	392	40	39	0.975 [39/40]	<2.2e-16
LGOoe vs. lgo-2, downregulated	132	18	17	0.944 [17/18]	<2.2e-16
LGOoe vs. atml1-3, upregulated	305	33	31	0.939 [31/33]	<2.2e-16
LGOoe vs. atml1-3, downregulated	57	8	8	1.000 [8/8]	<2.2e-16
LGOoe vs. Col_WT, upregulated	132	4	4	1.000 [4/4]	5.394e-09
LGOoe vs. Col_WT, downregulated	24	2	2	1.000 [2/2]	1.467e-06
LGOoe atml1-3 vs. lgo-2, upregulated	584	147	147	1.000 [147/147]	<2.2e-16
LGOoe atml1-3 vs. lgo-2, downregulated	322	81	81	1.000 [81/81]	<2.2e-16
LGOoe atml1-3 vs. atml1-3, upregulated	203	41	41	1.000 [41/41]	<2.2e-16
LGOoe atml1-3 vs. atml1-3, downregulated	89	25	23	0.920 [23/25]	<2.2e-16
LGOoe atml1-3 vs. Col_WT, upregulated	228	27	27	1.000 [27/27]	<2.2e-16
LGOoe atml1-3 vs. Col_WT, downregulated	82	16	14	0.875 [14/16]	<2.2e-16
LGOoe vs. LGOoe atml1-3, upregulated	25	8	7	0.875 [7/8]	<2.2e-16
LGOoe vs. LGOoe atml1-3, downregulated	5	0	0	n/a	1
batch_two vs. batch_one, upregulated	1275	755	750	0.993 [750/755]	<2.2e-16
batch_two vs. batch_one, downregulated	1527	837	809	0.967 [809/837]	<2.2e-16
batch_three vs. batch_one, upregulated	1275	721	341	0.473 [341/721]	<2.2e-16
batch_three vs. batch_one, downregulated	1527	788	405	0.514 [405/788]	<2.2e-16
batch_three vs. batch_two, upregulated	836	328	318	0.970 [318/328]	<2.2e-16
batch_three vs. batch_two, downregulated	415	139	138	0.993 [138/139]	<2.2e-16

## Sheet: edgeR indiv. gene data
Gene	log2FoldChange[Col_WT.vs.atml1-3]	padj[Col_WT.vs.atml1-3]	log2FoldChange[LGOoe.vs.lgo-2]	padj[LGOoe.vs.lgo-2]	log2FoldChange[LGOoe.vs.Col_WT]	padj[LGOoe.vs.Col_WT]	log2FoldChange[LGOoe.atml1-3.vs.lgo-2]	padj[LGOoe.atml1-3.vs.lgo-2]	log2FoldChange[LGOoe.atml1-3.vs.atml1-3]	padj[LGOoe.atml1-3.vs.atml1-3]	log2FoldChange[LGOoe.atml1-3.vs.Col_WT]	padj[LGOoe.atml1-3.vs.Col_WT]	log2FoldChange[LGOoe.vs.atml1-3]	padj[LGOoe.vs.atml1-3]	log2FoldChange[LGOoe.vs.LGOoe.atml1-3]	padj[LGOoe.vs.LGOoe.atml1-3]	log2FoldChange[batch_two.vs.batch_one]	padj[batch_two.vs.batch_one]	log2FoldChange[batch_three.vs.batch_one]	padj[batch_three.vs.batch_one]	log2FoldChange[batch_three.vs.batch_two]	padj[batch_three.vs.batch_two]
AT1G01080																	0.663497	0.0775267
AT1G01100																	1.12946	0.0252431	0.895242	0.091712
AT1G01120							1.85524	0.00627236
AT1G01300																			0.641186	0.0334805
AT1G01310																			1.74112	0.0971504
AT1G01430																			-0.394729	0.055312
AT1G01440																			-0.47656	0.019336
AT1G01480																	-2.31404	0.0129238			2.21377	0.0571116
AT1G01490																			0.663371	0.0867511	0.757173	0.0906421
AT1G01580																			-1.04176	0.0809842
AT1G01600																	1.68328	4.11969e-05	1.41714	0.000702118
AT1G01780																					1.43933	0.0742383
AT1G01790																			-0.470902	0.0602228	-0.538619	0.0683104
AT1G01900																	0.784968	0.0846262
AT1G01940																			0.662087	0.0046454
AT1G01970																	0.458687	0.0436835
AT1G01980																			1.99735	0.0549121	2.43152	0.055835
AT1G02000																					1.21819	0.0879203
AT1G02050																			0.858266	0.0386775
AT1G02060																			-1.04799	0.0179833
AT1G02065																	1.67365	0.0482769	1.61653	0.0552177
AT1G02080																			-0.469756	0.0240892
AT1G02190																			-0.792045	0.0138772
AT1G02400							2.4243	0.00528881
AT1G02610																	-0.933337	0.0484693
AT1G02660																	-0.896087	0.0211078	-0.807723	0.0388946
AT1G02730																	0.842007	0.0747997
AT1G02780																	0.593712	0.00776337	0.603859	0.00559228
AT1G02800																			1.67496	0.00397555
AT1G02810																	2.01999	0.000182636	1.83797	0.000300254
AT1G02820																	0.854427	0.0920576
AT1G02930																	-4.97389	0.0142463	-3.70984	0.0618536
AT1G02990																			-0.608184	0.0152759
AT1G03090																	-0.724824	0.00633746	-0.703841	0.00629108
AT1G03170																			1.20103	0.00603356
AT1G03220																	-1.42884	0.0277216
AT1G03230																	-0.868403	0.0112558
AT1G03310																	0.473882	0.0730405
AT1G03330																			0.445371	0.0859087
AT1G03380																	-0.637518	0.0627091
AT1G03540																			-1.30417	0.0181587
AT1G03740																	-0.802313	0.0294897
AT1G03920																			1.01867	0.0365744
AT1G03940																			0.852111	0.0662803
AT1G04110																	0.941229	0.0792883
AT1G04140																	-0.443152	0.0402845	-0.470194	0.0235507
AT1G04210																			-0.472774	0.0738696
AT1G04220																			1.2042	0.00832965	1.23807	0.0357515
AT1G04270																	0.591712	0.05165
AT1G04390																			-0.525496	0.0907565
AT1G04480																	0.688853	0.0528711
AT1G04520																	1.15052	0.00376514	0.791195	0.0618536
AT1G04570																			0.940308	0.0386962
AT1G04680																	0.535968	0.0805299	0.519123	0.0924087
AT1G04780																	-0.618428	0.0195162
AT1G04800							-1.4102	0.0163744
AT1G04820																	0.622392	0.037803
AT1G05010			1.50853	0.00484725			1.98296	4.32726e-06	1.16008	0.0969369
AT1G05180																			-0.382894	0.0899998
AT1G05340																					2.29064	0.0671196
AT1G05380																	-0.471613	0.0652052	-0.725209	0.000927936
AT1G05570																			-0.673597	0.075682
AT1G05630																			-0.495233	0.0980483
AT1G05670																			-0.726215	0.0981188
AT1G05675							2.85634	0.0119428			3.06276	0.0267198
AT1G05835																	0.93187	0.0350323	1.38013	0.000265967
AT1G05870																	0.590121	0.0725513
AT1G05890																	-0.491839	0.0866262
AT1G06340																	1.6068	0.0139209			-1.33514	0.0912784
AT1G06410																			-0.687436	0.0305131
AT1G06440																			-0.707247	0.0871415
AT1G06520																	-1.70715	0.0325215			1.64265	0.0889132
AT1G06620																	-1.23955	0.00791961
AT1G06630																			-0.47835	0.0448666
AT1G06640																					0.689873	0.0671196
AT1G06830																	1.2232	0.021797	1.59347	0.000831899
AT1G06900																			-0.468083	0.078239
AT1G07000																	-1.20956	0.0403505
AT1G07040																	-0.509538	0.0545354
AT1G07090																			1.07598	0.0028726
AT1G07110																			-0.514526	0.0612377
AT1G07240																	-0.601446	0.0322535
AT1G07320																	0.520369	0.0699627
AT1G07350																			0.753225	0.0384355
AT1G07430																			0.567738	0.091712
AT1G07450																	0.887476	0.00174367			-0.635924	0.0879803
AT1G07630																	-0.470964	0.0654309
AT1G08170																			1.57054	0.0913034
AT1G08230																					0.631509	0.0722717
AT1G08360																	0.458811	0.0655153
AT1G08560																	1.13105	0.0509954
AT1G08580																	0.529858	0.0912111	0.56094	0.0596396
AT1G08650																	-0.968733	0.0241751
AT1G08720																	-0.443901	0.0774198	-0.492443	0.0354356
AT1G08760																	-0.429818	0.0492447	-0.405394	0.0532061
AT1G08800																	-0.826408	0.0436247	-0.698231	0.0985565
AT1G08830																	1.0939	0.0657997	2.40423	8.41816e-07	1.31029	0.0671196
AT1G08840																	0.64715	0.0925028
AT1G08900																	-0.686459	0.00579678	-0.591468	0.0142084
AT1G09010																			-0.493816	0.0743224
AT1G09155																					2.20329	0.0798335
AT1G09176																					2.92362	0.0706204
AT1G09195																	-0.487744	0.0806033
AT1G09200																			0.790566	0.0137037
AT1G09210																			0.424712	0.055973
AT1G09250																			0.825568	0.00913495
AT1G09340																	0.670283	0.00138912			-0.493636	0.0731532
AT1G09570																			-0.531707	0.0549917
AT1G09590																	0.893963	0.000728931	0.921107	0.000304696
AT1G09690																	1.01433	0.0549896
AT1G09790																	-1.8142	0.0974135
AT1G09815																			0.479664	0.0797452
AT1G09932																	-3.06131	0.0482883	-2.80674	0.06342
AT1G09970							1.23462	0.0611181
AT1G10020			-0.88172	0.064981			-1.21758	0.000191554	-0.926326	0.0468239	-1.07643	0.00807412
AT1G10070																	-0.797036	0.00344355
AT1G10090																	-0.874008	0.00516654	-0.778426	0.0123815
AT1G10140																	-1.23707	0.0817472			1.54522	0.0671196
AT1G10210																			-0.412377	0.0953288
AT1G10340																	-3.5417	0.0187232	-2.44133	0.0908708
AT1G10390																	-0.38367	0.0773299
AT1G10450																			-0.61679	0.0738696
AT1G10522																	0.862204	0.0456817	1.00208	0.0127859
AT1G10640																	0.556022	0.0438162
AT1G10760																			-0.67849	0.0630131
AT1G10850																	0.519674	0.0725292	0.478532	0.0964552
AT1G10960																	0.58895	0.0124247	0.492353	0.0424757
AT1G11000																	0.773232	0.0522827
AT1G11080							-1.73847	0.0611181
AT1G11250																			2.8295	0.0712517
AT1G11260																	-1.49341	2.89148e-08	-1.34445	7.90104e-07
AT1G11700																	0.697033	0.0271994	1.0076	0.000239747
AT1G11720																			-0.571679	0.0207282	-0.5688	0.0671196
AT1G11850																			0.920472	0.0776605
AT1G11860																	0.651411	0.0280929
AT1G12090							-1.07122	0.0918577
AT1G12220																	-1.06754	0.055472	-1.31439	0.00777633
AT1G12380																	0.88759	0.09629
AT1G12470																			-0.489979	0.0612377
AT1G12480							-1.01501	0.0953074
AT1G12520																	0.558843	0.0663921	1.92764	2.80782e-18	1.36876	5.97183e-08
AT1G12570																	1.46421	0.0241751
AT1G12730																			-0.648029	0.0640312
AT1G12780																	-0.680154	0.0584336	-0.754426	0.0302344
AT1G12790																			-0.744068	0.0762237
AT1G12800																					-0.667285	0.0565718
AT1G12900																	0.615803	0.0323081			-0.81732	0.0134786
AT1G13210																	-0.969785	0.0132505	-0.840846	0.0323948
AT1G13260																			-0.869296	0.0558231
AT1G13280																			0.493206	0.0973622
AT1G13320																			-0.344585	0.0562718
AT1G13340																	-2.43686	0.0386045
AT1G13360																			0.511075	0.0513456
AT1G13440																	0.823003	0.0939226
AT1G13450																	-0.488838	0.0999597	-0.582819	0.0327544
AT1G13700																	-0.860263	0.0129238	-0.807308	0.0160417
AT1G13960																	-0.643733	0.0833982
AT1G13980																			-0.567167	0.0179833
AT1G14280							-0.873179	0.0768206	-0.929616	0.0976269
AT1G14320																			0.643297	0.0424757
AT1G14370																	-1.19582	0.0226319
AT1G14430																	0.890986	0.0206629	0.676796	0.0907565
AT1G14540							3.41062	0.0686748
AT1G14570																	-0.37936	0.0708719
AT1G14780																	-1.22079	0.0942769	-1.21342	0.0874937
AT1G14880																	-8.22422	0.00111675	-6.08295	0.00879428
AT1G14900																			0.686859	0.0085347
AT1G14980																	0.634858	0.0265009	0.698254	0.0100685
AT1G15010																	-1.79312	2.64895e-05	-0.957792	0.0496857
AT1G15100							1.0726	0.0490251
AT1G15110																	-0.702232	0.0010872
AT1G15125																	-1.48678	0.0784719			1.63359	0.0916558
AT1G15310																					0.748827	0.0704078
AT1G15360																			1.24492	0.0637794
AT1G15380																			2.82175	0.0826381	4.02437	0.0520333
AT1G15670																	-1.51742	0.000162369			1.39369	0.00648503
AT1G15740																			-0.732483	0.00765675
AT1G15780																	-0.459041	0.0756734
AT1G15825							-1.86501	0.0736905
AT1G15830							-1.19251	0.0492492
AT1G15930																	0.593806	0.0325358
AT1G15960																	0.583645	0.0975368
AT1G16060																	0.835315	0.00484218	0.991945	8.8121e-05
AT1G16080																	0.680126	0.0263056			-0.688867	0.0671196
AT1G16110																	-0.775602	0.0614648	-0.972198	0.00913849
AT1G16130			2.30069	0.079626			2.75781	0.00420041
AT1G16340																	0.837666	0.0018639	0.845024	0.00081514
AT1G16350																	0.918774	0.0436835
AT1G16370			4.04444	0.0613914			5.41929	0.000374683
AT1G16520																			0.612183	0.0728666
AT1G16710																	-0.655174	0.00511485	-0.765112	0.000273281
AT1G16720																			-0.501997	0.0668777
AT1G16850																			0.750613	0.0658319
AT1G17020																					1.75851	0.0706204
AT1G17050																	0.620064	0.021797
AT1G17060																	-1.2104	0.00794598	-0.87828	0.0516371
AT1G17100																	0.686584	0.000764394	0.57615	0.00653644
AT1G17170																			0.879664	0.0424757
AT1G17340																	-0.709429	0.0113971
AT1G17450																			-0.495057	0.0681068
AT1G17580																	-0.362704	0.0999188	-0.471726	0.0161068
AT1G17620																	-0.604937	0.0340516
AT1G17650																	0.828951	0.0282742
AT1G17665																	-0.705408	0.0629301
AT1G17860							1.3038	0.0528455
AT1G17870																			1.17165	0.0868038
AT1G18060																	0.621945	0.0294897
AT1G18080																	0.656419	0.0725292
AT1G18160																	-0.369537	0.0942769
AT1G18200																	-1.30329	0.0681978
AT1G18210																					0.865783	0.0890014
AT1G18250																	0.890388	0.0706399	1.15526	0.00801491
AT1G18270																			-0.627182	0.031271
AT1G18280																	-3.31067	0.087296
AT1G18460																			-0.510943	0.0121822
AT1G18470																	-0.553165	0.0266113	-0.450315	0.0809842
AT1G18570																	-1.09059	0.0728292
AT1G18590			1.32926	0.0771346			1.27785	0.051015
AT1G18840																	0.764404	0.0637721
AT1G18880							1.27476	0.00672675			1.37087	0.0109878
AT1G18910																			-0.788615	0.0975748
AT1G19020							1.47868	0.0656292
AT1G19110																			-0.360422	0.0645395
AT1G19150																	0.44559	0.0489683
AT1G19180																					1.10061	0.0916558
AT1G19220																	-0.509422	0.0742203	-0.473942	0.091712
AT1G19540																			-0.817573	0.091712
AT1G19570							1.21895	0.00191824
AT1G19640																			1.21838	0.0302724
AT1G19680																	-0.440658	0.0392117	-0.398835	0.0571249
AT1G19720																			-1.22141	0.000295455	-0.839374	0.0709591
AT1G19770																	-0.645866	0.0542878	-0.785083	0.0129289
AT1G19840																	1.35136	0.0809432
AT1G19900																					2.1555	0.093231
AT1G19920																	0.607999	0.0101726
AT1G20070													2.4829	0.0453977
AT1G20140																			0.625072	0.00803495
AT1G20220																			0.502912	0.0257554
AT1G20310																	-1.24937	0.0463453
AT1G20380																			0.875426	0.0256289
AT1G20440																					2.00609	0.041045
AT1G20450																					1.59221	0.0749259
AT1G20470																	1.09688	0.000175928	0.951698	0.00105907
AT1G20510																	-0.624418	0.0386045
AT1G20630																	-0.799448	0.00216937
AT1G20760																	-0.349853	0.0877503	-0.400338	0.0373144
AT1G20780																	-0.488274	0.0822663
AT1G20840																	-0.549349	0.019224
AT1G20930																	0.759557	0.0923008
AT1G20970																	-0.642904	0.000974847
AT1G21090																			0.642976	0.0784403
AT1G21130																	-2.04414	0.047055
AT1G21250																	-1.97835	0.00956238
AT1G21270																	-1.02822	0.0578912
AT1G21310																	-4.606	0.00721997
AT1G21470							-1.38828	0.0686748
AT1G21580																	-0.561647	0.0681978	-0.620346	0.0340584
AT1G21640																			-0.671612	8.09717e-05
AT1G21651																	-0.945962	0.0147902
AT1G21670																	-0.846337	0.000800286	-0.70769	0.00587898
AT1G21910																	-1.09123	0.0911379	-1.15762	0.0669129
AT1G21920																	-0.729513	0.0652474
AT1G22030																			0.815963	0.0595075
AT1G22160																			0.657472	0.0335134
AT1G22250																	0.992072	0.07014
AT1G22370																	-0.690696	0.00683166	-0.461314	0.0973428
AT1G22380																	-0.976049	0.0530122
AT1G22400																	-0.962194	0.0295353			0.880246	0.0989554
AT1G22490																			-0.94823	0.0352531
AT1G22500							2.91624	0.0452797
AT1G22570																	-1.76262	0.0299378
AT1G22620																	-0.34649	0.0829911	-0.406306	0.0291962
AT1G22700																	0.406074	0.085164
AT1G22780																	0.609038	0.0390497	0.606348	0.0371479
AT1G22870																	-0.503383	0.0322535
AT1G22890																	-1.82157	0.00285031
AT1G22900																	-2.83855	0.00713922
AT1G22930																	-0.693448	0.0534193
AT1G22990																	-1.41604	0.0522827
AT1G23010																					1.50374	0.0672571
AT1G23020																	-1.01841	0.0188332
AT1G23040																					2.15446	0.0706204
AT1G23050																	-1.03744	0.00434309
AT1G23090																	-0.647862	0.0545354
AT1G23100																	1.14826	0.0825998	1.24788	0.048548
AT1G23250																	-2.73009	0.0820266
AT1G23290																	0.882269	0.0913882
AT1G23390																			-0.718798	0.0114505
AT1G23530																	0.783582	0.0340516	0.899841	0.00614906
AT1G23590																	-4.79006	0.0363662
AT1G23660																	-5.18291	0.0682926
AT1G23740																	0.513726	0.0438545
AT1G23750																	0.757724	0.0355154
AT1G23760																			-0.789747	0.0272783
AT1G23870																	-0.943157	0.00666557	-0.709246	0.0535747
AT1G24020																	2.34007	3.61357e-09	2.07202	3.33001e-07
AT1G24140																	-2.40592	0.0540976
AT1G24145																	-2.39657	0.0766586
AT1G24150																	-1.62164	0.028357
AT1G24190																	-0.543804	0.0284645	-0.74243	0.000640652
AT1G24460																			-0.452341	0.0668084
AT1G24520																			1.72873	0.0628152	1.88551	0.0867239
AT1G24706																	-0.317006	0.0999188	-0.321496	0.0869162
AT1G24996																			0.486862	0.0701775
AT1G25141																			-0.837463	0.071537
AT1G25211																	-0.50236	0.076024
AT1G25220							1.21429	0.0230568
AT1G25240																					2.29759	0.0897573
AT1G25400																	-1.33916	0.0018639
AT1G26120																	-0.520977	0.0332683
AT1G26130																			-0.528397	0.0616726
AT1G26220																	0.550983	0.00364796
AT1G26230																					-0.493276	0.0881914
AT1G26450							-1.27221	0.0796292
AT1G26740																			0.65376	0.0992019
AT1G26880																			0.626157	0.0721217
AT1G26930							1.39158	0.0749476
AT1G27020																					5.63342	0.0744498
AT1G27045																	0.613185	0.0271994
AT1G27100																	-0.624492	0.0775267
AT1G27290																	-0.818287	0.000422672	-0.620068	0.0109124
AT1G27320																			-0.432901	0.0970048
AT1G27400																			0.644083	0.0528724
AT1G27435																			0.590496	0.098661
AT1G27590																			-0.872816	0.0144563
AT1G27680																	0.757754	0.0655153
AT1G28100																	-0.687792	0.0129238
AT1G28130																	-1.16558	0.0226319			1.19175	0.0593892
AT1G28135																	0.901645	0.0402845	1.43353	9.56424e-05
AT1G28190																					2.5221	0.0678057
AT1G28200																	-0.593318	0.099528
AT1G28260																	-0.462045	0.0265045	-0.489219	0.0122996
AT1G28290																			2.43967	0.000331569
AT1G28330																	-1.5048	1.14622e-05	-0.800564	0.0458909
AT1G28430																	-4.44908	0.053115
AT1G28480							2.53996	0.071923
AT1G28560																	1.07788	6.94077e-06	0.568403	0.0408209
AT1G28710																			0.777867	0.0126921
AT1G29050							1.40245	0.0152909			1.33877	0.0798246
AT1G29070																	0.685143	0.0201645
AT1G29400																			-0.799674	0.00285502
AT1G29418																	1.71096	0.0994418
AT1G29430																	0.69079	0.0325215
AT1G29440																	0.990954	0.0492652
AT1G29700																			-0.492872	0.00834641
AT1G29951																			-0.990856	0.0668777
AT1G29965																			0.725929	0.00821339
AT1G29980																	0.907279	0.0615703	0.826229	0.0909637
AT1G30000																			-0.611882	0.00242055
AT1G30010																			-0.837921	0.0179833
AT1G30135																	-1.68792	0.0962349
AT1G30250									2.82635	0.0705334
AT1G30360																	-0.623262	0.0392117	-0.77255	0.00621895
AT1G30410																	-0.528812	0.0188332	-0.821669	1.31807e-05
AT1G30520																	0.575651	0.093478
AT1G30530																	1.02699	6.77253e-05	0.842269	0.00132017
AT1G30710							2.01577	0.080673
AT1G30810																			-0.436885	0.0505015
AT1G30820																	-0.69881	0.00761936	-0.791837	0.00121782
AT1G31180																	0.545665	0.0509954
AT1G31480																			-0.529526	0.0747247
AT1G31540																			-0.763823	0.0135927
AT1G31750																			1.42742	0.0706562	1.77869	0.0633017
AT1G31920																	0.476669	0.0386227			-0.639686	0.01511
AT1G32080																	0.514571	0.0781848			-0.675434	0.0523786
AT1G32090																	-0.565618	0.0770548	-0.697586	0.0177903
AT1G32170																	-1.32142	0.00510734
AT1G32190																			0.717061	0.0541137
AT1G32450																					1.84865	0.0507842
AT1G32470																	0.543596	0.0222627
AT1G32490																			-0.416023	0.0438059
AT1G32550																	0.540478	0.016341
AT1G32560																	-2.05131	0.03003			2.77881	0.00859387
AT1G32900																	0.848517	0.0254415
AT1G32960																	-3.36755	0.0725292
AT1G33040																	0.869371	0.00329656
AT1G33050																	-0.521079	0.00793932	-0.73084	1.31807e-05
AT1G33170																	0.49025	0.0330464			-0.525012	0.0633017
AT1G33230																	-0.417715	0.0795245
AT1G33770																					3.18485	0.0759772
AT1G33811							-1.39258	0.000498222	-1.07103	0.0624993
AT1G33980																	-0.399181	0.0752443	-0.386094	0.0798548
AT1G34065																	0.837445	0.086141
AT1G34095																					2.59006	0.0644297
AT1G34300																	-0.589832	0.05165
AT1G34630																	-0.782644	0.0092257
AT1G34760																	-0.818307	0.0180611	-0.658401	0.0469907
AT1G35140																	-1.73894	0.00136156	-1.38226	0.0146886
AT1G35210																			-1.53498	0.0496708
AT1G35230																	-3.01476	0.000114979	-1.8263	0.024984
AT1G35350																	-1.48852	0.00534654
AT1G35710																	-1.83237	0.0825649
AT1G35910																			1.32166	0.0856608
AT1G36160																			-0.409981	0.0843973
AT1G36180																			-0.620204	0.0991486
AT1G38065																	1.94684	7.00448e-05	1.40763	0.00673658
AT1G41880																			0.63529	0.0614223
AT1G42480																			0.417028	0.0505798
AT1G42540																					-0.539291	0.0571116
AT1G42970																	0.658545	0.00166785			-0.481929	0.079195
AT1G43160							2.43435	0.00446877
AT1G43910																			0.94451	0.0644312
AT1G44350																	-0.456583	0.0666722
AT1G44446																			-0.720707	0.00783891	-0.818487	0.0134786
AT1G44542																					1.91788	0.0590239
AT1G44575																	0.654269	0.00510011
AT1G44800																					1.79212	0.0889285
AT1G44910																	-0.355956	0.0699627
AT1G45130																	0.769676	0.0266113
AT1G45145																	-1.29629	0.0692626
AT1G45160																	-0.462309	0.0549198	-0.502949	0.0269246
AT1G45249																			0.541512	0.0328147
AT1G47280																			2.13209	0.0628152	2.41581	0.0782621
AT1G47370																	1.11144	0.0702868
AT1G47550																			-0.511923	0.016797
AT1G48090																	-0.54824	0.0393225	-0.634748	0.0109838
AT1G48300																	1.26027	0.0212561	1.13099	0.0404772
AT1G48350																	0.627016	0.0738824
AT1G48410																			-0.512012	0.00893239
AT1G48480																	0.893555	0.0268271
AT1G48490																	-0.514796	0.0476387	-0.586559	0.0154626
AT1G48540																			-0.411346	0.0532061
AT1G48610																	0.5456	0.0913882
AT1G48750																	0.62767	0.0962853
AT1G48830																	0.611861	0.0187232
AT1G49050																			-0.604223	0.0173896
AT1G49130																			-1.13731	2.56188e-05
AT1G49270																					2.19341	0.0671196
AT1G49380																					-0.553254	0.070787
AT1G49490																			2.09406	0.0727712	2.63363	0.0633017
AT1G49530																					0.864255	0.0960152
AT1G49620																			0.908094	0.018632
AT1G49640																			1.34977	0.0292693
AT1G49660																			0.724251	0.0630131
AT1G49700																			1.12761	0.0777445
AT1G49870																	0.807223	0.0925539
AT1G49890																	-0.543822	0.0487906
AT1G49980																			-0.542856	0.0951458
AT1G50030																	-0.516078	0.0301833	-0.700056	0.000898537
AT1G50110																	1.21158	0.0317385	1.36301	0.00559228
AT1G50310																	-3.52012	0.0666722
AT1G50410																			-0.600015	0.0275599
AT1G50450																	0.493242	0.0263056
AT1G50480																			-0.404493	0.0424757
AT1G50730																			-0.542916	0.0104219
AT1G50732																	0.827886	0.055437
AT1G50900																	0.494813	0.0765819
AT1G51060																	0.431839	0.0839509	0.594906	0.00769644
AT1G51080																	0.712859	0.0118822
AT1G51110																					-0.451593	0.0889285
AT1G51270																	-1.07013	0.0606738	-1.07783	0.0541981
AT1G51420																	-4.85616	0.0956782
AT1G51500																			-0.569709	0.0574081
AT1G51650																			0.423196	0.0346014
AT1G51780							3.0714	0.048224
AT1G51800							2.64048	0.048543
AT1G51805																	-0.585237	0.0397189	-0.602661	0.0302344
AT1G52030																			0.763576	0.0129539
AT1G52200																	-2.44169	0.0471105
AT1G52220																	0.533197	0.096893			-0.622489	0.0916558
AT1G52300																	0.703599	0.0442772	0.701441	0.0440156
AT1G52320																	-0.526293	0.0766586
AT1G52400			1.42242	0.0143545			1.88103	2.41109e-05			1.26574	0.0629194
AT1G52410							1.07836	0.0757468
AT1G52690																			2.11925	0.0337597
AT1G52890																					0.904718	0.0947519
AT1G53070																	1.86556	0.00493998
AT1G53165																			-0.480556	0.0376059
AT1G53240																	0.478241	0.0702116
AT1G53390																			-0.680673	0.0139391
AT1G53480	-5.91404	2.44163e-05	-4.2292	0.0178903					-6.19686	1.74759e-06			-7.49738	7.24418e-09
AT1G53490													-2.09776	0.080996
AT1G53540															7.40406	0.0573399
AT1G53570																	-0.799059	0.00136156
AT1G53580																	-0.732381	0.0272286
AT1G53700																			2.04163	0.0128199
AT1G53885																	-0.900998	0.0383505
AT1G53903																	-1.06887	0.0188332
AT1G54070																			2.51866	0.0382283	2.80683	0.0644297
AT1G54200							-1.63317	0.0666785
AT1G54215																			2.46829	0.0929037	3.15662	0.0687084
AT1G54385																	1.52478	0.0879909
AT1G54490																	-0.560208	0.0334875
AT1G54575																					0.963464	0.0965687
AT1G54580																			0.97049	2.34778e-05
AT1G54630																			0.47293	0.0782826
AT1G54870																					3.85758	0.0927937
AT1G55020																	-1.19653	0.00793932
AT1G55090																			-0.433467	0.0333923
AT1G55210																	0.730986	0.000626431	0.554906	0.0148355
AT1G55265																					1.60968	0.0826949
AT1G55325																			-0.428224	0.0706493
AT1G55350																			-0.571773	0.0819129
AT1G55480																					-0.623441	0.0304396
AT1G55490																	0.718879	0.0337259
AT1G55860																	-0.511372	0.021797	-0.462157	0.0377416
AT1G56010																					2.53217	0.0228261
AT1G56050																	0.821658	0.0349188
AT1G56060																			-1.66887	0.0302344
AT1G56120																	-1.49688	0.0776432
AT1G56140																	-0.626359	0.0506626
AT1G56170																	0.62113	0.0922965	1.39171	1.43815e-06	0.770478	0.0706204
AT1G56190																	0.476736	0.0240657
AT1G56220																	-0.687449	0.0479681
AT1G56280																	-0.573112	0.00930201
AT1G56680																	1.93875	0.0115583	1.6642	0.0313139
AT1G56720																	0.653055	0.0294897
AT1G57770																	0.591392	0.00103689			-0.455331	0.0633017
AT1G57990																	-1.03471	0.0109601	-1.08959	0.00568655
AT1G58060																			-0.556959	0.0149855
AT1G58120																					2.18923	0.0890014
AT1G58122											3.27999	0.0825293
AT1G58170																			1.02818	0.0819129
AT1G58200																	-0.463745	0.021797	-0.378391	0.0681068
AT1G58270																	-1.89531	0.0028769	-1.45984	0.0244649
AT1G58280																	0.577272	0.0805299
AT1G58340																			2.48582	0.0675726	3.18849	0.0643013
AT1G58360																	-0.56283	0.0790652
AT1G58430																	1.74583	0.000158289	1.22481	0.0129539
AT1G58684																	1.0305	0.00848813	0.733492	0.0827853
AT1G58848																			-0.762719	0.0515517
AT1G59124																					-1.31717	0.0907464
AT1G59218																			-0.931	0.0018181
AT1G59620																			-0.512676	0.0338891
AT1G59720																					-0.726882	0.0889285
AT1G59820																	-0.443257	0.0979611
AT1G59860									-4.28672	0.0568003	-4.22246	0.0711439			5.23652	0.0234701
AT1G59870																	-0.954434	0.0577544
AT1G59890																			-0.52278	0.0389072
AT1G59910																	-0.699942	0.0666722
AT1G60140																	-0.932315	1.49525e-07	-0.922358	1.1579e-07
AT1G60160																			-0.555906	0.000946473
AT1G60490																	-0.428017	0.0187232	-0.417079	0.0156301
AT1G60600																	0.734221	0.0492141
AT1G60610																					1.03596	0.0912784
AT1G60740							2.33537	0.0691714
AT1G60800																	0.404277	0.0438162
AT1G60810																	0.525156	0.0993478	0.540178	0.0816065
AT1G60830																			3.34561	0.0516371
AT1G60950																	0.511706	0.0386227
AT1G61080																					2.88417	0.0916558
AT1G61100																			-0.64635	0.0893642
AT1G61120							4.19894	0.0671863
AT1G61190																			-0.510189	0.0630131	-0.655184	0.0456108
AT1G61260																					1.03651	0.0907464
AT1G61290																			2.41545	0.0637794
AT1G61300																			-0.379182	0.0863064
AT1G61563																					2.59952	0.0687084
AT1G61580																	0.497266	0.0878209	0.579772	0.0325463
AT1G61610			1.81881	0.0771346			2.60667	0.000152759	1.96897	0.033368
AT1G61690																	-0.452453	0.0383861	-0.48413	0.0175738
AT1G61760																	0.864729	0.0896233
AT1G61860							2.25606	0.0889311
AT1G61890																	-0.67979	0.0337259
AT1G61930																	0.843017	0.0386045	1.19765	8.27348e-05
AT1G62180																	0.951874	0.0018639
AT1G62300																					1.33071	0.0589776
AT1G62310																			-0.617187	0.0106365
AT1G62370																					2.1737	0.0676296
AT1G62480																			0.798384	0.0518245	1.06949	0.0228261
AT1G62630																					-0.594604	0.0671196
AT1G62660							1.27422	0.0111765
AT1G62750																					-0.527245	0.0523786
AT1G62760																					5.54796	0.0402202
AT1G62770																					2.08673	0.094025
AT1G62780																	0.511083	0.0301379
AT1G62800			1.55033	0.0011464			1.81465	1.52115e-05	1.24628	0.0448811
AT1G62810																	-0.79495	0.035632
AT1G62914																			-0.979801	0.0321231
AT1G63530																					2.02477	0.0671196
AT1G63650																	0.971627	0.0584336	0.866274	0.0817864
AT1G63690																			-0.41644	0.0880228
AT1G63710																	1.88989	0.000885827	1.17532	0.0635035
AT1G63740																			-0.625324	0.0529988
AT1G63770																			-0.50447	0.0183012
AT1G64150																	0.547829	0.0543008
AT1G64200							1.01266	0.0183558
AT1G64280																			-0.441633	0.0397071
AT1G64360																			1.6465	0.082366	2.70106	0.0134786
AT1G64450																			0.701396	0.0819129
AT1G64510																	0.537933	0.0732961
AT1G64570																	-0.64278	0.0535162	-0.7241	0.021006
AT1G64690																	0.570615	0.0241406	0.543983	0.0242101
AT1G64780																	0.953791	0.0025352	0.76497	0.0197129
AT1G65060																	1.33902	7.01213e-05	1.37264	1.79787e-05
AT1G65370																	0.925691	0.0210685	0.876975	0.025883
AT1G65450																	0.76611	0.0363662
AT1G65480																			0.941524	0.0906304
AT1G65580																	-0.431901	0.0241406	-0.434089	0.0175243
AT1G65610																	-2.95999	0.0782806
AT1G65690																	-1.79491	0.0500942
AT1G65730																	-0.650505	0.0241406	-0.497173	0.0964552
AT1G65790																	-1.85563	0.00329495
AT1G65870																	1.09219	0.000577782
AT1G65970																					1.9776	0.0837066
AT1G66350																	0.620603	0.0626079	0.594045	0.078239
AT1G66730																			-0.526167	0.0647618
AT1G66760																			-1.52076	0.0859087
AT1G66820																			0.568596	0.0294648
AT1G66880													1.20797	0.0240066
AT1G66930																			2.05811	0.00415028
AT1G66980																	-0.369262	0.0917949	-0.579873	0.00207789
AT1G67265																			-1.17177	0.0583152
AT1G67340																	0.708116	0.0962349
AT1G67360																			1.03302	0.0266435
AT1G67400																			1.03691	0.0266612
AT1G67470													1.08604	0.0884838
AT1G67480																			0.87096	0.00814722
AT1G67500																			-0.60259	0.0164993
AT1G67560																	-0.562021	0.00521667	-0.46821	0.0230643
AT1G67580																	-0.576353	0.0184654	-0.500397	0.0395213
AT1G67750																	0.875023	0.0320054
AT1G67810																			2.36578	0.0256684	2.64981	0.0523786
AT1G67860																			1.12135	0.00715928	0.978203	0.0671196
AT1G67865																			0.769059	0.0516371	1.17644	0.00673523
AT1G67890																			-0.642296	0.029712
AT1G67950																	0.612845	0.0798213
AT1G67970																	-0.729422	0.0180626	-0.548533	0.0776605
AT1G68190																			-0.705031	0.00777633
AT1G68430																	1.34009	0.0358836	1.61794	0.00216232
AT1G68520																			-0.524587	0.0671035
AT1G68620																					1.99233	0.076794
AT1G68690																	-0.871172	0.0671042
AT1G68710																			-0.685595	0.000964116
AT1G68725																			1.25724	0.0913034	1.63285	0.0647811
AT1G68795																			1.08901	0.0429528
AT1G68840			1.70311	0.064981			1.73211	0.0230568
AT1G69220																	-0.373309	0.0476387
AT1G69260																	-0.585355	0.0999597
AT1G69270																	-0.718263	0.0402845
AT1G69360																	-0.572631	0.0587693
AT1G69410							0.792571	0.0993503
AT1G69523																	0.470039	0.0295618
AT1G69526																			0.597471	0.051989
AT1G69550																			-0.640863	0.0338891
AT1G69600																					1.5074	0.0507842
AT1G69830																			-0.480844	0.0550735
AT1G69870																	-0.65501	0.029493			0.604704	0.09427
AT1G69890																	-0.664689	0.0300796
AT1G70060																			-0.621656	0.0190857
AT1G70170																			2.45421	0.0964552
AT1G70290																	-0.923246	1.64787e-06	-0.98249	1.1579e-07
AT1G70470																			0.983137	0.0800762
AT1G70520																	-0.751622	0.000848482	-0.988866	8.93709e-07
AT1G70530																	-0.653341	0.0129238	-0.750671	0.00202779
AT1G70600																	1.08787	0.0975069
AT1G70680																	-0.994275	0.0962349
AT1G70690																	-1.26892	0.000800286
AT1G70710																	0.717255	0.00742239	0.705148	0.00587898
AT1G70790																			0.984737	0.0109124	0.886235	0.070787
AT1G70820																			-0.595388	0.0310019
AT1G70890	2.25879	0.0105135	2.56743	8.49894e-06			2.05089	0.0011523	2.54358	0.000100026			3.06032	1.78865e-07
AT1G71030																			-1.12585	0.0723764
AT1G71050																	0.453354	0.0855439	0.824239	8.3215e-05
AT1G71100																					0.643753	0.0554917
AT1G71140																	-1.3924	0.0652474
AT1G71200																			-4.32277	5.97146e-07	-3.8092	0.000337492
AT1G71220																			-0.525861	0.0299947
AT1G71240																	-0.503038	0.0732961
AT1G71830																	0.701682	0.00721997	0.858646	0.000135186
AT1G71880																	-1.09623	0.0663845
AT1G71910																	-0.69836	0.0919338
AT1G72030																	0.635346	0.00542376	0.416931	0.0992019
AT1G72120																	-0.978843	0.0420134
AT1G72150																	-0.571949	0.0296115	-0.640864	0.0106365
AT1G72180																			-0.59351	0.0964158
AT1G72310																	0.593762	0.0851466
AT1G72370																	0.516069	0.0916104
AT1G72450																					0.415773	0.0970229
AT1G72670																	1.12434	0.0778309
AT1G72790																	-0.882496	0.054258
AT1G72900																	-0.734528	0.0436358
AT1G72970																	0.847185	0.0478464
AT1G73110																					-0.448761	0.0915565
AT1G73325																	0.950161	0.0663845	0.953798	0.0632463
AT1G73370																					-1.12775	0.0523786
AT1G73670																	-0.378779	0.0728292	-0.374344	0.069204
AT1G73805																	-3.27797	0.0266241
AT1G73920																	-0.508313	0.0129238	-0.511269	0.00913849
AT1G74020																					0.918362	0.0849824
AT1G74030																	1.00258	0.0197247
AT1G74100							0.930095	0.0889311
AT1G74270																			0.479898	0.093881
AT1G74310									-2.56402	0.0448811	-2.47597	0.0706253			3.12463	0.0227699
AT1G74470																					-0.728608	0.0134786
AT1G74540																	-2.18023	0.0421894
AT1G74640																			-0.448993	0.0365744
AT1G74710																	-1.04729	0.0497676	-1.39174	0.00395883
AT1G74730																	0.548619	0.0465215
AT1G74960																					-0.510552	0.0725682
AT1G75030																			1.74479	0.0145955
AT1G75040																	-4.53558	0.0241406
AT1G75060																	1.27941	0.0465215	1.12537	0.0771299
AT1G75160																			2.679	0.0743238	3.108	0.0827851
AT1G75220																	-0.553323	0.0392117	-0.674844	0.0065503
AT1G75250																	-0.899753	0.019224	-0.650736	0.0936936
AT1G75280																	0.582946	0.0482883
AT1G75350																	0.594406	0.0428193
AT1G75370																			-0.518267	0.0128958
AT1G75390																	0.965279	0.00100951	1.29042	6.94442e-07
AT1G75400																	-0.428383	0.0786446
AT1G75410																			-0.44653	0.0631712
AT1G75690																	0.504052	0.0513138			-0.520705	0.0897573
AT1G75730																	-0.724653	0.0282742
AT1G75800																	-0.614246	0.0519009
AT1G75810																	0.800777	0.0482769
AT1G75870																					2.08573	0.0893719
AT1G75880																	-0.584997	0.0337259	-0.58188	0.0327544
AT1G75900																	0.844256	0.0678586
AT1G76070																	-0.739511	0.0542878
AT1G76080																	0.552454	0.021797			-0.534341	0.0683104
AT1G76150																	-0.428327	0.0719539
AT1G76300																			0.670962	0.0494387
AT1G76310																	1.09642	0.0268813
AT1G76390																	-0.520548	0.0512759
AT1G76420							1.91153	0.0936169
AT1G76450																					-0.418807	0.093231
AT1G76490																	-0.569682	0.0649061
AT1G76530																	0.74302	0.053704
AT1G76540																	0.851608	0.0492766
AT1G76580																	-0.528039	0.028357	-0.992132	4.77525e-07
AT1G76590																	-1.39752	0.00513341
AT1G76620																	0.941312	0.0421894
AT1G76630																			-0.606015	0.0730481
AT1G76650																	-1.27825	0.077115	-1.27708	0.0766771
AT1G76700																	-0.561492	0.0663845	-0.505245	0.0985565
AT1G76780																			1.06721	0.061894	1.17739	0.0890014
AT1G76930													7.03566	0.0240066			-4.31566	0.0725292
AT1G76960																	-3.38823	0.0195162
AT1G76965																			2.39496	0.0769918	2.6856	0.092156
AT1G76990																	0.414163	0.083615	0.41628	0.0799569
AT1G77090																	0.61122	0.01949			-0.545275	0.0889132
AT1G77240																			0.431763	0.0967769
AT1G77420							0.883897	0.0936169
AT1G77600																			-0.474634	0.0510063
AT1G77710																			0.585576	0.0321002
AT1G77855							-1.13719	0.0880182
AT1G77940																	0.669103	0.0904749
AT1G78020																			0.667772	0.0149855
AT1G78090																			1.52434	0.0108424
AT1G78100																			0.543764	0.0374058
AT1G78270																	-0.551242	0.0725292
AT1G78280																	-0.682429	0.00683166	-0.604795	0.015851
AT1G78370																	0.661355	0.0136996
AT1G78570																			0.72767	0.0823923
AT1G78580																	0.541182	0.0369662
AT1G78600							-0.977609	0.00462301			-0.942434	0.0305867
AT1G78630																	0.578363	0.0236633
AT1G78670																	-0.515216	0.0519796
AT1G78780																					2.02198	0.0440271
AT1G78830																	-1.11415	0.0320054
AT1G78850																	-1.54187	0.0755655
AT1G78950																	1.25161	0.0337259
AT1G79000																	-0.583764	0.0379902	-0.605397	0.025656
AT1G79060							-0.992003	0.0529071
AT1G79090																			-0.438691	0.0874937
AT1G79110																			0.796744	0.00777633
AT1G79530																	0.620055	0.0822553	0.621654	0.0738696
AT1G79570																	-0.360881	0.0781848	-0.444339	0.0170843
AT1G79620																	0.977472	0.0542878
AT1G79700																	-0.592	0.077115	-0.57174	0.0882466
AT1G79870																			0.421074	0.0350636
AT1G79900																					1.84034	0.0687084
AT1G79910																					1.86224	0.0837933
AT1G80000																			-0.347177	0.09677
AT1G80050																			1.2611	0.0534903
AT1G80130																			1.8448	0.000393848
AT1G80160																	-1.47284	0.0573766			1.8875	0.0440271
AT1G80420																	-0.593132	0.0226319	-0.595002	0.0139391
AT1G80440																	-1.27986	0.000175928	-1.33111	4.32892e-05
AT1G80540																			1.8394	0.0870709
AT1G80640																	0.73766	0.0386045
AT1G80660																	-3.5101	0.0677816
AT1G80690																	0.964754	0.0840958
AT1G80840																	-0.901916	0.0725528
AT1G80865																			0.952621	0.0558231
AT1G80950																	-0.468766	0.0962853
AT1G80980																			0.637973	0.0115145
AT2G01008																			1.46779	0.00913849	1.37927	0.0593892
AT2G01023																			1.60853	0.0028726
AT2G01080																					0.84034	0.0989554
AT2G01120																			0.678322	0.0266435
AT2G01140																	0.322608	0.0840958	0.442412	0.00913849
AT2G01190																	-0.683702	0.00448872	-0.460119	0.0797452
AT2G01290																	0.499949	0.0655605	0.636947	0.0106365
AT2G01420																			-0.480291	0.048648
AT2G01440																	-0.353213	0.0954397	-0.38602	0.0552508
AT2G01520																	2.71235	0.00510011	2.22232	0.0223201
AT2G01610																			1.48583	0.0242101
AT2G01660																					0.956164	0.0772053
AT2G01910																			-0.41231	0.0989248
AT2G01990																			1.24491	0.0109124
AT2G02020																	0.854724	0.0188332
AT2G02100																	1.23799	0.0838768
AT2G02130																	0.788824	0.0750502
AT2G02180																	-0.49012	0.0550789
AT2G02220																			-0.584775	0.0964812
AT2G02390																	-0.630753	0.0851906
AT2G02500																	0.690277	0.0439219
AT2G02850																			1.90198	0.0386775	3.08034	0.00763399
AT2G03090																	1.01989	0.0424092	1.00136	0.0447567
AT2G03140																			-0.481852	0.0321002
AT2G03530																	-0.571296	0.0402845
AT2G03740																	-4.601	0.0954397
AT2G03890																			-0.472833	0.0186704
AT2G03980			1.22258	0.0999643			2.00398	1.23717e-05
AT2G04039																	0.461239	0.0890242
AT2G04450																			-3.28548	0.0365744
AT2G04570																	1.25854	0.000311128	0.91424	0.0140916
AT2G05170																			-0.507971	0.0570667
AT2G05260																					0.594587	0.0722717
AT2G05380																	-1.55348	0.0280929
AT2G05520																	-3.44692	0.0544656
AT2G05620																	0.464295	0.0821877
AT2G05850																			1.62891	0.0815386	1.88461	0.0879203
AT2G06025																			-0.532525	0.0310019
AT2G06050							1.49247	0.00308533
AT2G07050																			-0.427774	0.0410741
AT2G07340																			0.643851	0.0782433
AT2G07560																	-3.92538	0.0840958
AT2G07675																			0.919479	0.0100167
AT2G07706																			1.12117	0.00425315	0.888919	0.0798335
AT2G07718																					1.13344	0.0893719
AT2G07835																					1.01997	0.0788105
AT2G11910																			0.638531	0.0207543
AT2G12461																			0.916242	0.0345698
AT2G13350																					2.24489	0.0973361
AT2G13370																	-0.455059	0.050092	-0.521662	0.0162274
AT2G13820																	1.55537	0.0130524	1.21511	0.0587669
AT2G14080																			-0.567886	0.00306292
AT2G14120																	-0.361372	0.0999188
AT2G14560																	-1.51172	0.0630162
AT2G14610																	-11.2845	0.00285031	-7.01609	0.0266435
AT2G14660																	0.88698	0.0851466
AT2G14750							1.17964	0.00227783
AT2G14910																			-0.624319	0.0782433
AT2G15020																			1.0054	0.0964158
AT2G15050							-1.01458	0.0222658
AT2G15830																			1.12925	0.0120859	1.07027	0.0699514
AT2G15880																					2.45845	0.0916558
AT2G15890																	-0.8627	0.00267401	-1.01372	0.000139684
AT2G15900																	-0.577724	0.0284645
AT2G15960																	-1.63763	0.000214316	-0.915094	0.0669129
AT2G16060																	1.38855	0.0809722
AT2G16365																	0.502299	0.0133659
AT2G16500																	0.385028	0.0497676	0.356428	0.0743224
AT2G16640																	-0.476249	0.0575035	-0.442924	0.0799569
AT2G16700																	-0.646472	0.0539479			0.676569	0.0893309
AT2G16760																			1.45679	0.0803289
AT2G16790							2.68616	0.0387827
AT2G16850																	1.24243	0.000291104	1.00983	0.00320388
AT2G16870																	-0.957068	0.0570103
AT2G16890																			0.612858	0.025656
AT2G16950																			-0.545111	0.0122417
AT2G17200																	-0.392835	0.0833856
AT2G17230			-1.71994	0.00155296			-1.60422	0.00232115
AT2G17440																	-0.634903	0.0188332
AT2G17500																					0.872438	0.0912784
AT2G17520																	-0.605753	0.0265009	-0.778562	0.00134567
AT2G17525																			-0.745248	0.0913732
AT2G17550																	-0.388954	0.0804148	-0.638231	0.000768316
AT2G17770																	2.25653	0.000207298	1.57699	0.0135211
AT2G17790																			-0.485849	0.0235264
AT2G17840																	-0.991964	0.0626079
AT2G17880																	-1.24306	0.0545354			1.376	0.0721694
AT2G17970																	0.530735	0.0901088
AT2G17972																	0.464883	0.0892486
AT2G18020																	0.838642	0.0436835
AT2G18120																			2.02659	0.00624059
AT2G18180							2.24233	0.0490251
AT2G18270																			-0.711693	0.0953288
AT2G18328																	0.646515	0.076024	0.705512	0.045314
AT2G18620									2.15928	0.0407653			1.8898	0.080996
AT2G18660																	-4.04168	0.0188332	-3.72668	0.0198064
AT2G18690																	-4.02122	0.015622
AT2G18700																	-1.13449	1.07078e-11	-1.4261	1.19677e-19
AT2G19050																					1.77471	0.0912784
AT2G19090																			0.80475	0.0867995
AT2G19130																	-0.85433	0.0963732
AT2G19310																			0.788689	0.00599817
AT2G19500																					4.57416	0.0829417
AT2G19570																					1.35425	0.0890014
AT2G19650																	0.720928	0.0383841
AT2G19670																	1.47	0.0211078	1.22866	0.0564639
AT2G19750																	1.05848	0.00136156	1.2096	8.5136e-05
AT2G19800																	-1.43117	0.0332063
AT2G20050																	-0.569821	0.00791961	-0.659687	0.000946473
AT2G20100																	0.584541	0.0835126
AT2G20180							-0.897136	0.00939079
AT2G20190																			-0.452801	0.0992019
AT2G20250																			-0.869473	0.0743224
AT2G20450																	0.820207	0.021797	0.781909	0.0257343
AT2G20530																			0.489281	0.0706562
AT2G20570													1.1612	0.0884838
AT2G20670																	-1.28784	7.85138e-05	-2.10204	4.01852e-13	-0.814112	0.0706204
AT2G20870																	1.86719	0.00124421	2.04644	0.000225036
AT2G20880			1.98555	0.00484725	2.31831	0.000718668	1.52056	0.0490251	1.82568	0.0218124	1.8533	0.0214137	2.29069	0.000460081
AT2G20960																	-0.783609	0.000381243
AT2G21050																			1.20002	0.0842423
AT2G21060																			0.589938	0.0604274
AT2G21120																			-0.403565	0.0658618
AT2G21280																	0.43818	0.0332063
AT2G21330																	0.78541	0.0266113
AT2G21340																					-0.519696	0.0893719
AT2G21490																	-3.93791	0.0196101			4.33467	0.0351709
AT2G21500																	-0.887092	0.015262
AT2G21530																	0.415781	0.0486859
AT2G21540			1.49303	0.0259788			1.67001	0.00191824	1.46443	0.0377485
AT2G21620																					0.801591	0.0671196
AT2G21650																			1.34218	0.0605952
AT2G21860																	0.641126	0.00687331
AT2G21880																	-0.705005	0.0130524
AT2G22010																	-0.540762	0.0266241	-0.431826	0.0893603
AT2G22055																			2.06183	0.083071	2.62952	0.0671196
AT2G22190																	0.639091	0.0333457
AT2G22230																	0.58908	0.0608845
AT2G22250																	0.620183	0.0655605
AT2G22300																	-0.51974	0.0416725	-0.806233	0.000188842
AT2G22330			2.28108	0.000100645			2.55552	4.29696e-06	2.14064	0.000430421	1.83761	0.0114408	1.8662	0.00697008
AT2G22420																	0.809371	0.00105169	0.47312	0.0975028
AT2G22560							1.06709	0.0903522
AT2G22770							2.79405	0.00637826
AT2G22880							2.61177	0.0763796
AT2G22980																			-0.53954	0.0910203
AT2G23000																	0.572125	0.00521667
AT2G23100																			-0.959663	0.0658618
AT2G23120																			0.679499	0.0302724
AT2G23130							-1.97895	0.00778575
AT2G23170																	-0.913387	0.0424092			1.30908	0.00900095
AT2G23200																	-0.621592	0.0350405	-0.696091	0.0112362
AT2G23340																			0.563136	0.0345698
AT2G23620																					2.50641	0.0444063
AT2G23670																			0.756302	0.0457281
AT2G23680																	-2.14713	0.0476387
AT2G23690							-0.95683	0.0934543
AT2G23760							-1.05164	0.061654
AT2G23770																	-1.33706	0.0542878
AT2G23930																	0.700435	0.0282742	0.577792	0.0786153
AT2G24090																	0.474564	0.0573958
AT2G24230																	0.412983	0.0999188
AT2G24240																			-0.76726	0.0332582
AT2G24370							1.87034	0.0975988
AT2G24395																	0.764313	0.0879909
AT2G24420																			-0.523039	0.0177334
AT2G24450																			2.17532	0.0541492	2.56946	0.0633017
AT2G24550																	-1.6013	0.0241751
AT2G24580																			0.717548	0.0161284
AT2G24850																	-3.57009	0.0209433	-4.22357	0.00460536
AT2G25080																			-0.535314	0.0494445
AT2G25150							-2.02006	0.0155493			-1.97664	0.0693216
AT2G25200																	-2.00748	0.0148273	-1.80754	0.0179833
AT2G25210																	0.856603	0.00615325	0.834601	0.00587898
AT2G25270																	0.981065	0.0101936	0.755838	0.0505015
AT2G25450																	-1.24296	0.0809931
AT2G25460																					1.48059	0.093231
AT2G25480																	0.720317	0.0417929
AT2G25620																	0.5728	0.0247703	0.629234	0.0065503
AT2G25660																			-0.54533	0.00516745
AT2G25670																			0.425165	0.0907565
AT2G25720																			0.575714	0.0386962
AT2G25730																	-0.8046	0.00302638	-0.641919	0.0217715
AT2G25760																			-0.349736	0.0947868
AT2G25810																			1.46744	0.068173
AT2G25850																	-0.419412	0.0785772
AT2G25880																			1.17592	0.0340457
AT2G25900																	-0.678306	0.0129238	-1.43995	2.73281e-11	-0.761571	0.0212163
AT2G26040							-1.68972	0.0734379
AT2G26150									-3.6562	0.0524193	-3.66784	0.060013
AT2G26190																			-0.622212	0.0342471
AT2G26240																					0.633831	0.0889132
AT2G26440																	-0.949452	0.0998927
AT2G26490																					2.92464	0.0904476
AT2G26530																	-0.651849	0.0208242	-0.648595	0.0179833
AT2G26560																	-2.51132	0.0980923
AT2G26610																	-4.0673	0.0340877
AT2G26690																	-0.706723	0.0962349
AT2G26695																	0.782887	0.000102631	0.629474	0.00229118
AT2G26780																			-0.60909	0.0630303
AT2G26890																			-0.368407	0.0929783
AT2G26910																			-0.518334	0.0867995
AT2G27080																	-1.41444	0.0257299
AT2G27150																	-0.758433	0.0719539
AT2G27200																	-0.5643	0.0282742	-0.453418	0.0628152
AT2G27210																			-0.421748	0.0570667
AT2G27310																					1.89049	0.0664244
AT2G27385																			-1.36564	0.0129658
AT2G27420																	1.62753	0.0105821	1.63036	0.00893929
AT2G27470																			0.62893	0.0780661
AT2G27500																	-1.04299	0.00225821	-0.884482	0.0108951
AT2G27510																			0.50085	0.0541492
AT2G27580																					1.15505	0.081286
AT2G27730																	0.408349	0.0999188	0.553247	0.0141712
AT2G27830																	-0.712988	0.0187367
AT2G27840																	0.896294	0.0939613	0.878086	0.0945647
AT2G27900																			-0.615389	0.0386962
AT2G27920							-0.592299	0.0984169
AT2G27970																	0.66664	0.0543828	0.71065	0.0198599
AT2G28000																	0.962266	0.00791961
AT2G28085							3.13555	0.0946519													2.5348	0.0444063
AT2G28120																	-1.07906	0.00231797	-0.766228	0.0354399
AT2G28150							-0.69632	0.0686748
AT2G28160																			-1.44692	0.021676
AT2G28180																					1.77876	0.093231
AT2G28190																	1.31413	0.00285031	2.21866	7.83076e-09
AT2G28290																	-0.403462	0.0849043
AT2G28400																					0.889778	0.0676296
AT2G28440																			1.93437	0.040072	2.35204	0.0464392
AT2G28580							-1.66845	0.048224
AT2G28790																			1.1697	0.0160931
AT2G28800																			-0.3874	0.0469395
AT2G28950																	0.690683	0.0999188
AT2G29120																	-3.19306	0.026569
AT2G29180																	0.463092	0.0829911
AT2G29340							1.08999	0.0907946
AT2G29360																					-0.507508	0.0989554
AT2G29420							1.24142	0.0804024
AT2G29450							1.04371	0.0975644
AT2G29460																	-5.29348	0.0664077			5.70727	0.0930286
AT2G29500									-3.65971	0.041793	-3.66698	0.0462918
AT2G29650																					-0.877803	0.0867239
AT2G29720			1.21517	0.0588229			1.56806	0.000437845			1.29138	0.0327187
AT2G29950																					2.84975	0.041045
AT2G29970																			-0.462319	0.0233106
AT2G30020																	-1.19004	0.0475784
AT2G30250																	-2.32401	0.0637232
AT2G30370																			1.38844	1.05108e-05	1.54013	1.20078e-05
AT2G30432																	1.75098	0.000719722	1.19553	0.0310117
AT2G30490																	0.635681	0.0337259
AT2G30520																			-0.543491	0.0327544
AT2G30600																			-0.972307	0.00458428
AT2G30766																	7.79321	0.000339683			-4.27987	0.0467696
AT2G30820																	1.34882	0.0187662
AT2G30860							1.05245	0.0221404	0.987347	0.0969169
AT2G30870							1.1203	0.00232115
AT2G30930																	-0.795868	0.021797
AT2G31141																			0.863664	0.0665983
AT2G31490																			0.427095	0.0981188
AT2G31610																	0.597628	0.0462251	0.527837	0.087003
AT2G31790																	0.547669	0.00829083
AT2G31800																	-0.711762	0.00687331	-0.477331	0.0974511
AT2G31810																	-0.473884	0.0776432	-0.741439	0.00134567
AT2G31865																	-1.32217	0.0222627	-1.18634	0.0326961
AT2G31870																			-0.56019	0.0962742
AT2G31880																	-0.973175	0.0235812	-0.858896	0.0498473
AT2G31960																			-0.611012	0.00913849
AT2G31980																	-2.27622	0.0134373
AT2G31990																	-1.19257	0.0846262
AT2G32170																			-0.349685	0.0929783
AT2G32190							1.67938	0.0838048
AT2G32220																	0.910356	0.035632	0.921401	0.0217018
AT2G32240																	-0.795313	0.0819207
AT2G32487			1.28753	0.0613914			2.04232	4.29696e-06	1.75188	0.00032161	2.14521	2.93909e-06
AT2G32500																	0.564871	0.00231797
AT2G32510																					1.02929	0.0671196
AT2G32640																					-0.598679	0.0916558
AT2G32680																	-4.03148	0.0638387
AT2G32765																	0.764859	0.0364636	0.770297	0.0233106
AT2G32800																			-0.497635	0.0563838
AT2G32810																			-0.35011	0.0837395
AT2G32870							2.39771	0.0226937
AT2G32880																	-0.901569	0.00266529
AT2G32890																	-2.75182	0.0811874
AT2G32950																					-0.487908	0.093231
AT2G32960																	1.01224	0.0829911
AT2G32970																			-0.470147	0.0668777
AT2G32990																	1.01185	0.0952793
AT2G33060																			-0.979089	0.00476997
AT2G33150																	-0.650686	0.0328491
AT2G33180																	0.794076	0.0159565
AT2G33330																	0.76057	0.0904749
AT2G33340																			-0.448877	0.0302724
AT2G33360																	-0.507899	0.0418443	-0.643804	0.00476997
AT2G33420																					2.00636	0.0916558
AT2G33460																					2.37154	0.0925988
AT2G33580																	-0.776924	0.0706257
AT2G33750																	-1.69692	0.00713922
AT2G33770							1.39585	0.0219368
AT2G33800																	0.493921	0.0833178
AT2G33830																	-1.48046	0.000167258	-1.43357	0.00018998
AT2G34355																			-0.545903	0.0782826
AT2G34430																			-1.84021	0.0424757
AT2G34460																					-0.771925	0.092156
AT2G34470																			0.400653	0.0891131
AT2G34480																	0.582291	0.0378262
AT2G34490							1.47481	0.0702192
AT2G34600																	-1.24026	0.0282742
AT2G34620																			-0.502307	0.0567758	-0.727527	0.0149564
AT2G34710																	0.490285	0.0762522
AT2G34790																			-0.667751	0.0602463
AT2G34870																					1.86643	0.0671196
AT2G35050																	-0.504582	0.0471105
AT2G35120																			0.765038	0.0323523
AT2G35210																			1.50395	0.0708445
AT2G35370																	0.505474	0.07014
AT2G35430																	0.738914	0.0584336
AT2G35500																	0.511643	0.0386976
AT2G35660																	0.504109	0.0462251			-0.586817	0.055835
AT2G35795																			0.439234	0.0691216
AT2G36020																			2.4196	0.0434995	2.65693	0.0671196
AT2G36050																			-0.625384	0.026093
AT2G36080																	-0.494272	0.0225012	-0.404696	0.0681068
AT2G36145																	0.618427	0.0129238
AT2G36160																	0.645164	0.0429234
AT2G36270																	-0.864822	0.000577782
AT2G36310																			-0.516691	0.0236428
AT2G36320																	-0.571918	0.0355557
AT2G36360																	-0.501116	0.0690234
AT2G36570																	0.902073	0.0323081
AT2G36620																	0.822627	0.0549198
AT2G36770																	-1.5686	0.047988
AT2G36810																	-0.476842	0.0567806	-0.511184	0.0310019
AT2G36850																			-0.558211	0.0345698
AT2G36870																	1.59407	0.0425179
AT2G36880																	0.713373	0.00817268
AT2G36885							-1.04758	0.0212713
AT2G36950																			0.896208	0.0686033	1.027	0.073176
AT2G37080							-0.855761	0.0479786
AT2G37130																					3.99326	0.0633017
AT2G37190																	0.595762	0.0500112	0.662056	0.0230919
AT2G37270																	0.787474	0.0980923
AT2G37290																	-2.06849	0.082309
AT2G37480																	-0.59898	0.0258744			0.568346	0.0806488
AT2G37580																					0.789971	0.081286
AT2G37630																			0.531909	0.0650009
AT2G38000																	-0.362962	0.0902905	-0.414394	0.0338891
AT2G38010																	-0.533578	0.0803489
AT2G38020																	-0.42111	0.0567806	-0.471972	0.0228569
AT2G38120																	-0.51249	0.0500112
AT2G38230																	0.635441	0.000381243	0.475923	0.0123394
AT2G38240																	-2.67875	0.00158033			2.53633	0.0182171
AT2G38300							-1.19001	0.0936256
AT2G38440																			-0.45128	0.0630884
AT2G38470																	-1.03162	0.0584336
AT2G38500																					2.30404	0.0893719
AT2G38530																	-1.47016	0.0684292
AT2G38640																			0.668171	0.0674265
AT2G38750							1.16536	0.084509
AT2G38860			1.3676	0.0981959
AT2G38940																			2.01075	0.0699893
AT2G38995																	1.18234	0.000329602	0.804431	0.0228241
AT2G39130																	-0.632612	0.0119991	-0.573134	0.0203583
AT2G39190																			-0.515966	0.0106517
AT2G39200																	-2.08462	0.0574088
AT2G39210							2.00956	0.0826567									-1.51373	0.051038
AT2G39330							1.11989	0.0691714
AT2G39340																	-0.441641	0.0705617	-0.451662	0.0593396
AT2G39350																	-0.812655	0.0844045	-0.873589	0.0594282
AT2G39390																	0.74776	0.000824196	0.746126	0.000482583
AT2G39470																	0.535523	0.0193872			-0.477112	0.0889132
AT2G39480																	-0.506286	0.0262004	-0.421744	0.0671035
AT2G39700																			1.12176	0.00599817
AT2G39710																	-1.07929	0.00731248
AT2G39730																	0.459052	0.0484093			-0.529762	0.0593892
AT2G39800																			-0.593112	0.0686342
AT2G39870							-0.865463	0.0743966
AT2G39880																	1.01144	0.0780985
AT2G39980																	-0.633137	0.0840958
AT2G40100																	0.932429	0.00481023
AT2G40200							1.11632	0.0936169
AT2G40400																					-0.53559	0.073176
AT2G40410																	-0.49526	0.0959695
AT2G40470																	-1.31376	0.0299378			1.54631	0.0351709
AT2G40480																	0.677821	0.0188332	0.601845	0.0313139
AT2G40510																	0.493555	0.0591513	0.516993	0.0441785
AT2G40590																			0.636336	0.090768
AT2G40770																			-0.536071	0.0299947
AT2G40900									1.36197	0.0976269
AT2G40990																					2.7118	0.0671196
AT2G41100																	-0.932045	0.0592282
AT2G41110							1.25551	0.0691714
AT2G41140																			-0.424841	0.0253606
AT2G41170																	0.655935	0.0465215
AT2G41220																	-0.504624	0.0392117
AT2G41340																	1.24742	0.053704
AT2G41470																			1.09221	0.026213
AT2G41560																			-0.702581	0.00749486
AT2G41640																	-0.642829	0.0572611	-0.608121	0.0756282
AT2G41650																	0.927943	0.0232114	1.30187	0.000215808
AT2G41700																	-0.562796	0.0323081	-0.51395	0.0529918
AT2G41820																	0.908269	0.0850031
AT2G41950																	0.818122	0.0492141
AT2G42010																	-0.60536	0.00848813	-0.457328	0.0578151
AT2G42070																			-0.660315	0.0155149	-0.737529	0.03821
AT2G42200																	0.830033	0.0163227	0.687447	0.0530244
AT2G42380							-1.05906	0.0338852
AT2G42690																	0.471182	0.0999597
AT2G42790																	-0.837268	0.05165
AT2G42800																	1.45783	0.0201645	1.52139	0.00624059
AT2G42840																			2.24498	0.0931775
AT2G42890																	-0.921509	0.0408453
AT2G42920																			-1.28685	0.0230643
AT2G42990																	1.96486	1.8572e-05	1.8116	5.93136e-05
AT2G43018																	-1.5428	0.0393225
AT2G43050			3.71023	0.0501545			3.921	0.00927594			3.48501	0.0798246
AT2G43060																					1.57596	0.0706204
AT2G43160																	-0.591521	0.0825649
AT2G43330																			-0.41504	0.0352531
AT2G43430																	-0.435622	0.0822527
AT2G43510																	-2.84005	0.0101726
AT2G43520																			0.786941	0.0935209
AT2G43570																	-4.97606	0.00270252	-3.30098	0.0447567
AT2G43620							2.11244	0.0985641	2.44997	0.0969369
AT2G43820																	-0.911586	0.000577782	-0.542299	0.0704775
AT2G43840																	0.781187	0.0135511
AT2G44080																			1.54555	0.00474294
AT2G44180																	-0.425912	0.0829911
AT2G44210																			-0.444555	0.0843973
AT2G44230																	-0.576644	0.0219347	-0.73698	0.00117818
AT2G44500																	-0.866682	0.00322281	-0.683751	0.0255626
AT2G44578																			0.680142	0.0392596	1.01035	0.00859387
AT2G44810							3.70308	0.00227783
AT2G44940																	0.894153	0.0567806
AT2G45050																					1.98147	0.0709591
AT2G45210																					1.78507	0.0215596
AT2G45220																	-4.94238	0.0962349
AT2G45290																					0.878129	0.0671196
AT2G45310																			1.10587	0.0208435	0.987792	0.0989554
AT2G45340																					-0.717206	0.0671196
AT2G45420			-2.0118	0.0999393
AT2G45540																			-0.540611	0.0517461
AT2G45580																			3.4732	0.0191992	5.1056	0.00648503
AT2G45600																	0.74598	0.0849542
AT2G45620																	-0.377417	0.0553998	-0.415165	0.0266435
AT2G45670																			-0.439276	0.0175738
AT2G45700																			-0.436757	0.0605532
AT2G45710																			0.603742	0.0552419
AT2G45800																			1.63219	0.0907565	1.99836	0.073176
AT2G45810																			-0.482143	0.0126921
AT2G45910																	-0.47689	0.06429	-0.553027	0.0199133
AT2G46020																	-0.467605	0.0381989
AT2G46180																	-0.407908	0.083615
AT2G46220																			-0.580432	0.0562971
AT2G46240															2.60058	0.0234701
AT2G46270																	-0.538562	0.0408453
AT2G46300																			2.00309	0.063317	2.22692	0.0881914
AT2G46340																			-0.534681	0.0100549
AT2G46370							1.21984	0.00806922
AT2G46390																					1.01194	0.0730273
AT2G46420																	0.677695	0.0132505
AT2G46535																			0.771212	0.075985
AT2G46550																	-0.624004	0.0394748
AT2G46560																			-0.480243	0.0333838
AT2G46640																					0.92394	0.0772053
AT2G46650							1.8301	0.0787902
AT2G46720																	0.802348	0.0481187
AT2G46790																					-1.61138	0.0706204
AT2G46870							-0.791239	0.0209765
AT2G46915																			-0.396613	0.057875	-0.513752	0.0422531
AT2G47010																	0.886519	0.00127711
AT2G47020																			-0.619939	0.0103945	-1.04538	1.20078e-05
AT2G47130																	-2.71664	0.0340516
AT2G47190																					2.31816	0.0706204
AT2G47260																	0.728857	0.0622154	0.816303	0.0250634
AT2G47340																			2.568	0.0998937
AT2G47410																	-0.475365	0.0337259	-0.554074	0.00789296
AT2G47440			-1.28796	0.00500884			-1.27924	0.00223126	-1.02643	0.0816675			-1.03516	0.092196
AT2G47460																	1.69048	0.00796324	1.79864	0.00185363
AT2G47590																	0.497993	0.0798213
AT2G47600																	-1.25344	0.0089518
AT2G47650																			0.402687	0.0702017
AT2G47770																	-2.14105	0.0998927
AT2G47800																	-0.511638	0.0771591
AT2G47840																			0.586725	0.0752355
AT2G47880																	0.727134	0.021797	1.01425	0.000265967
AT2G47940																					-0.699387	0.0671196
AT2G48010																	-0.800431	0.0740861
AT2G48020																	-0.434384	0.0421894	-0.482499	0.0175953
AT2G48120																			0.438124	0.0853744
AT3G01085																					2.24002	0.093231
AT3G01100																	-0.518569	0.0426396
AT3G01210																	0.547224	0.0615703	0.636563	0.0164794
AT3G01310																	-0.543092	0.062683	-0.844349	0.000913107
AT3G01320																			-0.652241	0.0190592
AT3G01370																			-0.425009	0.0617075
AT3G01420																	-5.22858	0.089043			7.34315	0.0644297
AT3G01440																	0.715761	0.0272375
AT3G01460																	-0.415314	0.0725292	-0.469859	0.0266435
AT3G01470																			1.14657	0.0138772	1.35347	0.017034
AT3G01480																					-0.57542	0.0589776
AT3G01500																	0.608239	0.00744794
AT3G01550																	0.650504	0.0375306			-0.779232	0.0390931
AT3G01620																			1.81609	0.0867995
AT3G01630																			1.99625	0.0694893	2.20122	0.0930312
AT3G01660																	0.476902	0.0860319
AT3G01700																			2.96658	0.0436819	3.7041	0.0440271
AT3G01720																	-0.438249	0.0787088
AT3G01770																	-0.553994	0.0116235	-0.536497	0.0111767
AT3G01790																	0.562197	0.0442759	0.710138	0.00525276
AT3G01940																			0.753781	0.0374058
AT3G02020			5.35106	0.0613914			5.3368	0.0226937
AT3G02140																					1.05217	0.0788105
AT3G02150							0.812347	0.0335464
AT3G02230																			0.64063	0.0563838
AT3G02310							0.668008	0.0596643
AT3G02380																	0.704138	0.0526056			-0.847876	0.0550323
AT3G02468																			-0.604759	0.0712298
AT3G02730																	0.497022	0.0279549
AT3G02930																	-1.05974	0.00386453
AT3G02970																			1.79819	0.0882466	2.15183	0.081286
AT3G02980																	0.993933	0.0383505
AT3G03000							1.91115	0.028565
AT3G03130																	0.887581	0.0916487
AT3G03300																			-0.426365	0.0526999
AT3G03380																	-0.362281	0.0970655	-0.505147	0.00985914
AT3G03560																	-0.383944	0.0994013	-0.374138	0.0958523
AT3G03570																			-0.471474	0.0999142
AT3G03870																	-0.695344	0.0742203
AT3G04010																	-2.05999	0.0684213
AT3G04060																					1.61152	0.0890014
AT3G04070																	-1.47397	0.00782486
AT3G04120																	0.552596	0.0728292
AT3G04140																	1.06835	9.92912e-06	0.51319	0.0752355	-0.55525	0.0989554
AT3G04230																			0.662204	0.0283481
AT3G04290																	1.56876	0.0337543	1.65458	0.0212853
AT3G04400																	0.636275	0.0766586
AT3G04480																			-0.5995	0.0552379
AT3G04490																			-0.422495	0.0962742
AT3G04630																			1.08752	2.97452e-05
AT3G04700																					2.3816	0.0772053
AT3G04720																	-2.14803	0.0833178
AT3G04760																					-0.564051	0.0940971
AT3G04790																	0.568846	0.0142463			-0.477845	0.093231
AT3G04840																	0.729571	0.0782778
AT3G04910																	-0.456301	0.0138906
AT3G04920																	0.54975	0.0887823
AT3G04930																	-0.487006	0.0835126
AT3G05165							1.19835	0.0907946	1.36913	0.0754662	1.50593	0.0359276
AT3G05220																	-0.436474	0.0772239
AT3G05370																	0.568657	0.0637721			-0.669399	0.0671196
AT3G05390																	-0.803727	0.0886254
AT3G05560																	0.933416	0.0637243
AT3G05590																	0.65757	0.056059	0.667775	0.0521716
AT3G05600																					2.48183	0.0687084
AT3G05610																			1.94993	0.0893559	2.47337	0.0671196
AT3G05800																	0.781895	0.0781848	0.862927	0.0299947
AT3G05900																			-0.637114	0.0108424
AT3G05930																			1.92369	0.0929037	2.29006	0.0852427
AT3G05970																	-0.649445	0.0164891
AT3G06035																	0.740028	0.036413
AT3G06070																	-0.80049	0.0615703
AT3G06080																	-0.540753	0.0188332	-0.63672	0.00276435
AT3G06145																	0.9497	0.00342646	0.879607	0.00557017
AT3G06210																			-0.395164	0.0964552
AT3G06260																					2.32857	0.0706204
AT3G06290																	-0.517038	0.0382256	-0.498318	0.0404483
AT3G06310																	0.659229	0.023847	0.535573	0.0707064
AT3G06340																	-0.497506	0.086141
AT3G06470																	-0.7282	0.0680881
AT3G06490																					4.00754	0.0203884
AT3G06500							1.15009	0.0611181
AT3G06510			-3.39771	3.27603e-13	-3.43369	1.69375e-13	-3.82657	9.80877e-17	-3.97392	1.20804e-17	-3.8625	1.03359e-16	-3.54509	2.12584e-14
AT3G06520			-4.06256	7.69302e-11	-4.07626	5.90061e-10	-6.1364	2.80567e-14	-6.14884	7.06413e-14	-6.11571	4.12455e-13	-4.09571	3.41077e-10
AT3G06540																			-0.393691	0.0771299
AT3G06610																	0.513336	0.0778309
AT3G06620																			-0.683095	0.00805163
AT3G06670																			-0.414125	0.0588189
AT3G06700																			0.829931	0.0516371
AT3G06790																			0.432393	0.0799051
AT3G06810																	-0.539362	0.0632756
AT3G06840							-0.780295	0.0601997
AT3G06850																			-0.480122	0.0994497
AT3G06860																	-0.477396	0.0682926
AT3G06920							-1.1952	0.0977849
AT3G07040																			-0.600645	0.0552177
AT3G07100																	-0.396283	0.0573766	-0.607105	0.00081514
AT3G07110																	0.670279	0.0492447	0.677894	0.0448666
AT3G07160																	-0.482441	0.0254415	-0.485875	0.0198393
AT3G07340																			-0.531146	0.0999613
AT3G07410																			0.520828	0.0945647
AT3G07560																	-0.468531	0.0625103
AT3G07700																	-0.640621	0.0356036
AT3G07780																	-0.52548	0.0851369
AT3G08020																			-0.37134	0.0799569
AT3G08510																			-0.574927	0.00652446
AT3G08570																	1.10566	0.0806033
AT3G08660																	-1.05798	0.0297548
AT3G08740																	0.472181	0.056798
AT3G08760																	-0.581202	0.0747997
AT3G08770																	1.28518	0.0164891	1.05526	0.0567758
AT3G08870																	-1.4263	0.0809273
AT3G08930																			-0.404287	0.0974511
AT3G09070																	0.959064	0.0703835	0.914794	0.0789881
AT3G09162																	1.551	0.0271994
AT3G09450							-1.9382	0.00169917
AT3G09490																	-1.94595	0.00448872
AT3G09590																			1.3258	0.0789881
AT3G09800																	0.586579	0.0542878	0.599098	0.0414712
AT3G09820																	0.690678	0.087583
AT3G09830							1.53852	0.0977985
AT3G09920																			-0.564723	0.00821339
AT3G10060																	0.405682	0.0775874
AT3G10150																	0.67033	0.0785948
AT3G10185																	1.13131	0.0602566
AT3G10190																	0.712753	0.045048	0.661978	0.0630131
AT3G10200																	0.930422	0.0528711
AT3G10250																	-0.521628	0.0773299
AT3G10320																	-1.24394	0.0301833			1.26477	0.0683104
AT3G10350																			-0.348598	0.0548708
AT3G10360																			-0.564287	0.00476997
AT3G10380																			-0.453698	0.0944198
AT3G10550																	-0.562416	0.00914619	-0.703759	0.00015052
AT3G10570																	0.842591	0.0381989
AT3G10610																	1.29093	0.0153553
AT3G10660			1.70199	0.0815507
AT3G10840																	0.533986	0.0746766
AT3G10870																	0.903906	0.021797
AT3G11010																	-1.17665	0.0922417
AT3G11090																	0.887997	0.0438162
AT3G11170																					-0.572952	0.0563635
AT3G11210																	0.688251	0.0101726	0.578113	0.0317893
AT3G11340																	-1.31715	7.5754e-05	-0.724439	0.0571249
AT3G11420																			0.563073	0.00896754
AT3G11510																	0.941162	0.0637811
AT3G11540																	-0.410159	0.0746766
AT3G11910																	-0.423955	0.0492485	-0.391692	0.0707242
AT3G11945																			-0.415284	0.0567758	-0.42731	0.0995788
AT3G11960																	-0.487232	0.0301833	-0.591202	0.00342559
AT3G12012																			-1.66929	0.0108799	-1.47177	0.0968399
AT3G12020																			-0.38925	0.078239
AT3G12145																			1.21402	4.14873e-06	0.856066	0.021512
AT3G12320																					-1.1134	0.0699514
AT3G12500																			1.05535	0.0104219	0.882987	0.0989554
AT3G12580									-2.76058	0.0645263
AT3G12590																			-0.675476	0.0159682
AT3G12600																					0.709816	0.0709591
AT3G12740																	-0.445476	0.0719188
AT3G12750																	0.751883	0.0512759	0.6913	0.0728666
AT3G12780																	0.462756	0.0296347
AT3G12820																	1.00871	0.0800686
AT3G12915																	0.654478	0.0666722
AT3G12920																	0.583395	0.0911734	0.593386	0.0809842
AT3G12980																	-0.431055	0.0848795	-0.455178	0.0567758
AT3G13062																			-0.475535	0.0728216
AT3G13130																			2.29896	0.0535747
AT3G13180																	0.61524	0.0776432
AT3G13227																			2.12837	0.0816065
AT3G13330																	-0.488671	0.0492454	-0.653326	0.00351456
AT3G13380																	-0.767978	0.0615703			0.840427	0.0826949
AT3G13400																					2.28736	0.0893719
AT3G13460																			-0.432545	0.0602141
AT3G13470																	1.05784	0.0114013
AT3G13650																			0.932547	0.0181587
AT3G13672																					2.13452	0.0318671
AT3G13690							-1.03122	0.00380407
AT3G13710																	-1.22014	6.34442e-05	-1.14654	2.91996e-05
AT3G13750																	-1.03373	0.00140285	-1.28161	1.68821e-05
AT3G13790																	-3.79045	0.000495563	-2.96449	0.00544678
AT3G13800																			-0.44764	0.0412215
AT3G13900																					2.30196	0.0744498
AT3G13950																	-3.32138	0.0873753
AT3G14050																	-0.815866	0.0898999
AT3G14270																	-0.565271	0.00794598	-0.486443	0.0235264
AT3G14350																			-0.54735	0.0175738
AT3G14380							1.40879	0.0702192
AT3G14440			1.18251	0.0981959									1.38339	0.0240066
AT3G14460																			-1.43035	0.0302724
AT3G14590																	-0.733953	0.0840958
AT3G14810																			-0.594304	0.0267517
AT3G14930																					-0.657345	0.0916558
AT3G15030							-1.64568	0.0161399
AT3G15120																			-0.399825	0.0706562
AT3G15190																	0.544381	0.0778142
AT3G15270							-1.03183	0.00227783	-0.856267	0.0692447	-0.977893	0.0200144
AT3G15352																			0.882972	0.0148266
AT3G15356							2.22078	0.0921838
AT3G15357																			1.26768	0.070308
AT3G15400																	-3.00124	0.0722041
AT3G15450																	-1.33236	8.13862e-06	-1.85959	7.8878e-12
AT3G15500																	-1.19024	0.000495563	-0.674877	0.0856608
AT3G15510																	-0.744874	0.000987892	-0.491849	0.0490374
AT3G15520																					-0.662327	0.0633017
AT3G15570																					-0.502734	0.0925988
AT3G15620																	-0.875126	0.0241517	-0.820465	0.0203583
AT3G15630																	-0.858667	0.000812495	-0.718899	0.00569004
AT3G15640																			0.638728	0.00185145
AT3G15680																	1.22153	0.00225821	1.06245	0.0083734
AT3G15810																	0.572947	0.0881773
AT3G15830																	-4.07227	0.0549198
AT3G15850																	0.575317	0.0129673			-0.592242	0.041045
AT3G16000																					-0.480509	0.0924297
AT3G16050									-2.49701	0.0754662	-2.6235	0.060013
AT3G16080																	1.00393	0.0295259	0.801925	0.0985565
AT3G16150																	1.74879	0.000577782	2.20179	2.18426e-06
AT3G16250																	0.610156	0.0234859
AT3G16470			1.83081	4.44512e-11	1.1261	0.00350916	2.37313	3.29235e-19	1.63893	9.73072e-09	1.66842	4.76907e-09	1.09661	0.00256801
AT3G16530							3.71607	0.0442969
AT3G16770																			0.845788	0.00811777	0.788388	0.0633017
AT3G16780																	0.694023	0.0518824	0.707587	0.0440448
AT3G16785																	-0.495011	0.021797	-0.52662	0.00887336
AT3G16857																	-0.712201	0.09629
AT3G16860																	-1.47484	0.0533552
AT3G17040																			-0.375167	0.0970048
AT3G17130																	0.896382	0.0219347	1.3013	5.31835e-05
AT3G17160																			0.673511	0.0212853
AT3G17340																			-0.507734	0.0614223
AT3G17611																	0.731486	0.0956782
AT3G17750																			-0.465567	0.0516371
AT3G17810																	-0.627271	0.0775267
AT3G17840																	0.942036	0.00225821	0.925946	0.00183534
AT3G17860																	-0.657873	0.000463737	-0.595486	0.00119251
AT3G17900																	-0.404022	0.0684243	-0.375556	0.0906283
AT3G17920																			-0.638675	0.0384122
AT3G18000																	1.20307	0.00537866	0.811129	0.0861151
AT3G18010																	1.0934	0.0799785
AT3G18080																			-0.630652	0.0157357	-0.545592	0.093231
AT3G18130																	1.12396	0.0518607
AT3G18210							-0.739826	0.0284541
AT3G18250																			0.923359	0.00931721
AT3G18290																			-0.631181	0.0771299
AT3G18360																	-3.04343	0.0492447
AT3G18420																	0.457995	0.0773299
AT3G18550																	-1.38402	0.00134637	-0.842173	0.0776605
AT3G18773																			-0.864026	0.055973
AT3G18810																			1.97139	0.0907565
AT3G18850																	0.790864	0.048405
AT3G19000																	0.529474	0.0277216
AT3G19010							1.56194	0.0005063
AT3G19020																			2.39145	0.059674	2.97711	0.055835
AT3G19170																			-0.653333	0.000921218	-0.548976	0.041045
AT3G19190																	-0.849217	0.0968402
AT3G19370																	0.655399	0.0873637
AT3G19480																			-0.368064	0.0708445	-0.606823	0.00648503
AT3G19515																			-0.502973	0.0488787
AT3G19580																					1.41842	0.0981838
AT3G19650																			0.445562	0.0707064
AT3G19720																			-0.474559	0.0302344	-0.526321	0.0555292
AT3G19820																	0.579217	0.0819499
AT3G19850																			-0.796633	0.00677831
AT3G19930																	-0.89328	0.00687331	-0.863744	0.00699877
AT3G20250																	-0.746751	0.0058098	-0.524225	0.070308
AT3G20260																	1.14331	0.0725292
AT3G20340																	-1.12279	0.0311237
AT3G20450																	1.03511	0.0299378
AT3G20670																	0.96046	0.0708719
AT3G21150																	0.975421	0.0292827	0.831791	0.0668777
AT3G21190																	0.796841	0.0101726
AT3G21200																	0.463868	0.0706994
AT3G21290																	-0.420177	0.0915782	-0.611724	0.00415028
AT3G21320																	-1.80145	0.0782199
AT3G21390																	0.586533	0.042481
AT3G21420																			1.71451	0.0545823	2.08049	0.0624217
AT3G21500							5.25762	0.0114571	5.26743	0.0407653
AT3G21550							1.00838	0.0779843
AT3G21570																					2.51704	0.0671196
AT3G21630																			-0.448801	0.0913322
AT3G21870																	0.661366	0.0291107
AT3G21890																	1.79334	7.05491e-06	1.64145	1.71205e-05
AT3G22150																					-0.680574	0.0889132
AT3G22160																					2.28083	0.073176
AT3G22235							3.03182	0.0984169
AT3G22460																	-1.61369	0.0574369			2.04653	0.0444063
AT3G22560																					1.3717	0.0920744
AT3G22600																	-4.06378	0.0462251
AT3G22740																	-1.52753	0.0178223
AT3G22790																			0.568607	0.0397772
AT3G22840																	1.66866	0.000203725	1.69533	8.5136e-05
AT3G23150																			1.30004	0.0217018	1.44868	0.055835
AT3G23160																			0.619976	0.0958523
AT3G23170																					1.66724	0.0826949
AT3G23250							3.59171	0.0284541
AT3G23290																			2.14835	0.0051532	2.45101	0.0134786
AT3G23370																	1.3423	0.0677196
AT3G23380																					3.10869	0.0912784
AT3G23640																			-0.698804	0.0160931
AT3G23790																	-0.926138	0.0943323			1.25654	0.0554917
AT3G23810																	0.873629	0.00846874
AT3G23830																	1.16791	0.0198627	1.35923	0.00315381
AT3G23930																	0.997795	0.055377
AT3G23990																	0.5834	0.0479515
AT3G24100																			0.678742	0.00718942
AT3G24180																			-0.360471	0.0645395
AT3G24230																	0.813727	0.0517047
AT3G24770																	0.747449	0.0784355	0.737816	0.0719715
AT3G24780																			1.27989	0.026845
AT3G24870																			-0.726757	0.0699893
AT3G25010																	-1.99579	0.0567806
AT3G25030																			0.930852	0.0295934
AT3G25110																	0.566428	0.0699036
AT3G25130																	1.04006	0.00448872	0.694354	0.0738341
AT3G25165																			1.87288	0.0659662
AT3G25170																					2.10259	0.0890014
AT3G25520																	0.679287	0.0493339
AT3G25530																	0.339547	0.0921233
AT3G25570							1.07825	0.0350189
AT3G25760			1.60822	0.00995098			2.19753	5.40617e-06	2.0858	4.35879e-05	1.81727	0.00144221	1.49651	0.0310583
AT3G25770							2.51756	0.0715343
AT3G25840																	-0.45455	0.085164
AT3G25890																	0.624765	0.0402845
AT3G25900																	0.781641	0.0530131	0.869078	0.0179833
AT3G25980																	1.09606	0.00516675	0.840031	0.0323948
AT3G26030																			-0.502109	0.0119902
AT3G26110																			2.51929	0.0519858	2.88536	0.0671196
AT3G26170																	-1.21539	0.0368786			1.28969	0.0671196
AT3G26200									1.79934	0.0969369			1.94061	0.0548812
AT3G26210																	-3.03719	0.0189326
AT3G26240																			-0.829122	0.00415028
AT3G26280																	-1.0179	0.0630162	-1.07166	0.0430559
AT3G26290																					-0.965089	0.0889132
AT3G26440																	-2.95611	0.0489683
AT3G26500																	-2.26661	0.0338325			2.16155	0.092282
AT3G26570																	0.449515	0.0567806
AT3G26600																			-0.468732	0.0864306
AT3G26650																	0.58711	0.028357			-0.690041	0.0315382
AT3G26950																	0.448759	0.035632
AT3G26960																	1.24641	0.05165
AT3G27030																			0.755512	0.00892259
AT3G27060																	0.70638	0.0732961
AT3G27416																	-2.03496	0.0476387
AT3G27530																			-0.381201	0.0404772
AT3G27650																			1.06532	0.0273963
AT3G27660																			1.07769	0.00829367
AT3G27670																			-0.752386	0.000893813
AT3G27700																			-0.412727	0.0659662
AT3G27970							-3.63662	0.0749476	-4.02942	0.0754662
AT3G28220																	-0.634128	0.0766586	-1.18683	5.61658e-05
AT3G28340																	-0.74166	0.080356	-0.733475	0.0826381
AT3G28430																			-0.388159	0.081135
AT3G28540																	-2.15079	0.0622154
AT3G28770													4.93979	0.0809399
AT3G28890																	-2.73809	0.0245393
AT3G28900																	0.599284	0.0939185	0.673554	0.0515517
AT3G28910																	-0.438496	0.0850031	-0.429316	0.0940156
AT3G29030																	0.705452	0.0188332	0.60804	0.0478327
AT3G29410																	1.93517	0.000311293	1.38389	0.0149402
AT3G29670																	-1.07215	0.0020066	-0.809834	0.0216675
AT3G30460																	1.60267	0.000278519	1.04136	0.0302344
AT3G32980																	-1.76071	0.0493904
AT3G33530																	-0.36657	0.0959695
AT3G43270																	-0.696579	0.00249048	-0.573579	0.0160417
AT3G43300																			-0.497712	0.0529856
AT3G43670																	-0.678334	0.0473588
AT3G43810																			0.499395	0.0549917
AT3G43860																			2.01838	0.0780871	2.39789	0.073176
AT3G44006			7.48836	0.000130975	7.19633	0.00186286	6.73903	0.00263433	6.54444	0.0200931	6.42762	0.0304905	7.30542	0.000674638
AT3G44200																	-0.968395	0.0487245
AT3G44220																	0.807312	0.0889784
AT3G44300																	-3.40797	0.0460732			3.89613	0.0645781
AT3G44320							1.74799	0.0611181
AT3G44340																			-0.702823	0.000666904
AT3G44380																	0.57288	0.0530122	0.497862	0.098401
AT3G44400																	-0.936058	0.0974135
AT3G44450																	0.805361	0.0719188
AT3G44480																			-0.679489	0.000482583	-0.504026	0.0671196
AT3G44630																			-0.625462	0.0160931
AT3G44750																	1.25515	0.0809544
AT3G44860			2.38585	0.0613914			3.42777	0.000120452	2.15262	0.0976269
AT3G45030																	0.840065	0.0784719
AT3G45290																			-0.612125	0.0643312
AT3G45300																	-0.92414	0.0129238
AT3G45630																			-0.499601	0.0256289
AT3G45710																			1.25726	0.0733517
AT3G45770																			-0.37361	0.0618536
AT3G45780																	-0.559003	0.0229229	-1.01019	5.97146e-07
AT3G45860																	-1.51491	0.0393225	-1.71148	0.0108799
AT3G45930																	0.656573	0.0627091	0.880984	0.00540423
AT3G46080																	-1.74167	0.0338952
AT3G46090			2.1634	0.0613914									2.79965	0.00235009
AT3G46230															5.85776	0.0234701
AT3G46600																			-0.495438	0.045137
AT3G46640																	-0.458181	0.0997853			0.64626	0.0444063
AT3G46650																			1.02355	0.0250511
AT3G46660							3.07481	0.00396556			2.56322	0.0798246
AT3G46780																					-0.541768	0.0671196
AT3G46960																			-0.399927	0.0972783
AT3G46980																			-0.561229	0.0706562
AT3G47000																			-0.391583	0.0310019
AT3G47250																	-0.417928	0.089043	-0.578851	0.00913849
AT3G47340																	-2.616	0.00980364
AT3G47350																	-0.874341	0.0125467	-0.653915	0.0780871
AT3G47470																					-1.13701	0.0912784
AT3G47500													1.23474	0.0986875
AT3G47510																	1.42409	0.0806033
AT3G47800																	-0.804374	0.00411265	-0.667528	0.0187638
AT3G47890																			-0.598614	0.00291032
AT3G47910																			-0.434622	0.0907107
AT3G47950							1.57596	0.0572817
AT3G48050																	-0.390661	0.0772272	-0.411514	0.0550735
AT3G48080																	-3.23793	0.0294583
AT3G48120																					0.787336	0.055835
AT3G48360																	-1.21183	0.0911734	-1.66042	0.0112442
AT3G48380																			-0.405667	0.0929949
AT3G48390																	-1.69988	0.000519826	-0.920467	0.0853744
AT3G48420																	0.408987	0.0397189
AT3G48520																	-1.4451	0.042511
AT3G48530																	-0.468552	0.0815088	-0.639173	0.00860405
AT3G48730																	0.597236	0.0528704
AT3G48780																	-1.16365	0.0129238
AT3G48930																	0.729995	0.0482769
AT3G48990																	-0.494737	0.089043
AT3G49160																	-0.530834	0.0619178	-0.723584	0.00538957
AT3G49210																					1.54751	0.0523786
AT3G49400																			-0.774273	0.0708569
AT3G49490																	-0.419857	0.0550204
AT3G49570							1.7656	0.0519742
AT3G49930																			-0.748636	0.0658319
AT3G50000																			-0.354392	0.0602228
AT3G50260							2.19938	0.0572817
AT3G50280																	0.54852	0.0811902	0.552154	0.0738696
AT3G50350																					1.32273	0.0671196
AT3G50470																	-2.10267	0.0497676
AT3G50480																	-1.61881	0.0126818
AT3G50560																	1.10186	0.0018639			-0.827093	0.0706204
AT3G50570																	-1.98488	0.00540882
AT3G50590																	-0.372419	0.0812453	-0.365329	0.0842423
AT3G50650																	-0.708117	0.0248783
AT3G50660																	-0.661571	0.0037118	-0.633427	0.00406433
AT3G50685																	0.733011	0.0196379
AT3G50700																	-0.634223	0.0809544
AT3G50800							-1.49111	0.00479112
AT3G50840																	-1.26173	0.0180976
AT3G50890																	0.95917	0.00914619	0.918967	0.00998045
AT3G51000																			-0.562168	0.0356504
AT3G51110																			-0.67486	0.0191928
AT3G51130																	-0.47083	0.0956782
AT3G51240																	1.30088	1.76916e-08	1.04926	1.13138e-05
AT3G51280																	1.0817	0.0619382	1.08447	0.0462531
AT3G51290																			0.93231	0.0771299
AT3G51330																	-2.1627	0.0130524	-1.70813	0.0463652
AT3G51400																	-0.595218	0.0908789
AT3G51430																	-1.17728	0.0358836
AT3G51470																	0.56606	0.0482883
AT3G51550																			-0.573277	0.0143824
AT3G51600			-1.32113	0.0761287			-1.51043	0.00627236			-1.33476	0.0798246
AT3G51632																	-1.1869	0.0269843
AT3G51720																	0.604597	0.0742203
AT3G51840																	-0.53583	0.0476387	-0.605947	0.0186704
AT3G51910																			2.65822	0.045314
AT3G51960																					2.83428	0.0671196
AT3G52170																	1.11768	0.0460732
AT3G52200																			-0.4885	0.0271677
AT3G52240																	-0.449514	0.0584336	-0.396131	0.0985565
AT3G52400																	-1.1611	0.0956782
AT3G52460																					2.17201	0.0683104
AT3G52530																			-1.12114	0.0745676
AT3G52580																	0.566251	0.0335792	0.542995	0.0395492
AT3G52720																	0.814123	0.0189326
AT3G52730																			0.426347	0.0752098
AT3G52840																			-0.626742	0.00196071	-0.472728	0.0822905
AT3G52890							-0.675115	0.071923
AT3G52900																			0.836491	0.0654338
AT3G52910																	1.50811	0.0156727	1.25367	0.0397772
AT3G52930																	0.445906	0.0408453
AT3G53010																			1.06461	0.0967769
AT3G53090																			-0.59331	0.0210006
AT3G53140							-0.851232	0.0743217
AT3G53180																			-0.352904	0.09677
AT3G53190																	1.6242	2.92937e-09	1.35806	8.83351e-07
AT3G53260																					-0.796766	0.0228261
AT3G53430																	0.723555	0.0198627	0.5803	0.0738696
AT3G53500																			0.339862	0.0974511
AT3G53510																					1.44413	0.097769
AT3G53540			-0.818044	0.0314635			-1.06204	0.000221206	-0.810385	0.0524193
AT3G53720							-0.681632	0.0740259
AT3G53730																			0.613089	0.0146886
AT3G53870																	0.569459	0.0463894	0.502803	0.0876231
AT3G54040																			1.19659	0.0794627
AT3G54050																	0.436996	0.0666722
AT3G54100																	-0.591646	0.0356036	-0.583028	0.0273963
AT3G54200																	-0.582013	0.0602566
AT3G54440																			-0.351287	0.0916154
AT3G54460																	-0.431644	0.0986076	-0.511251	0.0377416
AT3G54470																	0.503923	0.0781848
AT3G54560																	0.941777	0.089043
AT3G54660																			-0.42638	0.0146886	-0.405379	0.0671196
AT3G54710																	1.31962	0.0332969
AT3G54820																	0.560082	0.0780985	0.881582	0.000270545
AT3G55130																			-0.482071	0.0604274	-0.675581	0.021512
AT3G55480																			-0.49694	0.0973428
AT3G55580																			-0.950392	0.0999613
AT3G55610																			-0.779011	0.000247046
AT3G55630																	0.668275	0.0282742
AT3G55800																	0.720871	0.00602452			-0.643794	0.0565718
AT3G56070																	0.973112	0.0675858
AT3G56160																	0.498724	0.0268813
AT3G56170																	-0.516197	0.0839509
AT3G56180																			2.16583	0.0658319	2.65721	0.0671196
AT3G56290																	0.626274	0.0922417	0.738509	0.0374624
AT3G56310																	-0.54359	0.0919747
AT3G56360																	0.858723	0.056059	1.09476	0.0090713
AT3G56400																			-0.919092	0.0164993
AT3G56410																	-0.796977	0.0320054
AT3G56810																	1.02698	0.0137745
AT3G56910																	0.62436	0.0222627
AT3G56930																			-0.981207	0.00525276
AT3G56940																			-0.463922	0.0760066	-0.711359	0.014015
AT3G57010																					1.10178	0.0879803
AT3G57020																	-0.655508	0.0478464	-0.621808	0.053787
AT3G57130																			0.771058	0.0526999
AT3G57150																	0.874593	0.0618507	0.811153	0.0882466
AT3G57260																	-6.07262	0.000577782	-4.19382	0.0144563
AT3G57300																	-0.465955	0.0708719	-0.574221	0.0160931
AT3G57390																					1.93128	0.0402202
AT3G57410																	-0.530001	0.0511099
AT3G57460																	-1.59068	0.0500418
AT3G57490																	0.811059	0.0409124	0.987362	0.00599817
AT3G57520																	-1.26181	0.00199693			0.917597	0.0834281
AT3G57540																			1.5993	0.0712298	2.40958	0.0259047
AT3G57600																	0.811972	0.0132684	0.615139	0.0733581
AT3G58120			-1.17002	0.0771346			-1.28676	0.0114571
AT3G58750																	-0.431556	0.042618
AT3G59010																	-1.17305	0.077115
AT3G59220																	-1.25946	0.0860422
AT3G59250																	1.20257	0.0232114
AT3G59350																	-0.78381	0.0868106
AT3G59410																			-0.460703	0.0712517
AT3G59650																			0.685271	0.0723197
AT3G59680																			0.971999	0.0242101
AT3G59700																	-3.34322	0.0442467			3.5078	0.0699514
AT3G59770																			-0.456537	0.0235264
AT3G59780																					-0.612849	0.0987305
AT3G59845																	1.54654	0.0542878
AT3G59980																	0.558122	0.0574512
AT3G60130																	-0.95863	0.0363662
AT3G60240																			-0.514511	0.0240892
AT3G60245																	0.838218	0.001232	0.894749	0.000308329
AT3G60300																	-0.948923	0.00694573
AT3G60310																			-0.9366	0.0109124
AT3G60390																	0.956071	0.031556
AT3G60570																			2.6868	0.0345698
AT3G60860																			-0.476344	0.0136796
AT3G60970																			0.772943	0.0329	0.901936	0.0643013
AT3G61060																	-0.972563	0.0211069
AT3G61110																	0.929694	0.0294897
AT3G61280																	-3.92184	0.0896903
AT3G61480																			-0.462925	0.0618536
AT3G61490							-1.01814	0.061654
AT3G61580																			-0.584432	0.0320605
AT3G61610																			0.97889	0.0678951
AT3G62010																	-0.503373	0.00344355	-0.683488	4.46891e-06
AT3G62030																	0.762124	0.0129238			-0.663061	0.0798335
AT3G62150							2.2468	0.00694105			2.12999	0.0462918
AT3G62180																					2.15353	0.0893309
AT3G62360																			-0.479369	0.0493345
AT3G62530																	0.432918	0.0962349
AT3G62550																	-1.00755	0.00848813
AT3G62700																			-0.78401	0.0018181
AT3G62820																	0.559027	0.0510161	0.835895	0.000893813
AT3G62900																	-0.605836	0.0153553	-0.643009	0.00603356
AT3G62950							0.966228	0.0338852
AT3G62960																	1.55483	0.0143294	1.75385	0.00267946
AT3G63080																	-0.467227	0.0753151
AT3G63140																	0.442495	0.0392117
AT3G63200																	0.876524	0.0401579	0.824503	0.0458749
AT3G63340																			-0.358428	0.0885709
AT3G63470																					1.24953	0.055835
AT4G00050																	0.740118	0.0463894	0.72827	0.0470522
AT4G00060																	-0.580473	0.0392117	-0.833669	0.000610183
AT4G00100																	0.448655	0.07014	0.558527	0.0149402
AT4G00700																	-3.5001	0.0188332			4.23289	0.0203968
AT4G00770																			-0.870067	0.0423106
AT4G00780							0.75749	0.0984169
AT4G00800																			-0.448492	0.0799476
AT4G00810																	0.826233	0.000303066	0.891239	3.2076e-05
AT4G00870																	0.912245	0.00109824	0.910231	0.000889523
AT4G00900																			-0.416582	0.0936013
AT4G01010																	-1.34824	0.0299378
AT4G01026																			-0.587609	0.0422123
AT4G01080																			0.69312	0.00513057
AT4G01310																	0.531909	0.0310855
AT4G01580																	1.46965	0.00760875	1.06665	0.0628152
AT4G01800																			-0.48754	0.0144037
AT4G01850																			0.381344	0.0496708
AT4G01950																	-2.4732	0.0103908
AT4G02050																	-0.521587	0.019224	-0.659903	0.000954899
AT4G02290																	1.22149	0.00915201	1.98431	7.87207e-07
AT4G02350																	-0.398582	0.051989	-0.347806	0.0929037
AT4G02370																	-0.575992	0.0278877
AT4G02380																					2.03003	0.0589776
AT4G02420							-0.929461	0.0602205
AT4G02520																	-4.64996	0.000519826	-3.25531	0.015022
AT4G02650																			1.87834	0.0752355	2.37212	0.0633017
AT4G02660																	-1.02439	0.09629
AT4G02715																			-0.645548	0.0671035
AT4G02930																	0.72201	0.0482769
AT4G02970																	0.741881	0.0479681	0.72202	0.0474118
AT4G03030																	-0.651722	0.0299378
AT4G03140																	0.556707	0.0806541
AT4G03200																			-0.429826	0.0678951
AT4G03280																	0.45991	0.0712143
AT4G03410																			-0.559725	0.0495156
AT4G03510																			-0.566843	0.0571106
AT4G03550																			-0.625504	0.0906304
AT4G03560																	-0.474367	0.0898999	-0.812479	0.0006043
AT4G03620																					2.70764	0.0968399
AT4G04190																	0.724395	0.0983709	0.962224	0.00896754
AT4G04340																			-0.595026	0.0312996
AT4G04370																					-0.712857	0.0829417
AT4G04610							1.24967	0.0519742
AT4G04630																			-1.14487	0.0108264	-1.10502	0.0725682
AT4G04740																			-0.982993	0.00628686
AT4G04830							2.20154	0.00206914	2.14662	0.0105829	1.90408	0.0462918
AT4G04850																			-0.4487	0.0190857	-0.476962	0.0523786
AT4G04885																			-0.393919	0.0380971
AT4G04970																			-0.724692	0.00562155
AT4G04980																					2.72822	0.0706204
AT4G05390																			0.569041	0.0235264
AT4G05420																			-0.558089	0.0116707
AT4G06534																			-0.715722	0.0762237
AT4G08150																			1.34273	0.00873785
AT4G08300																					1.81686	0.0685491
AT4G08480																	-0.831025	0.0323326	-1.03335	0.00315541
AT4G08685																	0.910012	0.000234663	0.721128	0.00540423
AT4G08850																	-1.01185	0.068073
AT4G08910																	1.41573	0.000577782
AT4G08950							-1.90972	0.0168326	-1.76283	0.0876381	-1.88865	0.060013
AT4G09010																					-0.568661	0.0867003
AT4G09160							-1.42605	0.0183558
AT4G09320																	0.562322	0.0225012	0.475375	0.0618536
AT4G09510																	0.943493	0.0645569
AT4G09680																			-0.432381	0.0478327
AT4G09720																	0.406641	0.0825649
AT4G09760							1.26557	0.0984169
AT4G09970																	0.655159	0.0725528
AT4G10010																			1.76307	0.0999613
AT4G10060																			-0.421494	0.0338891
AT4G10250																			2.86553	0.0550735
AT4G10270																	1.43718	0.061604
AT4G10320																			-0.467517	0.0652829
AT4G10340																					-0.844139	0.0893719
AT4G10380																			1.54935	0.00357063
AT4G10450																	1.18913	0.0975368
AT4G10480																	0.7957	0.00481023	0.522851	0.0944602
AT4G10570																			-0.482013	0.0857446
AT4G10590																	-0.472644	0.053115	-0.568368	0.0103945
AT4G10730																			-0.393287	0.0450259
AT4G10910																			-1.60327	0.020369
AT4G10930																	-0.407242	0.0916104
AT4G10940																			-2.10784	0.00306292
AT4G10955							-0.861466	0.0478806
AT4G11080																	0.901198	0.0320054	0.998886	0.00516745
AT4G11110																			-0.697571	0.00896754
AT4G11140																			0.767561	0.0809842
AT4G11320																					0.740398	0.0589776
AT4G11845																			-1.06963	0.0523279
AT4G11890																	-3.67391	0.0436835
AT4G11900																			-0.673323	0.0172075
AT4G11910																					2.48379	0.0571116
AT4G12250																			-0.523558	0.0486738
AT4G12320													1.74935	0.0374185
AT4G12400															3.61838	0.0234701
AT4G12570																	-0.447355	0.0664077	-0.416661	0.0832879
AT4G12730																	0.788373	0.0898229
AT4G12880																	0.910772	0.000577782	1.11629	1.90406e-06
AT4G12960							3.3533	0.000240443	3.00621	0.00177934	3.64131	0.00068739
AT4G12970																	0.74105	0.0886254
AT4G13000																	0.965077	0.0725528
AT4G13050																	0.46208	0.0786446
AT4G13070																			0.849664	0.0204745
AT4G13170																	0.873368	0.0337191
AT4G13210																			1.73704	0.0644474
AT4G13410																	1.97082	0.0313539	1.61016	0.0779066
AT4G13520																			0.487822	0.0945647
AT4G13550																			-0.475984	0.0399799
AT4G13710																	0.963173	0.00101763
AT4G13790																	-1.01018	0.0251202
AT4G13920																	-0.853973	0.0265045
AT4G13930																	0.797211	0.0970655
AT4G14200																	0.719679	0.0456817	0.630175	0.0776807
AT4G14210																			-0.419028	0.0442838	-0.454507	0.0687084
AT4G14320																	0.776952	0.021797
AT4G14330																	0.902077	0.0332063	0.865526	0.0253322
AT4G14350																	-0.522124	0.0489683
AT4G14365																	-1.63471	0.0968402
AT4G14430																	-0.489162	0.0998927			0.59592	0.0807683
AT4G14465																			1.67333	0.0217018	2.2761	0.0228261
AT4G14690																	2.44029	1.34282e-09	2.22048	3.76786e-08
AT4G14695																	0.990389	0.0778142
AT4G14750							-0.799752	0.0478806
AT4G14890																	0.531779	0.0295353
AT4G14900																					1.56013	0.0988272
AT4G14920																			-0.386362	0.083898
AT4G15000																	0.555376	0.0881773
AT4G15080																	-0.549456	0.0392117
AT4G15120																			0.738443	0.072361
AT4G15160																			2.16488	0.0242101	2.76644	0.0228261
AT4G15180																			-0.459748	0.0846029
AT4G15200																	0.797573	0.0538135	1.18998	0.00081514
AT4G15210																	0.748077	0.0356036	0.869292	0.0100549
AT4G15480																			1.10326	0.0102676
AT4G15560																			-0.49276	0.028583	-0.649289	0.0134786
AT4G15610																	-1.88961	0.0241751			1.78502	0.0786285
AT4G15760																	-1.26307	3.32982e-05	-1.09606	0.000308329
AT4G15765																	-0.707888	0.0615703
AT4G15802																	0.429124	0.0770593	0.534965	0.0160417
AT4G15830																	0.995204	0.0913882
AT4G15910																	0.768892	0.0660339	0.826217	0.0257343
AT4G16130																	-0.851059	0.000439577	-0.732529	0.00306292
AT4G16146																					0.718382	0.0893309
AT4G16180																			-0.384741	0.0637794
AT4G16260																	-4.94614	0.0778309
AT4G16270																	1.02549	0.0105764	0.791049	0.0618536
AT4G16310																			-0.590404	0.0462531
AT4G16400																			0.768599	0.0867995
AT4G16410																	0.520902	0.0735445
AT4G16563																	-1.20955	0.0378262			1.35154	0.0565718
AT4G16590																	0.740891	0.028357	0.794094	0.0149855
AT4G16610																	0.846971	0.0476387	0.819671	0.0377706
AT4G16620																			-0.601371	0.0860911
AT4G16720																	0.809973	0.0189326	0.704003	0.0455919
[truncated: 1,028 more rows]
