# Supplementary material for: Transcriptomic Effects of the Cell Cycle Regulator LGO in Arabidopsis Sepals
Source: Front Plant Sci. 2016 Nov 22;7:1744. doi: 10.3389/fpls.2016.01744 (PMC5118908; doi:10.3389/fpls.2016.01744)
Supplement: Supplementary file 1 [file Data_Sheet_1.ZIP › Schwarz_Roeder_SupplementaryFiles_2016.09.26/SchwarzRoeder_2016.09.26_Supplementary_File_S04.xlsx]

## Sheet: Sheet1
Replicate comparison	R squared values
Col_WT_rep1 vs Col_WT_rep2	0.948405
Col_WT_rep1 vs Col_WT_rep3	0.935651
Col_WT_rep2 vs Col_WT_rep3	0.954707
atml1-3_rep1 vs atml1-3_rep2	0.910862
atml1-3_rep1 vs atml1-3_rep3	0.912585
atml1-3_rep2 vs atml1-3_rep3	0.978229
lgo-2_rep1 vs lgo-2_rep2	0.854462
lgo-2_rep1 vs lgo-2_rep3	0.917261
lgo-2_rep2 vs lgo-2_rep3	0.967319
LGOoe_rep1 vs LGOoe_rep2	0.948662
LGOoe_rep1 vs LGOoe_rep3	0.6197
LGOoe_rep2 vs LGOoe_rep3	0.638206
LGOoe_atml1-3_rep1 vs LGOoe_atml1-3_rep2	0.927727
LGOoe_atml1-3_rep1 vs LGOoe_atml1-3_rep3	0.947719
LGOoe_atml1-3_rep2 vs LGOoe_atml1-3_rep3	0.914068
