# Supplementary material for: Transcriptomic Effects of the Cell Cycle Regulator LGO in Arabidopsis Sepals
Source: Front Plant Sci. 2016 Nov 22;7:1744. doi: 10.3389/fpls.2016.01744 (PMC5118908; doi:10.3389/fpls.2016.01744)
Supplement: Supplementary file 1 [file Data_Sheet_1.ZIP › Schwarz_Roeder_SupplementaryFiles_2016.09.26/SchwarzRoeder_2016.09.26_Supplementary_File_S05.xlsx]

## Sheet: GO terms-genotype primary
GO term	p-value [condition]
response to heat [GO:0009408]	1.30164e-23 [LGOoe vs. LGOoe atml1-3, upreg.]; 4.15771e-10 [LGOoe atml1-3 vs. atml1-3, downreg.]; 5.44252e-08 [batch three vs. batch one, upreg.]; 1.53764e-05 [LGOoe vs. lgo-2, upreg.]; 9.95386e-05 [LGOoe atml1-3 vs. Col_WT, downreg.]; 0.00120252 [batch three vs. batch two, upreg.]
response to wounding [GO:0009611]	1.29926e-18 [LGOoe atml1-3 vs. lgo-2, upreg.]; 7.96078e-16 [batch two vs. batch one, downreg.]; 9.29923e-09 [LGOoe atml1-3 vs. atml1-3, upreg.]; 1.42364e-06 [LGOoe vs. lgo-2, upreg.]; 6.64585e-05 [LGOoe atml1-3 vs. Col_WT, upreg.]; 0.000154391 [batch three vs. batch two, upreg.]; 0.00046086 [LGOoe vs. atml1-3, upreg.]
response to hydrogen peroxide [GO:0042542]	9.83963e-15 [LGOoe vs. LGOoe atml1-3, upreg.]; 5.23755e-09 [LGOoe atml1-3 vs. atml1-3, downreg.]; 6.53605e-06 [batch three vs. batch one, upreg.]; 8.44033e-05 [LGOoe atml1-3 vs. Col_WT, downreg.]; 0.00111087 [LGOoe vs. lgo-2, upreg.]; 0.00758974 [batch two vs. batch one, downreg.]
response to high light intensity [GO:0009644]	3.19185e-14 [LGOoe vs. LGOoe atml1-3, upreg.]; 1.42052e-08 [LGOoe atml1-3 vs. atml1-3, downreg.]; 1.71259e-06 [batch three vs. batch one, upreg.]; 0.00014579 [LGOoe atml1-3 vs. Col_WT, downreg.]; 0.002297 [LGOoe vs. lgo-2, upreg.]
nutrient reservoir activity [GO:0045735]	1.80309e-11 [Col_WT vs. lgo-2, downreg.]; 2.86053e-08 [atml1-3 vs. lgo-2, downreg.]; 2.82932e-05 [LGOoe atml1-3 vs. lgo-2, downreg.]; 3.25153e-05 [LGOoe vs. lgo-2, downreg.]; 0.00110445 [batch three vs. batch one, upreg.]; 0.00140747 [batch three vs. batch two, upreg.]
response to chitin [GO:0010200]	5.23826e-11 [LGOoe vs. atml1-3, upreg.]; 6.43479e-08 [batch two vs. batch one, downreg.]; 2.88296e-07 [LGOoe vs. lgo-2, upreg.]; 7.8275e-07 [LGOoe atml1-3 vs. atml1-3, upreg.]; 4.53824e-06 [LGOoe atml1-3 vs. lgo-2, upreg.]; 0.00122117 [LGOoe vs. Col_WT, upreg.]
systemic acquired resistance [GO:0009627]	1.03862e-10 [LGOoe vs. atml1-3, upreg.]; 2.45128e-08 [LGOoe vs. lgo-2, upreg.]; 2.7249e-06 [batch two vs. batch one, downreg.]; 3.48872e-06 [batch three vs. batch one, downreg.]
defense response by callose deposition in cell wall [GO:0052544]	4.10392e-09 [LGOoe atml1-3 vs. lgo-2, upreg.]; 1.02114e-08 [LGOoe vs. lgo-2, upreg.]; 3.11076e-08 [LGOoe vs. Col_WT, upreg.]; 1.60486e-05 [LGOoe atml1-3 vs. atml1-3, upreg.]; 2.47613e-05 [LGOoe atml1-3 vs. Col_WT, upreg.]; 6.28617e-05 [LGOoe vs. atml1-3, upreg.]; 0.000470849 [batch two vs. batch one, downreg.]; 0.00167096 [batch three vs. batch one, downreg.]
induced systemic resistance [GO:0009682]	4.83273e-09 [LGOoe vs. atml1-3, upreg.]; 1.84043e-08 [LGOoe vs. Col_WT, upreg.]; 5.9714e-08 [LGOoe vs. lgo-2, upreg.]; 3.041e-06 [batch three vs. batch one, downreg.]; 0.000136205 [LGOoe atml1-3 vs. lgo-2, upreg.]; 0.000587759 [batch two vs. batch one, downreg.]; 0.00297396 [LGOoe atml1-3 vs. atml1-3, upreg.]; 0.00405503 [LGOoe atml1-3 vs. Col_WT, upreg.]
defense response [GO:0006952]	1.01999e-08 [LGOoe vs. lgo-2, upreg.]; 9.1249e-08 [LGOoe vs. atml1-3, upreg.]; 1.28426e-06 [batch two vs. batch one, downreg.]; 1.76806e-06 [LGOoe atml1-3 vs. lgo-2, upreg.]; 0.000260272 [LGOoe atml1-3 vs. atml1-3, upreg.]; 0.000692406 [batch three vs. batch one, downreg.]; 0.00723186 [LGOoe atml1-3 vs. Col_WT, upreg.]; 0.00788413 [Col_WT vs. atml1-3, upreg.]
protein storage vacuole [GO:0000326]	2.09568e-08 [Col_WT vs. lgo-2, downreg.]; 3.12521e-05 [atml1-3 vs. lgo-2, downreg.]; 0.000588255 [LGOoe atml1-3 vs. lgo-2, downreg.]; 0.00153319 [LGOoe vs. lgo-2, downreg.]
transcription factor activity, sequence-specific DNA binding [GO:0003700]	6.86642e-08 [LGOoe atml1-3 vs. lgo-2, downreg.]
glucosinolate biosynthetic process [GO:0019761]	7.67952e-08 [LGOoe vs. lgo-2, upreg.]; 0.00024181 [LGOoe atml1-3 vs. lgo-2, upreg.]; 0.00265004 [LGOoe vs. atml1-3, upreg.]; 0.00552166 [LGOoe atml1-3 vs. atml1-3, upreg.]; 0.0074839 [LGOoe atml1-3 vs. Col_WT, upreg.]
response to virus [GO:0009615]	1.66036e-07 [LGOoe vs. lgo-2, upreg.]; 7.77644e-05 [LGOoe vs. atml1-3, upreg.]; 0.000160857 [batch two vs. batch one, downreg.]; 0.00295634 [batch three vs. batch one, downreg.]
jasmonic acid biosynthetic process [GO:0009695]	3.3877e-07 [LGOoe atml1-3 vs. lgo-2, upreg.]; 0.00626584 [batch two vs. batch one, downreg.]
drug transmembrane transporter activity [GO:0015238]	7.80856e-07 [Col_WT vs. lgo-2, upreg.]
plasmodesma [GO:0009506]	7.93474e-07 [LGOoe vs. lgo-2, upreg.]; 3.66279e-06 [LGOoe vs. atml1-3, upreg.]; 7.1169e-05 [batch three vs. batch one, downreg.]; 7.73406e-05 [batch two vs. batch one, downreg.]; 0.00526515 [LGOoe vs. Col_WT, upreg.]; 0.00559227 [batch three vs. batch two, upreg.]; 0.00625414 [LGOoe atml1-3 vs. Col_WT, upreg.]; 0.00841692 [LGOoe vs. LGOoe atml1-3, upreg.]
response to insect [GO:0009625]	8.8687e-07 [LGOoe vs. lgo-2, upreg.]; 1.14972e-06 [LGOoe atml1-3 vs. lgo-2, upreg.]; 0.000195506 [LGOoe vs. atml1-3, upreg.]; 0.000668398 [LGOoe atml1-3 vs. atml1-3, upreg.]; 0.0018306 [LGOoe vs. Col_WT, upreg.]
drug transmembrane transport [GO:0006855]	1.57494e-06 [Col_WT vs. lgo-2, upreg.]
defense response to fungus, incompatible interaction [GO:0009817]	1.90923e-06 [LGOoe vs. lgo-2, upreg.]; 3.13687e-05 [batch three vs. batch one, downreg.]; 0.000680187 [batch two vs. batch one, downreg.]; 0.000962494 [LGOoe atml1-3 vs. atml1-3, upreg.]; 0.00186059 [batch three vs. batch two, downreg.]; 0.00779671 [LGOoe atml1-3 vs. lgo-2, upreg.]
lipid binding [GO:0008289]	2.60179e-06 [LGOoe vs. lgo-2, downreg.]; 5.15297e-05 [LGOoe atml1-3 vs. lgo-2, downreg.]; 0.00031156 [LGOoe atml1-3 vs. atml1-3, downreg.]; 0.000849776 [LGOoe atml1-3 vs. Col_WT, downreg.]; 0.0081004 [Col_WT vs. lgo-2, downreg.]; 0.00942569 [LGOoe vs. atml1-3, downreg.]
extracellular matrix [GO:0031012]	4.87967e-06 [LGOoe vs. atml1-3, upreg.]; 2.90122e-05 [LGOoe vs. LGOoe atml1-3, downreg.]; 0.000100082 [batch three vs. batch two, upreg.]
glucose import [GO:0046323]	5.75208e-06 [LGOoe atml1-3 vs. lgo-2, upreg.]; 7.70313e-05 [batch three vs. batch one, downreg.]; 0.000257609 [batch two vs. batch one, downreg.]
carbohydrate binding [GO:0030246]	6.44611e-06 [LGOoe vs. lgo-2, upreg.]; 0.000503545 [LGOoe atml1-3 vs. Col_WT, upreg.]; 0.00495982 [batch two vs. batch one, downreg.]; 0.00642472 [LGOoe atml1-3 vs. lgo-2, upreg.]
antiporter activity [GO:0015297]	8.66267e-06 [Col_WT vs. lgo-2, upreg.]; 0.00531097 [batch three vs. batch two, downreg.]
glucose transmembrane transporter activity [GO:0005355]	8.80702e-06 [LGOoe atml1-3 vs. lgo-2, upreg.]; 0.000207245 [batch three vs. batch one, downreg.]; 0.000562731 [batch two vs. batch one, downreg.]
transmembrane receptor protein tyrosine kinase signaling pathway [GO:0007169]	1.41073e-05 [LGOoe atml1-3 vs. lgo-2, downreg.]; 0.00680596 [LGOoe vs. lgo-2, downreg.]
oxidation-reduction process [GO:0055114]	1.45351e-05 [LGOoe atml1-3 vs. Col_WT, upreg.]; 0.000242434 [LGOoe atml1-3 vs. lgo-2, upreg.]; 0.00583807 [batch three vs. batch two, downreg.]; 0.00842615 [LGOoe vs. lgo-2, upreg.]
growth factor activity [GO:0008083]	1.81066e-05 [LGOoe vs. LGOoe atml1-3, downreg.]
regulation of systemic acquired resistance [GO:0010112]	2.08231e-05 [LGOoe atml1-3 vs. atml1-3, upreg.]; 0.000685356 [batch two vs. batch one, downreg.]; 0.000832645 [LGOoe atml1-3 vs. Col_WT, upreg.]; 0.00112645 [LGOoe atml1-3 vs. lgo-2, upreg.]; 0.00413311 [LGOoe vs. lgo-2, upreg.]; 0.00469105 [LGOoe vs. Col_WT, upreg.]
indole glucosinolate catabolic process [GO:0042344]	2.25626e-05 [LGOoe atml1-3 vs. lgo-2, upreg.]; 0.0011334 [LGOoe vs. lgo-2, upreg.]; 0.00972833 [batch three vs. batch one, downreg.]
plant-type cell wall [GO:0009505]	2.49497e-05 [LGOoe atml1-3 vs. atml1-3, downreg.]; 0.00010536 [LGOoe vs. atml1-3, downreg.]; 0.000767695 [LGOoe vs. lgo-2, downreg.]; 0.00272241 [batch three vs. batch two, upreg.]; 0.00405441 [batch three vs. batch one, upreg.]; 0.00478896 [LGOoe atml1-3 vs. lgo-2, downreg.]
calcium ion binding [GO:0005509]	2.53613e-05 [LGOoe vs. lgo-2, upreg.]; 0.000823239 [LGOoe atml1-3 vs. lgo-2, upreg.]; 0.00131231 [batch two vs. batch one, downreg.]
response to fungus [GO:0009620]	2.53993e-05 [LGOoe atml1-3 vs. lgo-2, upreg.]; 5.86205e-05 [batch two vs. batch one, downreg.]; 5.89051e-05 [LGOoe vs. lgo-2, upreg.]; 0.00296076 [LGOoe vs. atml1-3, upreg.]; 0.00972896 [batch three vs. batch one, downreg.]
defense response to other organism [GO:0098542]	2.63865e-05 [LGOoe vs. lgo-2, upreg.]; 0.0053824 [batch two vs. batch one, downreg.]
phototropism [GO:0009638]	3.0594e-05 [LGOoe atml1-3 vs. atml1-3, downreg.]; 0.00923349 [batch three vs. batch one, downreg.]
cysteine biosynthetic process [GO:0019344]	3.34335e-05 [LGOoe atml1-3 vs. lgo-2, upreg.]
oxylipin biosynthetic process [GO:0031408]	4.35184e-05 [LGOoe atml1-3 vs. lgo-2, upreg.]
hexose transmembrane transport [GO:0035428]	4.35184e-05 [LGOoe atml1-3 vs. lgo-2, upreg.]; 0.000316126 [batch three vs. batch one, downreg.]; 0.000900023 [batch two vs. batch one, downreg.]
lipid transport [GO:0006869]	4.59293e-05 [LGOoe atml1-3 vs. lgo-2, downreg.]; 0.000223121 [LGOoe vs. lgo-2, downreg.]; 0.00287177 [Col_WT vs. lgo-2, downreg.]; 0.00517093 [atml1-3 vs. lgo-2, downreg.]
integral component of plasma membrane [GO:0005887]	5.65697e-05 [LGOoe atml1-3 vs. lgo-2, upreg.]
proton-transporting ATP synthase activity, rotational mechanism [GO:0046933]	5.8536e-05 [atml1-3 vs. lgo-2, downreg.]; 0.0030899 [batch three vs. batch one, upreg.]; 0.00502166 [batch three vs. batch two, upreg.]; 0.00912695 [Col_WT vs. lgo-2, downreg.]
response to oxidative stress [GO:0006979]	6.63141e-05 [LGOoe vs. lgo-2, upreg.]; 0.000272767 [LGOoe atml1-3 vs. lgo-2, upreg.]; 0.000578183 [LGOoe vs. atml1-3, upreg.]; 0.00343799 [batch two vs. batch one, downreg.]; 0.0053297 [batch three vs. batch one, downreg.]; 0.00543492 [LGOoe vs. Col_WT, upreg.]
indoleacetic acid biosynthetic process [GO:0009684]	7.56308e-05 [LGOoe vs. Col_WT, upreg.]; 0.000123983 [LGOoe vs. lgo-2, upreg.]; 0.000330732 [LGOoe atml1-3 vs. atml1-3, upreg.]; 0.000456853 [LGOoe atml1-3 vs. Col_WT, upreg.]; 0.000914342 [LGOoe vs. atml1-3, upreg.]; 0.0065061 [LGOoe atml1-3 vs. lgo-2, upreg.]
oxygen binding [GO:0019825]	8.54446e-05 [LGOoe vs. lgo-2, upreg.]; 0.000672817 [LGOoe atml1-3 vs. Col_WT, upreg.]; 0.00128057 [LGOoe atml1-3 vs. atml1-3, upreg.]; 0.00157033 [LGOoe vs. Col_WT, upreg.]; 0.00157953 [LGOoe atml1-3 vs. lgo-2, upreg.]; 0.00388169 [LGOoe vs. atml1-3, upreg.]
heme binding [GO:0020037]	9.22733e-05 [LGOoe atml1-3 vs. Col_WT, upreg.]; 0.000714271 [LGOoe vs. Col_WT, upreg.]; 0.000791431 [LGOoe atml1-3 vs. lgo-2, upreg.]; 0.000890424 [LGOoe vs. lgo-2, upreg.]; 0.00170073 [LGOoe atml1-3 vs. atml1-3, upreg.]
cellular heat acclimation [GO:0070370]	0.000112295 [LGOoe atml1-3 vs. atml1-3, upreg.]; 0.000293428 [batch two vs. batch one, downreg.]; 0.000807443 [LGOoe vs. lgo-2, upreg.]; 0.00159582 [LGOoe vs. Col_WT, upreg.]; 0.0083688 [LGOoe vs. atml1-3, upreg.]
response to herbivore [GO:0080027]	0.000112295 [LGOoe atml1-3 vs. atml1-3, upreg.]; 0.00233347 [LGOoe atml1-3 vs. lgo-2, upreg.]
FK506 binding [GO:0005528]	0.000150923 [LGOoe vs. LGOoe atml1-3, upreg.]
camalexin binding [GO:2001147]	0.000173634 [LGOoe vs. atml1-3, upreg.]; 0.000321709 [LGOoe vs. lgo-2, upreg.]; 0.0035073 [batch three vs. batch one, downreg.]; 0.00470897 [batch two vs. batch one, downreg.]
quercitrin binding [GO:2001227]	0.000173634 [LGOoe vs. atml1-3, upreg.]; 0.000321709 [LGOoe vs. lgo-2, upreg.]; 0.0035073 [batch three vs. batch one, downreg.]; 0.00470897 [batch two vs. batch one, downreg.]
defense response to fungus [GO:0050832]	0.000183117 [LGOoe vs. lgo-2, upreg.]; 0.000210462 [LGOoe vs. atml1-3, upreg.]; 0.00117249 [LGOoe atml1-3 vs. Col_WT, upreg.]; 0.00220642 [batch two vs. batch one, downreg.]; 0.0028487 [LGOoe vs. Col_WT, upreg.]; 0.00506917 [LGOoe atml1-3 vs. atml1-3, upreg.]
ATP synthesis coupled proton transport [GO:0015986]	0.000186277 [atml1-3 vs. lgo-2, downreg.]; 0.00034023 [batch three vs. batch two, upreg.]; 0.000360616 [batch three vs. batch one, upreg.]
response to arsenic-containing substance [GO:0046685]	0.000198245 [LGOoe vs. LGOoe atml1-3, upreg.]; 0.0014626 [batch three vs. batch two, upreg.]
chitin binding [GO:0008061]	0.00020204 [LGOoe vs. lgo-2, upreg.]; 0.00134766 [LGOoe vs. atml1-3, upreg.]; 0.00466147 [batch two vs. batch one, downreg.]; 0.00979913 [LGOoe atml1-3 vs. lgo-2, upreg.]
tryptophan catabolic process [GO:0006569]	0.00021621 [LGOoe atml1-3 vs. lgo-2, upreg.]; 0.000361739 [LGOoe vs. Col_WT, upreg.]; 0.000976805 [LGOoe atml1-3 vs. atml1-3, upreg.]; 0.00121573 [LGOoe atml1-3 vs. Col_WT, upreg.]; 0.00194892 [LGOoe vs. atml1-3, upreg.]; 0.00368076 [LGOoe vs. lgo-2, upreg.]
indole glucosinolate biosynthetic process [GO:0009759]	0.000217908 [LGOoe vs. Col_WT, upreg.]; 0.0011804 [LGOoe vs. atml1-3, upreg.]; 0.00223741 [LGOoe vs. lgo-2, upreg.]; 0.00462236 [LGOoe atml1-3 vs. lgo-2, upreg.]
sugar:proton symporter activity [GO:0005351]	0.000226631 [LGOoe atml1-3 vs. lgo-2, upreg.]; 0.00137211 [batch three vs. batch one, downreg.]
oxidoreductase activity, acting on paired donors, with incorporation or reduction of molecular oxygen, NAD(P)H as one donor, and incorporation of one atom of oxygen [GO:0016709]	0.000228724 [LGOoe vs. lgo-2, upreg.]; 0.00064318 [LGOoe vs. Col_WT, upreg.]; 0.0012053 [LGOoe vs. atml1-3, upreg.]; 0.00408606 [LGOoe atml1-3 vs. Col_WT, upreg.]; 0.00886353 [LGOoe atml1-3 vs. atml1-3, upreg.]
central vacuole [GO:0042807]	0.000231904 [LGOoe atml1-3 vs. lgo-2, downreg.]; 0.000844343 [LGOoe vs. lgo-2, downreg.]; 0.0047244 [Col_WT vs. lgo-2, downreg.]; 0.00649093 [atml1-3 vs. lgo-2, downreg.]; 0.00856348 [batch three vs. batch one, upreg.]
cell proliferation [GO:0008283]	0.000235889 [LGOoe vs. LGOoe atml1-3, downreg.]
pollen tube tip [GO:0090404]	0.000249976 [LGOoe atml1-3 vs. Col_WT, upreg.]; 0.00358967 [LGOoe atml1-3 vs. lgo-2, upreg.]; 0.0079365 [batch three vs. batch two, upreg.]
cell wall organization [GO:0071555]	0.000256043 [LGOoe vs. atml1-3, downreg.]; 0.000322294 [batch three vs. batch two, upreg.]
cysteine-type endopeptidase inhibitor activity [GO:0004869]	0.000257971 [LGOoe vs. atml1-3, downreg.]
response to ethylene [GO:0009723]	0.000278924 [LGOoe vs. atml1-3, upreg.]; 0.000881135 [LGOoe atml1-3 vs. lgo-2, upreg.]; 0.00109661 [LGOoe vs. lgo-2, upreg.]; 0.00182992 [LGOoe atml1-3 vs. atml1-3, upreg.]; 0.00303868 [batch two vs. batch one, downreg.]; 0.00665316 [LGOoe vs. Col_WT, upreg.]
DNA binding [GO:0003677]	0.000284329 [LGOoe atml1-3 vs. lgo-2, downreg.]
pollen development [GO:0009555]	0.000376664 [LGOoe atml1-3 vs. lgo-2, upreg.]
glucuronoxylan biosynthetic process [GO:0010417]	0.000421871 [LGOoe vs. atml1-3, downreg.]; 0.00110435 [LGOoe atml1-3 vs. atml1-3, downreg.]; 0.00209657 [LGOoe vs. lgo-2, downreg.]
jasmonic acid metabolic process [GO:0009694]	0.000423319 [LGOoe atml1-3 vs. lgo-2, upreg.]; 0.00561746 [batch two vs. batch one, downreg.]; 0.00888507 [batch three vs. batch two, upreg.]
negative regulation of leaf senescence [GO:1900056]	0.000427729 [LGOoe vs. atml1-3, upreg.]
structural constituent of cell wall [GO:0005199]	0.000441274 [LGOoe vs. Col_WT, upreg.]; 0.00583524 [LGOoe vs. atml1-3, upreg.]
cellular response to hypoxia [GO:0071456]	0.000461928 [LGOoe vs. atml1-3, upreg.]; 0.00151468 [batch two vs. batch one, downreg.]; 0.00153829 [LGOoe vs. lgo-2, upreg.]
allene-oxide cyclase activity [GO:0046423]	0.000481594 [LGOoe atml1-3 vs. atml1-3, upreg.]; 0.000616158 [LGOoe atml1-3 vs. Col_WT, upreg.]; 0.00413947 [LGOoe atml1-3 vs. lgo-2, upreg.]
polyketide biosynthetic process [GO:0030639]	0.000491355 [LGOoe vs. LGOoe atml1-3, downreg.]; 0.00121093 [batch three vs. batch two, upreg.]; 0.00250323 [batch three vs. batch one, upreg.]
seed maturation [GO:0010431]	0.000504973 [Col_WT vs. lgo-2, downreg.]
sucrose transmembrane transporter activity [GO:0008515]	0.000535353 [LGOoe atml1-3 vs. atml1-3, upreg.]; 0.000767156 [LGOoe atml1-3 vs. Col_WT, upreg.]; 0.0011506 [LGOoe atml1-3 vs. lgo-2, upreg.]
respiratory burst [GO:0045730]	0.000540456 [LGOoe vs. Col_WT, upreg.]; 0.00145557 [LGOoe atml1-3 vs. atml1-3, upreg.]
jasmonic acid mediated signaling pathway [GO:0009867]	0.000553934 [LGOoe atml1-3 vs. atml1-3, upreg.]; 0.000586695 [LGOoe atml1-3 vs. lgo-2, upreg.]; 0.000911315 [LGOoe atml1-3 vs. Col_WT, upreg.]; 0.00498322 [batch three vs. batch two, upreg.]; 0.00508014 [batch three vs. batch one, downreg.]
oxidoreductase activity [GO:0016491]	0.000588143 [LGOoe atml1-3 vs. lgo-2, upreg.]; 0.00805612 [LGOoe atml1-3 vs. Col_WT, upreg.]
DNA-directed RNA polymerase activity [GO:0003899]	0.000603861 [atml1-3 vs. lgo-2, downreg.]
sucrose transport [GO:0015770]	0.000604359 [LGOoe atml1-3 vs. atml1-3, upreg.]; 0.000832645 [LGOoe atml1-3 vs. Col_WT, upreg.]
salicylic acid mediated signaling pathway [GO:0009863]	0.000631617 [LGOoe vs. atml1-3, upreg.]; 0.00164496 [batch two vs. batch one, downreg.]; 0.00182415 [batch three vs. batch one, downreg.]
regulation of defense response [GO:0031347]	0.000631815 [LGOoe vs. atml1-3, upreg.]; 0.00946605 [batch two vs. batch one, downreg.]
tetraketide alpha-pyrone synthase activity [GO:0090439]	0.000713755 [LGOoe vs. LGOoe atml1-3, downreg.]; 0.00104927 [batch three vs. batch two, upreg.]; 0.00221713 [batch three vs. batch one, upreg.]
glucosinolate:proton symporter activity [GO:0090448]	0.000715071 [LGOoe atml1-3 vs. lgo-2, upreg.]
palmitoyl-(protein) hydrolase activity [GO:0008474]	0.000777282 [LGOoe vs. Col_WT, upreg.]; 0.00219456 [LGOoe atml1-3 vs. atml1-3, upreg.]; 0.00237755 [Col_WT vs. lgo-2, upreg.]; 0.00279885 [LGOoe atml1-3 vs. Col_WT, upreg.]; 0.00461335 [LGOoe vs. atml1-3, upreg.]; 0.0083858 [LGOoe vs. lgo-2, upreg.]
thiosulfate sulfurtransferase activity [GO:0004792]	0.000797888 [LGOoe atml1-3 vs. atml1-3, upreg.]; 0.00102002 [LGOoe atml1-3 vs. Col_WT, upreg.]
phloem glucosinolate loading [GO:0090449]	0.00080016 [LGOoe atml1-3 vs. lgo-2, upreg.]
glucosinolate transport [GO:1901349]	0.00080016 [LGOoe atml1-3 vs. lgo-2, upreg.]
organ morphogenesis [GO:0009887]	0.000800523 [LGOoe vs. LGOoe atml1-3, downreg.]
sulfate assimilation [GO:0000103]	0.000846 [LGOoe atml1-3 vs. lgo-2, upreg.]
response to desiccation [GO:0009269]	0.000848643 [LGOoe atml1-3 vs. atml1-3, upreg.]; 0.00116717 [LGOoe atml1-3 vs. Col_WT, upreg.]; 0.00175403 [LGOoe atml1-3 vs. lgo-2, upreg.]; 0.00572178 [LGOoe vs. lgo-2, upreg.]; 0.00585186 [LGOoe vs. Col_WT, upreg.]
regulation of timing of transition from vegetative to reproductive phase [GO:0048510]	0.00089708 [LGOoe vs. lgo-2, downreg.]
cell wall [GO:0005618]	0.000926396 [LGOoe vs. Col_WT, upreg.]; 0.00977355 [LGOoe vs. atml1-3, downreg.]
embryo development ending in seed dormancy [GO:0009793]	0.000932801 [Col_WT vs. lgo-2, downreg.]; 0.00231988 [atml1-3 vs. lgo-2, downreg.]
flavonoid 3'-monooxygenase activity [GO:0016711]	0.000951814 [LGOoe vs. Col_WT, downreg.]; 0.00243902 [LGOoe vs. atml1-3, downreg.]; 0.00380726 [LGOoe atml1-3 vs. atml1-3, downreg.]; 0.00547293 [LGOoe vs. lgo-2, downreg.]
desulfoglucosinolate sulfotransferase activity [GO:0047364]	0.000953644 [LGOoe vs. lgo-2, upreg.]; 0.00210709 [LGOoe atml1-3 vs. lgo-2, upreg.]
carboxylic ester hydrolase activity [GO:0052689]	0.00103503 [LGOoe atml1-3 vs. atml1-3, downreg.]
plant-type vacuole [GO:0000325]	0.00107121 [LGOoe atml1-3 vs. lgo-2, upreg.]; 0.0032913 [LGOoe atml1-3 vs. atml1-3, upreg.]
auxin-activated signaling pathway [GO:0009734]	0.00108639 [LGOoe atml1-3 vs. lgo-2, downreg.]
protein disulfide oxidoreductase activity [GO:0015035]	0.00109411 [LGOoe atml1-3 vs. atml1-3, upreg.]
phosphate ion homeostasis [GO:0055062]	0.00112645 [LGOoe atml1-3 vs. lgo-2, upreg.]
hydrogen sulfide biosynthetic process [GO:0070814]	0.00113603 [LGOoe atml1-3 vs. lgo-2, upreg.]; 0.00268148 [LGOoe atml1-3 vs. atml1-3, upreg.]; 0.00332957 [LGOoe atml1-3 vs. Col_WT, upreg.]; 0.00991242 [LGOoe vs. lgo-2, upreg.]
regulation of salicylic acid biosynthetic process [GO:0080142]	0.0011804 [LGOoe vs. atml1-3, upreg.]; 0.0012486 [batch two vs. batch one, downreg.]
phyllome development [GO:0048827]	0.00124899 [LGOoe atml1-3 vs. lgo-2, downreg.]
lipid oxidation [GO:0034440]	0.001251 [LGOoe atml1-3 vs. lgo-2, upreg.]
galactosyltransferase activity [GO:0008378]	0.00135367 [LGOoe vs. lgo-2, downreg.]
induction of programmed cell death [GO:0012502]	0.00141278 [LGOoe vs. LGOoe atml1-3, upreg.]
protein unfolding [GO:0043335]	0.00141278 [LGOoe vs. LGOoe atml1-3, upreg.]; 0.00386978 [LGOoe atml1-3 vs. Col_WT, downreg.]; 0.0041769 [LGOoe atml1-3 vs. atml1-3, downreg.]
regulation of response to water deprivation [GO:2000070]	0.00143782 [LGOoe vs. lgo-2, upreg.]; 0.00232205 [LGOoe vs. Col_WT, upreg.]; 0.00410125 [LGOoe atml1-3 vs. lgo-2, upreg.]; 0.00615652 [LGOoe atml1-3 vs. atml1-3, upreg.]; 0.0076209 [LGOoe atml1-3 vs. Col_WT, upreg.]
9-cis-epoxycarotenoid dioxygenase activity [GO:0045549]	0.00151973 [LGOoe atml1-3 vs. Col_WT, upreg.]; 0.00998618 [LGOoe atml1-3 vs. lgo-2, upreg.]
adenylylsulfate kinase activity [GO:0004020]	0.00165573 [LGOoe atml1-3 vs. atml1-3, upreg.]; 0.00211333 [LGOoe atml1-3 vs. Col_WT, upreg.]; 0.00636453 [LGOoe vs. lgo-2, upreg.]
phosphatidylethanolamine binding [GO:0008429]	0.00165573 [LGOoe atml1-3 vs. atml1-3, upreg.]; 0.00211333 [LGOoe atml1-3 vs. Col_WT, upreg.]
regulation of glucosinolate biosynthetic process [GO:0010439]	0.00166834 [LGOoe atml1-3 vs. lgo-2, upreg.]; 0.00342499 [LGOoe atml1-3 vs. atml1-3, upreg.]; 0.00424948 [LGOoe atml1-3 vs. Col_WT, upreg.]
regulation of anion transmembrane transport [GO:1903959]	0.00166834 [LGOoe atml1-3 vs. lgo-2, upreg.]; 0.00424948 [LGOoe atml1-3 vs. Col_WT, upreg.]
water channel activity [GO:0015250]	0.00169496 [LGOoe atml1-3 vs. lgo-2, downreg.]; 0.00206188 [batch three vs. batch one, upreg.]
cellular response to acid chemical [GO:0071229]	0.00174819 [LGOoe atml1-3 vs. atml1-3, upreg.]; 0.00195448 [LGOoe atml1-3 vs. Col_WT, upreg.]; 0.0059026 [LGOoe atml1-3 vs. lgo-2, upreg.]; 0.0068214 [batch two vs. batch one, downreg.]
response to osmotic stress [GO:0006970]	0.0017754 [LGOoe vs. Col_WT, upreg.]; 0.00752334 [batch three vs. batch two, upreg.]
ribonuclease T2 activity [GO:0033897]	0.00178359 [LGOoe vs. LGOoe atml1-3, downreg.]; 0.00677707 [LGOoe atml1-3 vs. lgo-2, upreg.]
monooxygenase activity [GO:0004497]	0.00181336 [LGOoe atml1-3 vs. lgo-2, upreg.]
ethylene-activated signaling pathway [GO:0009873]	0.00181949 [LGOoe vs. atml1-3, upreg.]; 0.00584612 [batch two vs. batch one, downreg.]; 0.00846322 [LGOoe atml1-3 vs. Col_WT, upreg.]
water homeostasis [GO:0030104]	0.0018828 [LGOoe atml1-3 vs. lgo-2, downreg.]
C-22 sterol desaturase activity [GO:0000249]	0.00188463 [LGOoe vs. lgo-2, upreg.]
24-methylenesterol C-methyltransferase activity [GO:0030797]	0.00190278 [LGOoe vs. Col_WT, downreg.]; 0.00487224 [LGOoe vs. atml1-3, downreg.]
galactolipid galactosyltransferase activity [GO:0046480]	0.00190278 [LGOoe vs. Col_WT, downreg.]; 0.00487224 [LGOoe vs. atml1-3, downreg.]; 0.00653321 [LGOoe atml1-3 vs. Col_WT, downreg.]; 0.00760025 [LGOoe atml1-3 vs. atml1-3, downreg.]
cellobiose glucosidase activity [GO:0080079]	0.00190278 [LGOoe vs. Col_WT, downreg.]; 0.00487224 [LGOoe vs. atml1-3, downreg.]; 0.00653321 [LGOoe atml1-3 vs. Col_WT, downreg.]; 0.00760025 [LGOoe atml1-3 vs. atml1-3, downreg.]
response to ozone [GO:0010193]	0.00190734 [LGOoe atml1-3 vs. lgo-2, upreg.]
glucosinolate metabolic process [GO:0019760]	0.00190734 [LGOoe atml1-3 vs. lgo-2, upreg.]
indole glucosinolate metabolic process [GO:0042343]	0.00192757 [LGOoe atml1-3 vs. atml1-3, upreg.]; 0.00263733 [LGOoe atml1-3 vs. Col_WT, upreg.]; 0.00609257 [batch two vs. batch one, downreg.]
blue light signaling pathway [GO:0009785]	0.00198636 [LGOoe atml1-3 vs. atml1-3, downreg.]
adenylyl-sulfate reductase activity [GO:0009973]	0.00210709 [LGOoe atml1-3 vs. lgo-2, upreg.]
adenylyl-sulfate reductase (glutathione) activity [GO:0033741]	0.00210709 [LGOoe atml1-3 vs. lgo-2, upreg.]
coenzyme binding [GO:0050662]	0.00215924 [LGOoe atml1-3 vs. lgo-2, upreg.]; 0.00675219 [batch three vs. batch two, downreg.]
ER body [GO:0010168]	0.00217588 [LGOoe atml1-3 vs. atml1-3, upreg.]; 0.00755643 [LGOoe vs. lgo-2, upreg.]
protein depalmitoylation [GO:0002084]	0.0022096 [Col_WT vs. lgo-2, upreg.]
triglyceride lipase activity [GO:0004806]	0.00223652 [LGOoe vs. atml1-3, upreg.]
peroxidase activity [GO:0004601]	0.00229152 [LGOoe atml1-3 vs. Col_WT, upreg.]
extracellular region [GO:0005576]	0.00233716 [LGOoe vs. LGOoe atml1-3, downreg.]; 0.00646427 [LGOoe atml1-3 vs. atml1-3, downreg.]; 0.00871248 [LGOoe atml1-3 vs. Col_WT, upreg.]
abscisic acid metabolic process [GO:0009687]	0.00233994 [LGOoe atml1-3 vs. Col_WT, upreg.]; 0.00430024 [LGOoe atml1-3 vs. lgo-2, upreg.]
sulfate reduction [GO:0019419]	0.00235535 [LGOoe atml1-3 vs. lgo-2, upreg.]
carboxylic acid catabolic process [GO:0046395]	0.00242055 [LGOoe atml1-3 vs. lgo-2, upreg.]
tripeptide transport [GO:0042939]	0.00251564 [LGOoe atml1-3 vs. Col_WT, upreg.]
cellular lipid catabolic process [GO:0044242]	0.00257166 [LGOoe atml1-3 vs. lgo-2, upreg.]
response to phenylpropanoid [GO:0080184]	0.00257985 [LGOoe vs. atml1-3, downreg.]; 0.0041769 [LGOoe atml1-3 vs. atml1-3, downreg.]; 0.00577396 [LGOoe vs. lgo-2, downreg.]
glucosidase activity [GO:0015926]	0.0027813 [LGOoe vs. lgo-2, upreg.]
L-aspartate:2-oxoglutarate aminotransferase activity [GO:0004069]	0.00280486 [LGOoe atml1-3 vs. atml1-3, upreg.]; 0.00357437 [LGOoe atml1-3 vs. Col_WT, upreg.]
extracellular region part [GO:0044421]	0.00281942 [LGOoe vs. atml1-3, downreg.]
response to vitamin B1 [GO:0010266]	0.00282364 [LGOoe vs. LGOoe atml1-3, upreg.]
sexual reproduction [GO:0019953]	0.00284476 [LGOoe vs. atml1-3, downreg.]
response to cadmium ion [GO:0046686]	0.00285117 [LGOoe vs. lgo-2, upreg.]; 0.00356208 [LGOoe vs. atml1-3, upreg.]; 0.00587601 [LGOoe atml1-3 vs. atml1-3, upreg.]
secondary metabolite biosynthetic process [GO:0044550]	0.00293711 [LGOoe vs. Col_WT, upreg.]
glutathione transferase activity [GO:0004364]	0.00302282 [LGOoe vs. lgo-2, upreg.]
plastid [GO:0009536]	0.00304713 [atml1-3 vs. lgo-2, downreg.]
positive regulation of cell death [GO:0010942]	0.00310496 [LGOoe vs. atml1-3, upreg.]; 0.00762997 [LGOoe vs. lgo-2, upreg.]
regulation of secondary metabolite biosynthetic process [GO:1900376]	0.00310496 [LGOoe vs. atml1-3, upreg.]; 0.00762997 [LGOoe vs. lgo-2, upreg.]
cellular response to jasmonic acid stimulus [GO:0071395]	0.00315235 [LGOoe vs. atml1-3, upreg.]
glucose-1-phosphate adenylyltransferase complex [GO:0010170]	0.00335262 [LGOoe atml1-3 vs. Col_WT, downreg.]; 0.00394425 [LGOoe atml1-3 vs. atml1-3, downreg.]
negative regulation of flower development [GO:0009910]	0.00343671 [LGOoe vs. atml1-3, upreg.]
response to brassinosteroid [GO:0009741]	0.00354276 [LGOoe atml1-3 vs. Col_WT, downreg.]; 0.00439421 [LGOoe atml1-3 vs. atml1-3, downreg.]; 0.00492456 [LGOoe atml1-3 vs. lgo-2, downreg.]
tropism [GO:0009606]	0.00372224 [LGOoe atml1-3 vs. lgo-2, downreg.]
enzyme-directed rRNA pseudouridine synthesis [GO:0000455]	0.00386978 [LGOoe atml1-3 vs. Col_WT, downreg.]
maturation of LSU-rRNA from tetracistronic rRNA transcript (SSU-rRNA, LSU-rRNA, 4.5S-rRNA, 5S-rRNA) [GO:0000488]	0.00386978 [LGOoe atml1-3 vs. Col_WT, downreg.]
maturation of SSU-rRNA from tetracistronic rRNA transcript (SSU-rRNA, LSU-rRNA, 4.5S-rRNA, 5S-rRNA) [GO:0000489]	0.00386978 [LGOoe atml1-3 vs. Col_WT, downreg.]
negative regulation of DNA endoreduplication [GO:0032876]	0.00388163 [LGOoe atml1-3 vs. lgo-2, downreg.]
positive regulation of sulfur metabolic process [GO:0051176]	0.00401663 [LGOoe vs. atml1-3, upreg.]
linoleate 13S-lipoxygenase activity [GO:0016165]	0.00413947 [LGOoe atml1-3 vs. lgo-2, upreg.]
regulation of inflorescence meristem growth [GO:0010081]	0.0041769 [LGOoe atml1-3 vs. atml1-3, downreg.]; 0.00577396 [LGOoe vs. lgo-2, downreg.]
potassium ion export [GO:0071435]	0.0041769 [LGOoe atml1-3 vs. atml1-3, downreg.]
endoplasmic reticulum lumen [GO:0005788]	0.00422914 [LGOoe vs. lgo-2, upreg.]
phospholipase activity [GO:0004620]	0.00423933 [LGOoe vs. atml1-3, upreg.]
stomatal complex morphogenesis [GO:0010103]	0.00436162 [LGOoe atml1-3 vs. lgo-2, downreg.]
post-embryonic development [GO:0009791]	0.0043995 [LGOoe vs. lgo-2, downreg.]
sucrose alpha-glucosidase activity [GO:0004575]	0.0044617 [LGOoe atml1-3 vs. lgo-2, upreg.]
pyridoxal phosphate binding [GO:0030170]	0.0044841 [LGOoe atml1-3 vs. lgo-2, upreg.]
cytoplasm [GO:0005737]	0.00449044 [LGOoe vs. LGOoe atml1-3, upreg.]
cAMP binding [GO:0030552]	0.00449434 [LGOoe vs. lgo-2, upreg.]
cGMP binding [GO:0030553]	0.00449434 [LGOoe vs. lgo-2, upreg.]
glutathione metabolic process [GO:0006749]	0.00452636 [LGOoe atml1-3 vs. Col_WT, upreg.]; 0.00634027 [LGOoe vs. lgo-2, upreg.]
indole-3-acetic acid amido synthetase activity [GO:0010279]	0.00460051 [LGOoe vs. lgo-2, upreg.]; 0.00551372 [batch two vs. batch one, downreg.]
amino acid transmembrane export [GO:0044746]	0.00462236 [LGOoe atml1-3 vs. lgo-2, upreg.]
sesquiterpenoid metabolic process [GO:0006714]	0.00469566 [LGOoe atml1-3 vs. atml1-3, upreg.]
indole-containing compound metabolic process [GO:0042430]	0.00472401 [LGOoe vs. lgo-2, upreg.]; 0.00489501 [LGOoe atml1-3 vs. lgo-2, upreg.]
glucosinolate catabolic process [GO:0019762]	0.00478233 [Col_WT vs. lgo-2, upreg.]; 0.00722829 [LGOoe atml1-3 vs. atml1-3, upreg.]
beta-1,3-galactosyltransferase activity [GO:0048531]	0.00487224 [LGOoe vs. atml1-3, downreg.]; 0.00760025 [LGOoe atml1-3 vs. atml1-3, downreg.]
oligopeptide transport [GO:0006857]	0.00490109 [LGOoe atml1-3 vs. lgo-2, upreg.]
negative regulation of abscisic acid-activated signaling pathway [GO:0009788]	0.00490751 [LGOoe atml1-3 vs. Col_WT, upreg.]
pectin biosynthetic process [GO:0045489]	0.00499896 [LGOoe vs. atml1-3, downreg.]
sesquiterpenoid biosynthetic process [GO:0016106]	0.00500654 [LGOoe atml1-3 vs. lgo-2, upreg.]
cellular response to hormone stimulus [GO:0032870]	0.0050398 [LGOoe atml1-3 vs. lgo-2, downreg.]
response to biotic stimulus [GO:0009607]	0.00512557 [Col_WT vs. atml1-3, upreg.]
positive regulation of development, heterochronic [GO:0045962]	0.00512808 [LGOoe atml1-3 vs. lgo-2, downreg.]
iron ion binding [GO:0005506]	0.00513345 [LGOoe atml1-3 vs. atml1-3, upreg.]; 0.00522881 [LGOoe vs. lgo-2, upreg.]; 0.0076584 [LGOoe atml1-3 vs. lgo-2, upreg.]
cellular oxidant detoxification [GO:0098869]	0.00525661 [LGOoe vs. Col_WT, upreg.]
chitinase activity [GO:0004568]	0.00526068 [LGOoe vs. atml1-3, upreg.]
plant-type cell wall organization [GO:0009664]	0.00531393 [LGOoe vs. Col_WT, upreg.]
ferulate 5-hydroxylase activity [GO:0046424]	0.00535396 [LGOoe vs. Col_WT, upreg.]
transmembrane signaling receptor activity [GO:0004888]	0.00543841 [LGOoe vs. lgo-2, upreg.]; 0.0080954 [batch two vs. batch one, downreg.]
negative regulation of defense response to bacterium [GO:1900425]	0.0054498 [LGOoe vs. lgo-2, upreg.]
flower development [GO:0009908]	0.00551009 [LGOoe vs. lgo-2, downreg.]; 0.00590503 [LGOoe atml1-3 vs. lgo-2, downreg.]
secondary metabolic process [GO:0019748]	0.00551375 [LGOoe atml1-3 vs. atml1-3, upreg.]
cellular biogenic amine biosynthetic process [GO:0042401]	0.00576462 [LGOoe atml1-3 vs. lgo-2, upreg.]
negative regulation of wax biosynthetic process [GO:1904277]	0.00577396 [LGOoe vs. lgo-2, downreg.]
response to oomycetes [GO:0002239]	0.00578658 [LGOoe atml1-3 vs. lgo-2, upreg.]
phosphate ion transport [GO:0006817]	0.00578658 [LGOoe atml1-3 vs. lgo-2, upreg.]
maintenance of seed dormancy by absisic acid [GO:0098755]	0.00608108 [LGOoe vs. Col_WT, upreg.]
negative regulation of chlorophyll catabolic process [GO:1903647]	0.00608108 [LGOoe vs. Col_WT, upreg.]
cellular response to abscisic acid stimulus [GO:0071215]	0.00609355 [Col_WT vs. lgo-2, downreg.]
anthocyanin-containing compound biosynthetic process [GO:0009718]	0.00612894 [LGOoe vs. LGOoe atml1-3, downreg.]
serine-type peptidase activity [GO:0008236]	0.00625853 [LGOoe atml1-3 vs. atml1-3, downreg.]
nucleoside transport [GO:0015858]	0.00639753 [LGOoe atml1-3 vs. Col_WT, upreg.]
spermidine:coumaroyl CoA N-acyltransferase activity [GO:0080073]	0.00653321 [LGOoe atml1-3 vs. Col_WT, downreg.]
xyloglucan metabolic process [GO:0010411]	0.00675071 [LGOoe atml1-3 vs. lgo-2, downreg.]
serine-type carboxypeptidase activity [GO:0004185]	0.00676934 [LGOoe atml1-3 vs. lgo-2, downreg.]
L-glutamine transmembrane transporter activity [GO:0015186]	0.00677707 [LGOoe atml1-3 vs. lgo-2, upreg.]
tetrapyrrole binding [GO:0046906]	0.00678758 [LGOoe vs. atml1-3, upreg.]
arsenate reductase (glutaredoxin) activity [GO:0008794]	0.00688295 [LGOoe atml1-3 vs. atml1-3, upreg.]
exocytosis [GO:0006887]	0.00694966 [LGOoe vs. Col_WT, upreg.]
Golgi membrane [GO:0000139]	0.00720135 [LGOoe vs. atml1-3, downreg.]
aging [GO:0007568]	0.00720563 [LGOoe atml1-3 vs. lgo-2, upreg.]
protein folding [GO:0006457]	0.00725439 [LGOoe vs. LGOoe atml1-3, upreg.]
UDP-xylose transmembrane transporter activity [GO:0005464]	0.00729967 [LGOoe vs. atml1-3, downreg.]
glucuronoxylan 4-O-methyltransferase activity [GO:0030775]	0.00729967 [LGOoe vs. atml1-3, downreg.]
proton-transporting ATP synthase complex, catalytic core F(1) [GO:0045261]	0.00734062 [Col_WT vs. lgo-2, downreg.]
respiratory burst involved in defense response [GO:0002679]	0.0075598 [LGOoe atml1-3 vs. lgo-2, upreg.]
cofactor binding [GO:0048037]	0.00759606 [LGOoe atml1-3 vs. Col_WT, upreg.]; 0.00896417 [batch three vs. batch two, downreg.]
fruit ripening [GO:0009835]	0.0076209 [LGOoe atml1-3 vs. Col_WT, upreg.]
regulation of transcription, DNA-templated [GO:0006355]	0.00769446 [LGOoe atml1-3 vs. lgo-2, downreg.]
UDP-xylose transport [GO:0015790]	0.00772008 [LGOoe vs. atml1-3, downreg.]
microsporocyte differentiation [GO:0010480]	0.00772482 [LGOoe atml1-3 vs. Col_WT, downreg.]
cell differentiation [GO:0030154]	0.00776881 [LGOoe vs. LGOoe atml1-3, downreg.]
antioxidant activity [GO:0016209]	0.00785535 [LGOoe atml1-3 vs. lgo-2, upreg.]
potassium channel activity [GO:0005267]	0.00788151 [LGOoe vs. lgo-2, upreg.]
response to toxic substance [GO:0009636]	0.00791824 [LGOoe atml1-3 vs. lgo-2, upreg.]
response to oxygen-containing compound [GO:1901700]	0.0079942 [LGOoe atml1-3 vs. Col_WT, upreg.]
peptide metabolic process [GO:0006518]	0.00800597 [LGOoe atml1-3 vs. lgo-2, upreg.]
cellular response to red light [GO:0071491]	0.00809147 [LGOoe atml1-3 vs. lgo-2, downreg.]
vesicle docking [GO:0048278]	0.0082149 [LGOoe vs. Col_WT, upreg.]
regulation of floral meristem growth [GO:0010080]	0.00833662 [LGOoe atml1-3 vs. atml1-3, downreg.]
DNA-3-methyladenine glycosylase activity [GO:0008725]	0.00853581 [LGOoe vs. Col_WT, downreg.]
ion transmembrane transport [GO:0034220]	0.00874809 [Col_WT vs. lgo-2, downreg.]
terpenoid biosynthetic process [GO:0016114]	0.00875132 [LGOoe atml1-3 vs. atml1-3, upreg.]
intracellular part [GO:0044424]	0.00880315 [LGOoe vs. lgo-2, upreg.]
high-affinity hydrogen:glucose symporter activity [GO:0005358]	0.00904224 [LGOoe atml1-3 vs. atml1-3, upreg.]
farnesoic acid O-methyltransferase activity [GO:0019010]	0.00904224 [LGOoe atml1-3 vs. atml1-3, upreg.]
abscisic acid glucose ester beta-glucosidase activity [GO:0051993]	0.00904224 [LGOoe atml1-3 vs. atml1-3, upreg.]
(E,E)-geranyllinalool synthase activity [GO:0080013]	0.00904224 [LGOoe atml1-3 vs. atml1-3, upreg.]
hormone-mediated signaling pathway [GO:0009755]	0.00909789 [LGOoe atml1-3 vs. atml1-3, upreg.]
transcription, DNA-templated [GO:0006351]	0.00910878 [LGOoe atml1-3 vs. lgo-2, downreg.]
hydro-lyase activity [GO:0016836]	0.00928053 [LGOoe atml1-3 vs. lgo-2, upreg.]
single-organism catabolic process [GO:0044712]	0.00942511 [LGOoe atml1-3 vs. Col_WT, upreg.]
protein histidine kinase binding [GO:0043424]	0.0095401 [Col_WT vs. lgo-2, downreg.]
proton-transporting ATPase activity, rotational mechanism [GO:0046961]	0.0095401 [Col_WT vs. lgo-2, downreg.]
response to UV [GO:0009411]	0.00964576 [LGOoe atml1-3 vs. atml1-3, downreg.]
glucuronoxylan glucuronosyltransferase activity [GO:0080116]	0.00972133 [LGOoe vs. atml1-3, downreg.]
regulation of sulfur metabolic process [GO:0042762]	0.0098714 [LGOoe vs. lgo-2, upreg.]
regulation of anion channel activity [GO:0010359]	0.00991242 [LGOoe vs. lgo-2, upreg.]
defense response to Gram-negative bacterium [GO:0050829]	0.00991242 [LGOoe vs. lgo-2, upreg.]
L-alanine:2-oxoglutarate aminotransferase activity [GO:0004021]	0.00998618 [LGOoe atml1-3 vs. lgo-2, upreg.]

## Sheet: GO terms-batch primary
GO term	p-value [condition]
ATP binding [GO:0005524]	1.76927e-23 [batch three vs. batch one, downreg.]; 1.68917e-13 [batch two vs. batch one, downreg.]; 0.000141069 [LGOoe vs. lgo-2, upreg.]; 0.00363961 [LGOoe vs. Col_WT, upreg.]; 0.00605941 [batch three vs. batch two, downreg.]
ADP binding [GO:0043531]	1.62126e-18 [batch three vs. batch one, downreg.]; 0.000581264 [LGOoe vs. lgo-2, upreg.]; 0.00118139 [batch two vs. batch one, downreg.]; 0.0014924 [batch three vs. batch two, downreg.]; 0.00159176 [LGOoe vs. Col_WT, upreg.]
plasma membrane [GO:0005886]	2.19225e-13 [batch two vs. batch one, downreg.]; 1.10695e-08 [LGOoe vs. lgo-2, upreg.]; 1.86753e-08 [batch three vs. batch one, downreg.]; 3.84212e-08 [batch three vs. batch two, upreg.]; 1.91836e-06 [LGOoe atml1-3 vs. lgo-2, upreg.]; 7.41597e-06 [LGOoe vs. atml1-3, upreg.]; 0.000185457 [LGOoe vs. Col_WT, upreg.]; 0.000626633 [LGOoe atml1-3 vs. Col_WT, upreg.]; 0.0038562 [LGOoe atml1-3 vs. atml1-…
defense response to bacterium [GO:0042742]	8.46144e-13 [batch three vs. batch one, downreg.]; 9.05405e-12 [LGOoe vs. lgo-2, upreg.]; 9.74433e-12 [batch two vs. batch one, downreg.]; 2.01235e-10 [LGOoe vs. atml1-3, upreg.]; 8.95539e-06 [LGOoe atml1-3 vs. atml1-3, upreg.]; 2.27757e-05 [LGOoe vs. Col_WT, upreg.]; 0.000314248 [LGOoe atml1-3 vs. lgo-2, upreg.]; 0.000593846 [LGOoe vs. LGOoe atml1-3, upreg.]; 0.00214674 [LGOoe atml1-3 vs. Col_WT…
response to jasmonic acid [GO:0009753]	1.02001e-11 [batch two vs. batch one, downreg.]; 9.58239e-09 [LGOoe atml1-3 vs. lgo-2, upreg.]; 5.37036e-07 [LGOoe vs. lgo-2, upreg.]; 9.16309e-06 [LGOoe atml1-3 vs. atml1-3, upreg.]; 0.000118245 [LGOoe vs. atml1-3, upreg.]; 0.00149531 [LGOoe vs. Col_WT, upreg.]; 0.00285066 [batch three vs. batch two, upreg.]; 0.00555669 [batch three vs. batch one, downreg.]; 0.00655467 [batch three vs. batch one…
protein phosphorylation [GO:0006468]	3.53514e-11 [batch two vs. batch one, downreg.]; 3.122e-06 [batch three vs. batch one, downreg.]; 1.4864e-05 [LGOoe vs. lgo-2, upreg.]; 0.00174439 [LGOoe vs. atml1-3, upreg.]; 0.00552426 [LGOoe atml1-3 vs. lgo-2, downreg.]; 0.00812285 [LGOoe atml1-3 vs. lgo-2, upreg.]
protein serine/threonine kinase activity [GO:0004674]	9.09672e-11 [batch two vs. batch one, downreg.]; 8.13499e-07 [batch three vs. batch one, downreg.]; 2.14836e-05 [LGOoe vs. lgo-2, upreg.]; 0.00177304 [LGOoe atml1-3 vs. lgo-2, downreg.]; 0.0020721 [LGOoe vs. lgo-2, downreg.]; 0.00387577 [LGOoe vs. atml1-3, upreg.]; 0.00574694 [LGOoe atml1-3 vs. Col_WT, upreg.]
response to salicylic acid [GO:0009751]	3.40849e-10 [batch two vs. batch one, downreg.]; 1.89721e-07 [LGOoe vs. atml1-3, upreg.]; 7.78253e-07 [LGOoe vs. lgo-2, upreg.]; 0.000569869 [batch three vs. batch one, downreg.]; 0.00128292 [LGOoe vs. Col_WT, upreg.]
chlorophyll binding [GO:0016168]	1.80138e-08 [batch three vs. batch two, downreg.]; 0.00465845 [batch three vs. batch one, upreg.]; 0.00740111 [LGOoe atml1-3 vs. atml1-3, downreg.]
plant-type hypersensitive response [GO:0009626]	2.63511e-08 [batch two vs. batch one, downreg.]; 1.24494e-06 [LGOoe vs. atml1-3, upreg.]; 2.62382e-05 [batch three vs. batch one, downreg.]; 0.000117989 [LGOoe vs. lgo-2, upreg.]
response to abscisic acid [GO:0009737]	4.40839e-07 [batch two vs. batch one, downreg.]; 0.000187571 [LGOoe vs. lgo-2, upreg.]; 0.000215964 [LGOoe atml1-3 vs. atml1-3, upreg.]; 0.000291381 [LGOoe vs. Col_WT, upreg.]; 0.000601734 [batch three vs. batch two, upreg.]; 0.000807007 [LGOoe atml1-3 vs. lgo-2, upreg.]; 0.00291297 [LGOoe vs. atml1-3, upreg.]; 0.00616969 [batch three vs. batch one, downreg.]; 0.00846661 [LGOoe atml1-3 vs. Col_WT…
calmodulin binding [GO:0005516]	5.70441e-07 [batch two vs. batch one, downreg.]; 0.00013334 [LGOoe vs. lgo-2, upreg.]; 0.000258296 [batch three vs. batch one, downreg.]; 0.000766584 [LGOoe vs. LGOoe atml1-3, upreg.]
peptidyl-prolyl cis-trans isomerase activity [GO:0003755]	9.12178e-07 [batch two vs. batch one, upreg.]; 0.000921436 [LGOoe vs. LGOoe atml1-3, upreg.]; 0.00690278 [batch three vs. batch two, downreg.]
defense response to bacterium, incompatible interaction [GO:0009816]	1.1416e-06 [batch two vs. batch one, downreg.]; 1.68651e-05 [LGOoe vs. atml1-3, upreg.]; 0.00693465 [LGOoe vs. lgo-2, upreg.]
response to water deprivation [GO:0009414]	3.97601e-06 [batch two vs. batch one, downreg.]; 0.000352746 [LGOoe atml1-3 vs. atml1-3, upreg.]; 0.00059883 [LGOoe atml1-3 vs. lgo-2, upreg.]; 0.000795817 [LGOoe vs. lgo-2, upreg.]; 0.00113117 [LGOoe vs. atml1-3, upreg.]; 0.00148598 [LGOoe atml1-3 vs. atml1-3, downreg.]; 0.00174503 [batch three vs. batch two, upreg.]; 0.00228565 [batch three vs. batch one, downreg.]; 0.00568025 [LGOoe vs. Col_WT…
leaf senescence [GO:0010150]	8.36651e-06 [batch two vs. batch one, downreg.]; 0.000173962 [batch three vs. batch one, downreg.]; 0.000258807 [batch three vs. batch two, upreg.]; 0.00181295 [LGOoe vs. lgo-2, upreg.]; 0.00501977 [LGOoe vs. atml1-3, upreg.]
response to karrikin [GO:0080167]	1.81742e-05 [batch two vs. batch one, upreg.]; 0.00485487 [batch three vs. batch one, upreg.]; 0.00933138 [LGOoe atml1-3 vs. atml1-3, upreg.]
defense response to insect [GO:0002213]	1.92647e-05 [batch two vs. batch one, downreg.]; 0.000149113 [LGOoe atml1-3 vs. lgo-2, upreg.]; 0.00230993 [LGOoe vs. atml1-3, upreg.]
proton-transporting ATP synthase complex, coupling factor F(o) [GO:0045263]	3.92591e-05 [batch three vs. batch two, upreg.]; 0.000296703 [batch three vs. batch one, upreg.]; 0.00936347 [atml1-3 vs. lgo-2, downreg.]
defense response to oomycetes [GO:0002229]	4.5785e-05 [batch two vs. batch one, downreg.]; 7.79418e-05 [LGOoe atml1-3 vs. Col_WT, upreg.]; 0.000267929 [LGOoe vs. Col_WT, upreg.]; 0.00114782 [LGOoe atml1-3 vs. atml1-3, upreg.]; 0.00310496 [LGOoe vs. atml1-3, upreg.]; 0.00611111 [batch three vs. batch one, downreg.]; 0.00762997 [LGOoe vs. lgo-2, upreg.]
response to salt stress [GO:0009651]	5.77854e-05 [batch two vs. batch one, downreg.]; 0.00101848 [LGOoe atml1-3 vs. lgo-2, upreg.]; 0.00165029 [batch three vs. batch two, upreg.]; 0.00228192 [LGOoe vs. lgo-2, upreg.]; 0.00685223 [LGOoe atml1-3 vs. atml1-3, upreg.]
response to cold [GO:0009409]	7.1717e-05 [batch three vs. batch two, downreg.]; 0.000541028 [batch two vs. batch one, upreg.]; 0.00984724 [LGOoe vs. atml1-3, upreg.]
negative regulation of defense response [GO:0031348]	7.50625e-05 [batch two vs. batch one, downreg.]; 0.00469267 [LGOoe vs. lgo-2, upreg.]; 0.00794916 [LGOoe atml1-3 vs. atml1-3, upreg.]; 0.00868499 [batch three vs. batch one, downreg.]
camalexin biosynthetic process [GO:0010120]	0.000155574 [batch two vs. batch one, downreg.]; 0.000222381 [LGOoe vs. atml1-3, upreg.]
heat acclimation [GO:0010286]	0.000229187 [batch three vs. batch one, upreg.]; 0.00166439 [LGOoe vs. LGOoe atml1-3, upreg.]
plant-type vacuole membrane [GO:0009705]	0.000452206 [batch three vs. batch one, downreg.]; 0.00784292 [LGOoe atml1-3 vs. lgo-2, upreg.]
transmembrane receptor protein tyrosine kinase activity [GO:0004714]	0.000492183 [batch two vs. batch one, downreg.]; 0.00267867 [LGOoe atml1-3 vs. lgo-2, upreg.]
poly(U) RNA binding [GO:0008266]	0.000512319 [batch three vs. batch two, downreg.]; 0.00788658 [Col_WT vs. lgo-2, downreg.]
response to acid chemical [GO:0001101]	0.000631566 [batch two vs. batch one, downreg.]; 0.00933305 [LGOoe atml1-3 vs. Col_WT, upreg.]
electron carrier activity [GO:0009055]	0.000657943 [batch three vs. batch one, upreg.]; 0.00375067 [LGOoe atml1-3 vs. lgo-2, upreg.]
proteinaceous extracellular matrix [GO:0005578]	0.000731322 [batch two vs. batch one, downreg.]; 0.00348683 [LGOoe vs. lgo-2, downreg.]
apoplast [GO:0048046]	0.000771526 [batch three vs. batch two, upreg.]; 0.00151487 [batch three vs. batch one, upreg.]; 0.0023023 [LGOoe vs. lgo-2, downreg.]; 0.00279307 [LGOoe vs. atml1-3, downreg.]; 0.00445228 [LGOoe atml1-3 vs. atml1-3, downreg.]
glycerol channel activity [GO:0015254]	0.000884674 [batch three vs. batch one, upreg.]; 0.00100616 [LGOoe atml1-3 vs. lgo-2, downreg.]
negative regulation of cell death [GO:0060548]	0.00110507 [batch three vs. batch one, downreg.]; 0.00860053 [LGOoe atml1-3 vs. lgo-2, upreg.]
cellular response to organonitrogen compound [GO:0071417]	0.00112771 [batch three vs. batch one, downreg.]; 0.00342499 [LGOoe atml1-3 vs. atml1-3, upreg.]
integral component of membrane [GO:0016021]	0.00123548 [batch two vs. batch one, downreg.]; 0.00354389 [LGOoe vs. lgo-2, upreg.]
sporopollenin biosynthetic process [GO:0080110]	0.00132438 [batch three vs. batch two, upreg.]; 0.00171895 [LGOoe vs. LGOoe atml1-3, downreg.]
response to bacterium [GO:0009617]	0.00135125 [batch two vs. batch one, downreg.]; 0.00649304 [LGOoe vs. LGOoe atml1-3, upreg.]; 0.00683794 [LGOoe vs. lgo-2, upreg.]
ion binding [GO:0043167]	0.00214255 [batch three vs. batch two, downreg.]; 0.00731125 [LGOoe vs. atml1-3, upreg.]
protein targeting to chloroplast [GO:0045036]	0.00268329 [batch two vs. batch one, upreg.]; 0.0072035 [LGOoe atml1-3 vs. Col_WT, downreg.]
regulation of salicylic acid metabolic process [GO:0010337]	0.00268924 [batch three vs. batch one, downreg.]; 0.00516424 [LGOoe atml1-3 vs. atml1-3, upreg.]
large ribosomal subunit [GO:0015934]	0.00329608 [batch two vs. batch one, upreg.]; 0.00853154 [LGOoe vs. Col_WT, downreg.]
cellular response to salicylic acid stimulus [GO:0071446]	0.00342563 [batch three vs. batch one, downreg.]; 0.00437089 [LGOoe vs. lgo-2, upreg.]
abscisic acid-activated signaling pathway [GO:0009738]	0.0053365 [batch three vs. batch one, downreg.]; 0.00577001 [LGOoe vs. lgo-2, upreg.]
response to copper ion [GO:0046688]	0.00546366 [batch three vs. batch one, upreg.]; 0.00796369 [LGOoe atml1-3 vs. lgo-2, upreg.]
anion homeostasis [GO:0055081]	0.00607205 [batch three vs. batch two, upreg.]; 0.00637524 [LGOoe atml1-3 vs. Col_WT, upreg.]; 0.0076391 [batch two vs. batch one, downreg.]
serine family amino acid biosynthetic process [GO:0009070]	0.00703591 [batch three vs. batch two, downreg.]; 0.00869961 [LGOoe atml1-3 vs. Col_WT, upreg.]
amino acid import [GO:0043090]	0.00716568 [batch two vs. batch one, downreg.]; 0.00730802 [batch three vs. batch two, upreg.]; 0.0076209 [LGOoe atml1-3 vs. Col_WT, upreg.]
recognition of pollen [GO:0048544]	0.00840884 [batch two vs. batch one, downreg.]; 0.00978976 [LGOoe vs. lgo-2, upreg.]

## Sheet: GO terms-batch only
GO term	p-value [condition]
structural constituent of ribosome [GO:0003735]	3.6675e-98 [batch two vs. batch one, upreg.]; 3.30553e-38 [batch three vs. batch one, upreg.]
translation [GO:0006412]	3.90767e-59 [batch two vs. batch one, upreg.]; 1.87354e-21 [batch three vs. batch one, upreg.]
cytosolic large ribosomal subunit [GO:0022625]	5.08018e-52 [batch two vs. batch one, upreg.]; 5.46506e-22 [batch three vs. batch one, upreg.]
chloroplast thylakoid membrane [GO:0009535]	2.68277e-46 [batch three vs. batch two, downreg.]; 3.05426e-20 [batch two vs. batch one, upreg.]; 1.67751e-05 [batch three vs. batch one, upreg.]
cytosolic small ribosomal subunit [GO:0022627]	6.51796e-37 [batch two vs. batch one, upreg.]; 2.91584e-16 [batch three vs. batch one, upreg.]
rRNA binding [GO:0019843]	5.854e-26 [batch two vs. batch one, upreg.]; 9.80253e-06 [batch three vs. batch one, upreg.]; 0.000147222 [batch three vs. batch two, downreg.]
chloroplast membrane [GO:0031969]	1.94985e-20 [batch three vs. batch two, downreg.]; 0.000754911 [batch two vs. batch one, upreg.]; 0.00742635 [batch three vs. batch one, downreg.]
ribosome biogenesis [GO:0042254]	3.93209e-19 [batch two vs. batch one, upreg.]; 3.41884e-09 [batch three vs. batch one, upreg.]
plastoglobule [GO:0010287]	2.08504e-18 [batch three vs. batch two, downreg.]; 0.00195325 [batch two vs. batch one, upreg.]
chloroplast [GO:0009507]	1.94206e-16 [batch three vs. batch two, downreg.]; 0.000184017 [batch two vs. batch one, upreg.]
photosynthesis [GO:0015979]	1.02765e-15 [batch three vs. batch two, downreg.]; 1.39571e-07 [batch two vs. batch one, upreg.]; 0.000935471 [batch three vs. batch one, upreg.]
chlorophyll biosynthetic process [GO:0015995]	1.47293e-14 [batch three vs. batch two, downreg.]; 0.00166497 [batch two vs. batch one, upreg.]; 0.00527907 [batch three vs. batch one, downreg.]
stromule [GO:0010319]	2.83141e-12 [batch three vs. batch two, downreg.]; 6.20301e-10 [batch two vs. batch one, upreg.]
chloroplast thylakoid lumen [GO:0009543]	2.2127e-11 [batch three vs. batch two, downreg.]; 3.6822e-11 [batch two vs. batch one, upreg.]
reductive pentose-phosphate cycle [GO:0019253]	3.89899e-11 [batch three vs. batch two, downreg.]; 2.75229e-08 [batch two vs. batch one, upreg.]
photosynthesis, light harvesting in photosystem I [GO:0009768]	1.19712e-10 [batch three vs. batch two, downreg.]; 0.00611111 [batch three vs. batch one, downreg.]
chloroplast stroma [GO:0009570]	1.20654e-10 [batch three vs. batch two, downreg.]; 4.01064e-05 [batch two vs. batch one, upreg.]
pigment binding [GO:0031409]	1.27487e-10 [batch three vs. batch two, downreg.]; 0.00663409 [batch three vs. batch one, downreg.]
photosystem I [GO:0009522]	3.15063e-10 [batch three vs. batch two, downreg.]
photosystem II [GO:0009523]	3.15063e-10 [batch three vs. batch two, downreg.]; 0.000468118 [batch two vs. batch one, upreg.]
protein-chromophore linkage [GO:0018298]	8.22222e-10 [batch three vs. batch two, downreg.]; 0.00345274 [batch three vs. batch one, downreg.]
photosystem II oxygen evolving complex [GO:0009654]	3.05472e-09 [batch three vs. batch two, downreg.]; 1.19616e-05 [batch two vs. batch one, upreg.]
ribosome [GO:0005840]	4.39585e-09 [batch two vs. batch one, upreg.]
light-harvesting complex [GO:0030076]	1.04935e-08 [batch three vs. batch two, downreg.]; 0.00861649 [batch three vs. batch one, downreg.]
translational elongation [GO:0006414]	1.14795e-08 [batch two vs. batch one, upreg.]; 0.00366658 [batch three vs. batch one, upreg.]
response to cytokinin [GO:0009735]	2.27984e-08 [batch two vs. batch one, upreg.]; 5.50938e-07 [batch three vs. batch two, downreg.]; 0.00350493 [batch three vs. batch one, upreg.]
RNA polymerase II transcription corepressor activity [GO:0001106]	4.26564e-08 [batch three vs. batch one, downreg.]; 0.000296277 [batch two vs. batch one, downreg.]
copper ion binding [GO:0005507]	4.50838e-08 [batch three vs. batch one, upreg.]; 7.27596e-05 [batch two vs. batch one, upreg.]; 0.00803689 [batch three vs. batch two, upreg.]
glycolytic process [GO:0006096]	1.2693e-07 [batch two vs. batch one, upreg.]; 9.93205e-05 [batch three vs. batch two, downreg.]; 0.00952656 [batch three vs. batch one, upreg.]
ribosomal large subunit assembly [GO:0000027]	1.63698e-07 [batch two vs. batch one, upreg.]; 0.00401227 [batch three vs. batch one, upreg.]
histone deacetylase complex [GO:0000118]	1.75628e-07 [batch three vs. batch one, downreg.]; 0.000546916 [batch two vs. batch one, downreg.]
thylakoid membrane organization [GO:0010027]	4.72164e-07 [batch three vs. batch two, downreg.]
pectinesterase inhibitor activity [GO:0046910]	4.72938e-07 [batch three vs. batch two, upreg.]; 3.488e-05 [batch three vs. batch one, upreg.]
chloroplast organization [GO:0009658]	5.12888e-07 [batch three vs. batch two, downreg.]; 8.17562e-07 [batch two vs. batch one, upreg.]
vacuole organization [GO:0007033]	6.6202e-07 [batch three vs. batch one, downreg.]; 2.62343e-05 [batch two vs. batch one, downreg.]
pectate lyase activity [GO:0030570]	1.65582e-06 [batch three vs. batch one, upreg.]; 0.000536812 [batch two vs. batch one, upreg.]
cytosol [GO:0005829]	2.11928e-06 [batch three vs. batch one, downreg.]
photosynthetic electron transport chain [GO:0009767]	2.81478e-06 [batch three vs. batch two, downreg.]; 0.000233506 [batch two vs. batch one, upreg.]
chloroplast stromal thylakoid [GO:0009533]	4.69534e-06 [batch three vs. batch two, downreg.]; 0.00555544 [batch two vs. batch one, upreg.]
late endosome to vacuole transport [GO:0045324]	6.50239e-06 [batch three vs. batch one, downreg.]
fatty acid beta-oxidation [GO:0006635]	7.60173e-06 [batch two vs. batch one, downreg.]; 0.00168208 [batch three vs. batch one, downreg.]
fructose metabolic process [GO:0006000]	8.17964e-06 [batch three vs. batch two, downreg.]
glyceraldehyde-3-phosphate dehydrogenase (NADP+) (phosphorylating) activity [GO:0047100]	8.34899e-06 [batch three vs. batch two, downreg.]; 0.000194559 [batch two vs. batch one, upreg.]
mitochondrial respiratory chain complex I [GO:0005747]	8.59379e-06 [batch three vs. batch one, upreg.]
chloroplast envelope [GO:0009941]	1.0576e-05 [batch three vs. batch two, downreg.]
carbon utilization [GO:0015976]	1.0753e-05 [batch three vs. batch two, downreg.]
chloroplast inner membrane [GO:0009706]	1.15449e-05 [batch three vs. batch two, downreg.]; 0.00286041 [batch two vs. batch one, upreg.]
pollen tube growth [GO:0009860]	1.30752e-05 [batch three vs. batch two, upreg.]
1,3-beta-D-glucan synthase complex [GO:0000148]	1.82786e-05 [batch three vs. batch one, downreg.]
flavonol biosynthetic process [GO:0051555]	1.95843e-05 [batch three vs. batch one, upreg.]
NAD binding [GO:0051287]	2.42552e-05 [batch two vs. batch one, upreg.]
histone acetyltransferase activity [GO:0004402]	2.45297e-05 [batch two vs. batch one, downreg.]; 0.00285136 [batch three vs. batch one, downreg.]
superoxide dismutase activity [GO:0004784]	2.4654e-05 [batch three vs. batch one, upreg.]; 0.00112009 [batch two vs. batch one, upreg.]; 0.00245987 [batch three vs. batch two, upreg.]
protein peptidyl-prolyl isomerization [GO:0000413]	2.49082e-05 [batch two vs. batch one, upreg.]
plastid translation [GO:0032544]	3.12393e-05 [batch three vs. batch two, downreg.]; 0.00189395 [batch two vs. batch one, upreg.]
starch synthase activity [GO:0009011]	3.28907e-05 [batch three vs. batch two, downreg.]
alpha-1,4-glucan synthase activity [GO:0033201]	3.28907e-05 [batch three vs. batch two, downreg.]
fructose 1,6-bisphosphate 1-phosphatase activity [GO:0042132]	3.28907e-05 [batch three vs. batch two, downreg.]; 0.000744479 [batch two vs. batch one, upreg.]
(1->3)-beta-D-glucan biosynthetic process [GO:0006075]	4.56638e-05 [batch three vs. batch one, downreg.]
protein autophosphorylation [GO:0046777]	4.82134e-05 [batch two vs. batch one, downreg.]; 0.000119268 [batch three vs. batch one, downreg.]; 0.00455212 [batch three vs. batch two, upreg.]
1,3-beta-D-glucan synthase activity [GO:0003843]	5.0991e-05 [batch three vs. batch one, downreg.]
phospholipid-translocating ATPase activity [GO:0004012]	5.0991e-05 [batch three vs. batch one, downreg.]; 0.00956992 [batch two vs. batch one, downreg.]
magnesium chelatase activity [GO:0016851]	5.36592e-05 [batch two vs. batch one, upreg.]; 8.09842e-05 [batch three vs. batch two, downreg.]
phosphatidylinositol-3-phosphate biosynthetic process [GO:0036092]	5.40419e-05 [batch three vs. batch one, downreg.]; 0.000107199 [batch two vs. batch one, downreg.]
cytosolic ribosome [GO:0022626]	5.52354e-05 [batch two vs. batch one, upreg.]; 0.000250017 [batch three vs. batch one, upreg.]
beta-galactosidase activity [GO:0004565]	6.73408e-05 [batch three vs. batch one, downreg.]; 0.00635086 [batch three vs. batch two, downreg.]
photosystem II repair [GO:0010206]	7.13113e-05 [batch three vs. batch two, downreg.]
protein refolding [GO:0042026]	7.28263e-05 [batch two vs. batch one, upreg.]
protein import into nucleus, docking [GO:0000059]	7.59847e-05 [batch three vs. batch one, downreg.]
circadian rhythm [GO:0007623]	7.78025e-05 [batch three vs. batch two, downreg.]; 0.00861213 [batch two vs. batch one, downreg.]
carotene biosynthetic process [GO:0016120]	7.93587e-05 [batch three vs. batch two, downreg.]
syncytium formation [GO:0006949]	8.02789e-05 [batch three vs. batch one, upreg.]; 0.00178399 [batch two vs. batch one, upreg.]
pectin catabolic process [GO:0045490]	8.05508e-05 [batch three vs. batch one, upreg.]; 0.00186238 [batch three vs. batch two, upreg.]
glycogen (starch) synthase activity [GO:0004373]	8.09842e-05 [batch three vs. batch two, downreg.]
NADH dehydrogenase (ubiquinone) activity [GO:0008137]	8.58609e-05 [batch three vs. batch one, upreg.]
ligase activity [GO:0016874]	0.000113898 [batch three vs. batch one, downreg.]
apical plasma membrane [GO:0016324]	0.000122741 [batch three vs. batch two, upreg.]
acyl-CoA dehydrogenase activity [GO:0003995]	0.000150802 [batch two vs. batch one, downreg.]
oxidoreductase activity, acting on the CH-CH group of donors, with a flavin as acceptor [GO:0052890]	0.000150802 [batch two vs. batch one, downreg.]
fatty acid beta-oxidation using acyl-CoA dehydrogenase [GO:0033539]	0.000155574 [batch two vs. batch one, downreg.]
xanthophyll biosynthetic process [GO:0016123]	0.000156338 [batch three vs. batch two, downreg.]
phosphatidylinositol 3-kinase complex, class III, type I [GO:0034271]	0.000163053 [batch three vs. batch one, downreg.]
phosphatidylinositol 3-kinase complex, class III, type II [GO:0034272]	0.000163053 [batch three vs. batch one, downreg.]
phosphatidylinositol-4,5-bisphosphate 5-phosphatase activity [GO:0004439]	0.000170712 [batch two vs. batch one, downreg.]; 0.00418325 [batch three vs. batch one, downreg.]
negative regulation of transcription from RNA polymerase II promoter [GO:0000122]	0.000183233 [batch three vs. batch one, downreg.]
phosphoglycerate kinase activity [GO:0004618]	0.000194559 [batch two vs. batch one, upreg.]; 0.00122151 [batch three vs. batch two, downreg.]
MAP-kinase scaffold activity [GO:0005078]	0.000194559 [batch two vs. batch one, upreg.]
Golgi localization [GO:0051645]	0.000195619 [batch three vs. batch one, downreg.]; 0.000329166 [batch two vs. batch one, downreg.]
peroxisome localization [GO:0060151]	0.000195619 [batch three vs. batch one, downreg.]; 0.000329166 [batch two vs. batch one, downreg.]
flavin adenine dinucleotide binding [GO:0050660]	0.000196018 [batch two vs. batch one, downreg.]
ribosomal small subunit assembly [GO:0000028]	0.000198632 [batch two vs. batch one, upreg.]; 0.000854327 [batch three vs. batch one, upreg.]
regulation of pollen tube growth [GO:0080092]	0.000219939 [batch three vs. batch two, upreg.]
response to red light [GO:0010114]	0.000220927 [batch three vs. batch two, downreg.]
response to light stimulus [GO:0009416]	0.000236067 [batch three vs. batch two, downreg.]; 0.000482851 [batch two vs. batch one, upreg.]
lysine biosynthetic process via diaminopimelate [GO:0009089]	0.000245935 [batch three vs. batch two, downreg.]
alpha,alpha-trehalose-phosphate synthase (UDP-forming) activity [GO:0003825]	0.00024727 [batch three vs. batch one, downreg.]; 0.00493273 [batch two vs. batch one, downreg.]
mitochondrial ribosome [GO:0005761]	0.000253001 [batch two vs. batch one, upreg.]
small ribosomal subunit [GO:0015935]	0.000253001 [batch two vs. batch one, upreg.]; 0.00120501 [batch three vs. batch one, upreg.]
phosphorelay sensor kinase activity [GO:0000155]	0.000265853 [batch three vs. batch one, downreg.]
nonphotochemical quenching [GO:0010196]	0.000269494 [batch three vs. batch two, downreg.]; 0.00597948 [batch two vs. batch one, upreg.]
small nucleolar ribonucleoprotein complex [GO:0005732]	0.000283841 [batch three vs. batch one, upreg.]
fatty-acyl-CoA binding [GO:0000062]	0.000301547 [batch two vs. batch one, downreg.]
regulation of photosynthesis [GO:0010109]	0.000316509 [batch three vs. batch two, downreg.]
homogentisate catabolic process [GO:1902000]	0.000329166 [batch two vs. batch one, downreg.]
plant-type cell wall loosening [GO:0009828]	0.000331591 [batch two vs. batch one, upreg.]; 0.000702495 [batch three vs. batch one, upreg.]
amino acid transmembrane transport [GO:0003333]	0.000344074 [batch two vs. batch one, downreg.]
chloroplast photosystem II [GO:0030095]	0.000346523 [batch three vs. batch two, downreg.]
response to far red light [GO:0010218]	0.000347625 [batch three vs. batch two, downreg.]; 0.00573552 [batch two vs. batch one, upreg.]
ATPase activity, coupled to transmembrane movement of ions, phosphorylative mechanism [GO:0015662]	0.000354028 [batch three vs. batch one, downreg.]
amino acid binding [GO:0016597]	0.000360672 [batch three vs. batch two, downreg.]
regulation of jasmonic acid mediated signaling pathway [GO:2000022]	0.000363097 [batch two vs. batch one, downreg.]; 0.00543397 [batch three vs. batch two, upreg.]
cellular response to high light intensity [GO:0071486]	0.00036425 [batch two vs. batch one, upreg.]; 0.00375901 [batch three vs. batch one, upreg.]
acceptance of pollen [GO:0060321]	0.000368221 [batch three vs. batch one, downreg.]
voltage-gated chloride channel activity [GO:0005247]	0.000371088 [batch three vs. batch one, downreg.]; 0.0081004 [batch three vs. batch two, downreg.]
electron transport chain [GO:0022900]	0.000398077 [batch three vs. batch one, upreg.]
indolebutyric acid metabolic process [GO:0080024]	0.000398762 [batch three vs. batch two, upreg.]
menaquinone biosynthetic process [GO:0009234]	0.000407181 [batch three vs. batch two, downreg.]
oxaloacetate transport [GO:0015729]	0.000407181 [batch three vs. batch two, downreg.]
fructose 1,6-bisphosphate metabolic process [GO:0030388]	0.000407181 [batch three vs. batch two, downreg.]; 0.00347382 [batch two vs. batch one, upreg.]
mitochondrial translational elongation [GO:0070125]	0.000407181 [batch three vs. batch two, downreg.]; 0.00347382 [batch two vs. batch one, upreg.]
uroporphyrinogen decarboxylase activity [GO:0004853]	0.000412735 [batch three vs. batch two, downreg.]
phosphatidylinositol binding [GO:0035091]	0.00041369 [batch two vs. batch one, downreg.]; 0.00101165 [batch three vs. batch one, downreg.]
endosomal transport [GO:0016197]	0.000417218 [batch three vs. batch one, downreg.]
histone deacetylation [GO:0016575]	0.000417218 [batch three vs. batch one, downreg.]
oligopeptide transporter activity [GO:0015198]	0.000469706 [batch three vs. batch one, downreg.]
chloride channel complex [GO:0034707]	0.000520882 [batch three vs. batch one, downreg.]; 0.00977836 [batch three vs. batch two, downreg.]
regulation of cell shape [GO:0008360]	0.000534092 [batch three vs. batch one, downreg.]
signal transduction [GO:0007165]	0.000541949 [batch three vs. batch one, downreg.]; 0.00157168 [batch two vs. batch one, downreg.]
symporter activity [GO:0015293]	0.000543025 [batch two vs. batch one, downreg.]
actin binding [GO:0003779]	0.00054836 [batch two vs. batch one, downreg.]
protein serine/threonine/tyrosine kinase activity [GO:0004712]	0.000569038 [batch two vs. batch one, downreg.]
membrane part [GO:0044425]	0.000597242 [batch two vs. batch one, downreg.]
glucose metabolic process [GO:0006006]	0.000614204 [batch three vs. batch two, downreg.]; 0.000759783 [batch two vs. batch one, upreg.]
unsaturated fatty acid biosynthetic process [GO:0006636]	0.000614204 [batch three vs. batch two, downreg.]; 0.00520166 [batch two vs. batch one, upreg.]
cytochrome-c oxidase activity [GO:0004129]	0.000648286 [batch three vs. batch one, upreg.]; 0.00145745 [batch three vs. batch two, upreg.]
phosphatidylinositol-4,5-bisphosphate binding [GO:0005546]	0.000653649 [batch two vs. batch one, downreg.]; 0.00606103 [batch three vs. batch one, downreg.]
trehalose-phosphatase activity [GO:0004805]	0.000661898 [batch two vs. batch one, downreg.]; 0.00245741 [batch three vs. batch one, downreg.]
photosystem II reaction center [GO:0009539]	0.000662341 [batch three vs. batch one, upreg.]
quercetin 7-O-glucosyltransferase activity [GO:0080044]	0.000667572 [batch two vs. batch one, downreg.]
cellular response to molecule of bacterial origin [GO:0071219]	0.000670257 [batch two vs. batch one, downreg.]
trehalose metabolic process [GO:0005991]	0.00069607 [batch three vs. batch one, downreg.]; 0.0047713 [batch two vs. batch one, downreg.]
gene silencing by miRNA [GO:0035195]	0.000728182 [batch three vs. batch one, downreg.]; 0.00899224 [batch two vs. batch one, downreg.]
methionine adenosyltransferase activity [GO:0004478]	0.000744479 [batch two vs. batch one, upreg.]
aromatase activity [GO:0070330]	0.000744479 [batch two vs. batch one, upreg.]
amyloplast organization [GO:0009660]	0.000748478 [batch three vs. batch one, downreg.]
mitochondrion localization [GO:0051646]	0.000748478 [batch three vs. batch one, downreg.]; 0.0012486 [batch two vs. batch one, downreg.]
leaf pavement cell development [GO:0090436]	0.000748478 [batch three vs. batch one, downreg.]; 0.0012486 [batch two vs. batch one, downreg.]
negative regulation of catalytic activity [GO:0043086]	0.000774244 [batch three vs. batch two, upreg.]; 0.00156146 [batch three vs. batch one, upreg.]
endonucleolytic cleavage in ITS1 to separate SSU-rRNA from 5.8S rRNA and LSU-rRNA from tricistronic rRNA transcript (SSU-rRNA, 5.8S rRNA, LSU-rRNA) [GO:0000447]	0.000781711 [batch two vs. batch one, upreg.]
endonucleolytic cleavage to generate mature 3'-end of SSU-rRNA from (SSU-rRNA, 5.8S rRNA, LSU-rRNA) [GO:0000461]	0.000781711 [batch two vs. batch one, upreg.]
S-adenosylmethionine biosynthetic process [GO:0006556]	0.000781711 [batch two vs. batch one, upreg.]
cellular response to UV-A [GO:0071492]	0.000781711 [batch two vs. batch one, upreg.]
thylakoid membrane [GO:0042651]	0.000790766 [batch three vs. batch two, downreg.]
1-phosphatidylinositol-3-phosphate 5-kinase activity [GO:0000285]	0.000792902 [batch three vs. batch one, downreg.]; 0.00122468 [batch two vs. batch one, downreg.]
Rab GTPase binding [GO:0017137]	0.000792902 [batch three vs. batch one, downreg.]
pollen tube [GO:0090406]	0.000808753 [batch three vs. batch two, upreg.]
photosynthesis, light reaction [GO:0019684]	0.000837978 [batch three vs. batch two, downreg.]; 0.00247837 [batch two vs. batch one, upreg.]
extracellular space [GO:0005615]	0.000857752 [batch three vs. batch two, upreg.]
isopentenyl diphosphate biosynthetic process, methylerythritol 4-phosphate pathway [GO:0019288]	0.00088316 [batch three vs. batch two, downreg.]
extrinsic component of membrane [GO:0019898]	0.000894125 [batch three vs. batch two, downreg.]
quercetin 3-O-glucosyltransferase activity [GO:0080043]	0.000907809 [batch two vs. batch one, downreg.]
regulation of seed germination [GO:0010029]	0.000916907 [batch three vs. batch one, downreg.]; 0.00111361 [batch two vs. batch one, downreg.]
regulation of cell death [GO:0010941]	0.000948852 [batch two vs. batch one, downreg.]
flavonoid glucuronidation [GO:0052696]	0.000960824 [batch two vs. batch one, downreg.]
response to absence of light [GO:0009646]	0.000966527 [batch three vs. batch one, downreg.]
one-carbon metabolic process [GO:0006730]	0.000978623 [batch two vs. batch one, upreg.]
ubiquitin-specific protease activity [GO:0004843]	0.000989968 [batch three vs. batch one, downreg.]
root hair elongation [GO:0048767]	0.000994467 [batch two vs. batch one, downreg.]
myosin complex [GO:0016459]	0.00101005 [batch two vs. batch one, downreg.]; 0.00295666 [batch three vs. batch one, downreg.]
removal of superoxide radicals [GO:0019430]	0.00102719 [batch three vs. batch one, upreg.]; 0.00189395 [batch two vs. batch one, upreg.]; 0.00419878 [batch three vs. batch two, upreg.]
NADP binding [GO:0050661]	0.00102818 [batch three vs. batch two, downreg.]
NAD(P)H dehydrogenase complex (plastoquinone) [GO:0010598]	0.00108029 [batch two vs. batch one, upreg.]
1-phosphatidylinositol binding [GO:0005545]	0.00112163 [batch three vs. batch two, upreg.]
plant-type cell wall modification involved in multidimensional cell growth [GO:0009831]	0.00120603 [batch three vs. batch one, upreg.]; 0.00278292 [batch two vs. batch one, upreg.]
negative regulation of microtubule polymerization [GO:0031115]	0.00121093 [batch three vs. batch two, upreg.]
cellular response to copper ion [GO:0071280]	0.00121093 [batch three vs. batch two, upreg.]
1-deoxy-D-xylulose-5-phosphate synthase activity [GO:0008661]	0.00122151 [batch three vs. batch two, downreg.]
oxaloacetate transmembrane transporter activity [GO:0015131]	0.00122151 [batch three vs. batch two, downreg.]
oxoglutarate:malate antiporter activity [GO:0015367]	0.00122151 [batch three vs. batch two, downreg.]
omega-3 fatty acid desaturase activity [GO:0042389]	0.00122151 [batch three vs. batch two, downreg.]; 0.00969355 [batch two vs. batch one, upreg.]
single-organism intracellular transport [GO:1902582]	0.00122281 [batch three vs. batch one, downreg.]
ubiquinol-cytochrome-c reductase activity [GO:0008121]	0.00123693 [batch three vs. batch one, upreg.]
mitochondrial fission [GO:0000266]	0.00126719 [batch two vs. batch one, downreg.]
aspartyl esterase activity [GO:0045330]	0.00127486 [batch three vs. batch two, upreg.]
cellular response to blue light [GO:0071483]	0.00136435 [batch two vs. batch one, upreg.]
histone deacetylase activity [GO:0004407]	0.00139897 [batch three vs. batch one, downreg.]
amyloplast [GO:0009501]	0.00140844 [batch three vs. batch two, downreg.]
glyoxysome [GO:0009514]	0.00145521 [batch two vs. batch one, downreg.]
2 iron, 2 sulfur cluster binding [GO:0051537]	0.00147246 [batch two vs. batch one, upreg.]
cellular response to heat [GO:0034605]	0.00150224 [batch three vs. batch one, upreg.]
response to organonitrogen compound [GO:0010243]	0.00151468 [batch two vs. batch one, downreg.]
Group II intron splicing [GO:0000373]	0.0015712 [batch three vs. batch two, downreg.]; 0.00384976 [batch three vs. batch one, downreg.]
response to organic cyclic compound [GO:0014070]	0.00160421 [batch three vs. batch one, downreg.]
response to other organism [GO:0051707]	0.00170622 [batch three vs. batch two, upreg.]
exocyst [GO:0000145]	0.0017464 [batch three vs. batch one, downreg.]
positive regulation of meiotic nuclear division [GO:0045836]	0.00179013 [batch three vs. batch one, downreg.]; 0.00296069 [batch two vs. batch one, downreg.]
N-glycan processing [GO:0006491]	0.00179336 [batch three vs. batch one, downreg.]; 0.00339851 [batch two vs. batch one, downreg.]
biotin carboxylase activity [GO:0004075]	0.00189468 [batch three vs. batch one, downreg.]
carotenoid biosynthetic process [GO:0016117]	0.00199044 [batch three vs. batch two, downreg.]
photoinhibition [GO:0010205]	0.00201215 [batch three vs. batch two, downreg.]
ATP-dependent peptidase activity [GO:0004176]	0.00204064 [batch three vs. batch two, downreg.]
microtubule motor activity [GO:0003777]	0.00219592 [batch two vs. batch one, upreg.]
arginine decarboxylase activity [GO:0008792]	0.00221713 [batch three vs. batch one, upreg.]
naringenin 3-dioxygenase activity [GO:0045486]	0.00221713 [batch three vs. batch one, upreg.]; 0.00336089 [batch two vs. batch one, upreg.]
cellular response to UV-B [GO:0071493]	0.00223083 [batch three vs. batch one, upreg.]; 0.00357296 [batch two vs. batch one, upreg.]
vesicle-mediated transport [GO:0016192]	0.00229082 [batch three vs. batch one, downreg.]
helicase activity [GO:0004386]	0.00229987 [batch three vs. batch one, downreg.]
ATPase activity, coupled to transmembrane movement of substances [GO:0042626]	0.00232474 [batch three vs. batch one, downreg.]
regulation of defense response to bacterium [GO:1900424]	0.00236673 [batch two vs. batch one, downreg.]
aspartic-type endopeptidase activity [GO:0004190]	0.00237028 [batch two vs. batch one, downreg.]
regulation of mRNA stability [GO:0043488]	0.00237814 [batch three vs. batch two, downreg.]
dihydrolipoyl dehydrogenase activity [GO:0004148]	0.00241012 [batch three vs. batch two, downreg.]
ribose-5-phosphate isomerase activity [GO:0004751]	0.00241012 [batch three vs. batch two, downreg.]
cis-trans isomerase activity [GO:0016859]	0.00241012 [batch three vs. batch two, downreg.]
pectinesterase activity [GO:0030599]	0.0024499 [batch three vs. batch two, upreg.]
oxidative phosphorylation [GO:0006119]	0.00250323 [batch three vs. batch one, upreg.]
chloroplast RNA modification [GO:1900865]	0.00252283 [batch three vs. batch two, downreg.]
SMN-Sm protein complex [GO:0034719]	0.00254573 [batch three vs. batch one, upreg.]
receptor signaling protein serine/threonine kinase activity [GO:0004702]	0.00258471 [batch two vs. batch one, downreg.]
protein kinase activity [GO:0004672]	0.00265048 [batch two vs. batch one, downreg.]; 0.00753942 [batch three vs. batch one, downreg.]
ACP phosphopantetheine attachment site binding involved in fatty acid biosynthetic process [GO:0000036]	0.00267153 [batch two vs. batch one, upreg.]
pigment biosynthetic process [GO:0046148]	0.00270292 [batch two vs. batch one, upreg.]
ammonium ion metabolic process [GO:0097164]	0.00279097 [batch two vs. batch one, upreg.]
plastid chromosome [GO:0009508]	0.00282982 [batch two vs. batch one, upreg.]
response to carbohydrate [GO:0009743]	0.00285319 [batch two vs. batch one, upreg.]; 0.00488844 [batch three vs. batch two, downreg.]
Ras GTPase binding [GO:0017016]	0.00287612 [batch three vs. batch one, downreg.]
red or far-red light signaling pathway [GO:0010017]	0.00288094 [batch three vs. batch two, downreg.]
dodecenoyl-CoA delta-isomerase activity [GO:0004165]	0.002905 [batch two vs. batch one, downreg.]
response to light intensity [GO:0009642]	0.00294376 [batch three vs. batch two, downreg.]; 0.00607609 [batch three vs. batch two, upreg.]
ornithine metabolic process [GO:0006591]	0.00296069 [batch two vs. batch one, downreg.]
cellular defense response [GO:0006968]	0.00296069 [batch two vs. batch one, downreg.]
Golgi vesicle budding [GO:0048194]	0.00296069 [batch two vs. batch one, downreg.]
lipid modification [GO:0030258]	0.00303773 [batch two vs. batch one, downreg.]
indole-3-acetonitrile nitrile hydratase activity [GO:0080109]	0.00308 [batch three vs. batch two, upreg.]
ER to Golgi transport vesicle membrane [GO:0012507]	0.0030882 [batch three vs. batch one, downreg.]
protoporphyrinogen IX biosynthetic process [GO:0006782]	0.00310668 [batch three vs. batch two, downreg.]
vacuolar membrane [GO:0005774]	0.00314908 [batch three vs. batch one, downreg.]
ribosome binding [GO:0043022]	0.00316694 [batch three vs. batch two, downreg.]
cell death [GO:0008219]	0.00318509 [batch two vs. batch one, downreg.]
positive regulation of abscisic acid-activated signaling pathway [GO:0009789]	0.00319712 [batch three vs. batch one, downreg.]
adenosine kinase activity [GO:0004001]	0.00336089 [batch two vs. batch one, upreg.]
oleoyl-[acyl-carrier-protein] hydrolase activity [GO:0004320]	0.00336089 [batch two vs. batch one, upreg.]
triose-phosphate isomerase activity [GO:0004807]	0.00336089 [batch two vs. batch one, upreg.]
myristoyl-[acyl-carrier-protein] hydrolase activity [GO:0016295]	0.00336089 [batch two vs. batch one, upreg.]
palmitoyl-[acyl-carrier-protein] hydrolase activity [GO:0016296]	0.00336089 [batch two vs. batch one, upreg.]
glucomannan 4-beta-mannosyltransferase activity [GO:0047259]	0.00336089 [batch two vs. batch one, upreg.]
nitrite reductase activity [GO:0098809]	0.00336089 [batch two vs. batch one, upreg.]
ribosomal protein import into nucleus [GO:0006610]	0.00337319 [batch three vs. batch one, downreg.]
SCF complex assembly [GO:0010265]	0.00337319 [batch three vs. batch one, downreg.]
pexophagy [GO:0030242]	0.00337319 [batch three vs. batch one, downreg.]; 0.0047713 [batch two vs. batch one, downreg.]
regulation of nuclease activity [GO:0032069]	0.00337319 [batch three vs. batch one, downreg.]
mRNA destabilization [GO:0061157]	0.00337319 [batch three vs. batch one, downreg.]; 0.0047713 [batch two vs. batch one, downreg.]
response to reactive oxygen species [GO:0000302]	0.00337845 [batch two vs. batch one, downreg.]
metalloendopeptidase activity [GO:0004222]	0.0033876 [batch three vs. batch two, downreg.]
5S rRNA binding [GO:0008097]	0.00340787 [batch two vs. batch one, upreg.]
mannan synthase activity [GO:0051753]	0.00340787 [batch two vs. batch one, upreg.]
Golgi to vacuole transport [GO:0006896]	0.00342563 [batch three vs. batch one, downreg.]
oxidoreductase activity, acting on the CH-CH group of donors, NAD or NADP as acceptor [GO:0016628]	0.00343242 [batch three vs. batch two, downreg.]
glyceraldehyde-3-phosphate biosynthetic process [GO:0046166]	0.00347382 [batch two vs. batch one, upreg.]
cellular response to light intensity [GO:0071484]	0.00347382 [batch two vs. batch one, upreg.]
primary amino compound metabolic process [GO:1901160]	0.00347382 [batch two vs. batch one, upreg.]
glutamate 5-kinase activity [GO:0004349]	0.0035073 [batch three vs. batch one, downreg.]
glutamate-5-semialdehyde dehydrogenase activity [GO:0004350]	0.0035073 [batch three vs. batch one, downreg.]
poly(ADP-ribose) glycohydrolase activity [GO:0004649]	0.0035073 [batch three vs. batch one, downreg.]
1-phosphatidylinositol-3-kinase activity [GO:0016303]	0.0035073 [batch three vs. batch one, downreg.]; 0.00470897 [batch two vs. batch one, downreg.]
LRR domain binding [GO:0030275]	0.0035073 [batch three vs. batch one, downreg.]
L-amino acid transmembrane transporter activity [GO:0015179]	0.00354725 [batch two vs. batch one, downreg.]
cellular response to ozone [GO:0071457]	0.00354871 [batch three vs. batch two, upreg.]; 0.00725963 [batch three vs. batch one, upreg.]
photoprotection [GO:0010117]	0.00357296 [batch two vs. batch one, upreg.]
photosystem I assembly [GO:0048564]	0.00357296 [batch two vs. batch one, upreg.]
mannosyl-oligosaccharide mannosidase activity [GO:0015924]	0.00362248 [batch three vs. batch one, downreg.]; 0.00551372 [batch two vs. batch one, downreg.]
tubulin complex [GO:0045298]	0.00369395 [batch two vs. batch one, upreg.]
trans-Golgi network [GO:0005802]	0.00373193 [batch three vs. batch one, downreg.]
photorespiration [GO:0009853]	0.00376792 [batch three vs. batch two, downreg.]
respiratory chain [GO:0070469]	0.00376925 [batch three vs. batch one, upreg.]
peroxisome [GO:0005777]	0.00377473 [batch two vs. batch one, downreg.]
response to symbiont [GO:0009608]	0.00384976 [batch three vs. batch one, downreg.]
pentose-phosphate shunt, non-oxidative branch [GO:0009052]	0.00391066 [batch three vs. batch two, downreg.]
amylopectin biosynthetic process [GO:0010021]	0.00391066 [batch three vs. batch two, downreg.]
ammonia assimilation cycle [GO:0019676]	0.00391066 [batch three vs. batch two, downreg.]
protein import into chloroplast thylakoid membrane [GO:0045038]	0.00391066 [batch three vs. batch two, downreg.]
malate transmembrane transport [GO:0071423]	0.00391066 [batch three vs. batch two, downreg.]
aspartate kinase activity [GO:0004072]	0.00396288 [batch three vs. batch two, downreg.]
ribosomal large subunit binding [GO:0043023]	0.00396288 [batch three vs. batch two, downreg.]
innate immune response [GO:0045087]	0.00396496 [batch three vs. batch one, downreg.]; 0.0053824 [batch two vs. batch one, downreg.]; 0.00792019 [batch three vs. batch two, upreg.]
quinone binding [GO:0048038]	0.00399249 [batch three vs. batch one, upreg.]
microtubule-based movement [GO:0007018]	0.00402746 [batch two vs. batch one, upreg.]
anther development [GO:0048653]	0.00405456 [batch three vs. batch one, upreg.]
ribosomal small subunit biogenesis [GO:0042274]	0.00409734 [batch two vs. batch one, upreg.]
phospholipase D activity [GO:0004630]	0.00413129 [batch three vs. batch one, downreg.]
nuclear localization sequence binding [GO:0008139]	0.00413129 [batch three vs. batch one, downreg.]
N-acylphosphatidylethanolamine-specific phospholipase D activity [GO:0070290]	0.00413129 [batch three vs. batch one, downreg.]
response to nutrient levels [GO:0031667]	0.00418103 [batch three vs. batch one, downreg.]
ketone biosynthetic process [GO:0042181]	0.00420576 [batch two vs. batch one, upreg.]
protein heterodimerization activity [GO:0046982]	0.00428818 [batch three vs. batch one, upreg.]
mitochondrial matrix [GO:0005759]	0.0044164 [batch three vs. batch two, downreg.]
vesicle organization [GO:0016050]	0.00447838 [batch three vs. batch two, upreg.]
translational termination [GO:0006415]	0.00450621 [batch three vs. batch two, downreg.]
protein deubiquitination [GO:0016579]	0.00458908 [batch three vs. batch one, downreg.]
flavonol 3-O-glucosyltransferase activity [GO:0047893]	0.00460339 [batch three vs. batch two, upreg.]
flavonoid biosynthetic process [GO:0009813]	0.00461548 [batch two vs. batch one, downreg.]
drug binding [GO:0008144]	0.0046968 [batch two vs. batch one, upreg.]
phosphatidylinositol-3-phosphatase activity [GO:0004438]	0.00470897 [batch two vs. batch one, downreg.]
3-hydroxybutyryl-CoA epimerase activity [GO:0008692]	0.00470897 [batch two vs. batch one, downreg.]
N-1-naphthylphthalamic acid binding [GO:0010013]	0.00470897 [batch two vs. batch one, downreg.]
phosphatidylinositol-3,5-bisphosphate 5-phosphatase activity [GO:0043813]	0.00470897 [batch two vs. batch one, downreg.]
histone methyltransferase activity (H3-K36 specific) [GO:0046975]	0.00470897 [batch two vs. batch one, downreg.]
plasmalogen synthase activity [GO:0050200]	0.00470897 [batch two vs. batch one, downreg.]
phosphatidylinositol-3,5-bisphosphate 3-phosphatase activity [GO:0052629]	0.00470897 [batch two vs. batch one, downreg.]
polygalacturonase inhibitor activity [GO:0090353]	0.00470897 [batch two vs. batch one, downreg.]
protein targeting to vacuole [GO:0006623]	0.00473798 [batch three vs. batch one, downreg.]
galactosidase activity [GO:0015925]	0.00475739 [batch two vs. batch one, downreg.]
glutamate decarboxylation to succinate [GO:0006540]	0.0047713 [batch two vs. batch one, downreg.]
gamma-aminobutyric acid catabolic process [GO:0009450]	0.0047713 [batch two vs. batch one, downreg.]
regulation of phosphate transport [GO:0010966]	0.0047713 [batch two vs. batch one, downreg.]
positive regulation of microtubule depolymerization [GO:0031117]	0.0047713 [batch two vs. batch one, downreg.]
response to sorbitol [GO:0072708]	0.0047713 [batch two vs. batch one, downreg.]
negative regulation of alcohol biosynthetic process [GO:1902931]	0.0047713 [batch two vs. batch one, downreg.]
abscisic acid biosynthetic process [GO:0009688]	0.00479431 [batch two vs. batch one, downreg.]
root hair tip [GO:0035619]	0.00483148 [batch two vs. batch one, downreg.]
calcium ion transport [GO:0006816]	0.00486299 [batch three vs. batch one, downreg.]; 0.0063952 [batch three vs. batch two, downreg.]
fructose-bisphosphate aldolase activity [GO:0004332]	0.00488247 [batch three vs. batch one, upreg.]; 0.00874057 [batch two vs. batch one, upreg.]
transmembrane receptor protein serine/threonine kinase activity [GO:0004675]	0.00493273 [batch two vs. batch one, downreg.]
aspartate family amino acid biosynthetic process [GO:0009067]	0.00501242 [batch two vs. batch one, upreg.]
transmembrane receptor protein kinase activity [GO:0019199]	0.00521171 [batch three vs. batch one, downreg.]
starch biosynthetic process [GO:0019252]	0.00523246 [batch three vs. batch two, downreg.]
sucrose biosynthetic process [GO:0005986]	0.00532736 [batch three vs. batch two, downreg.]
chromoplast [GO:0009509]	0.00537506 [batch three vs. batch two, downreg.]
chloroplast thylakoid membrane protein complex [GO:0098807]	0.00537506 [batch three vs. batch two, downreg.]
late endosome membrane [GO:0031902]	0.00538549 [batch three vs. batch one, downreg.]
carbonate dehydratase activity [GO:0004089]	0.00542898 [batch three vs. batch two, downreg.]
endosome [GO:0005768]	0.0054907 [batch two vs. batch one, downreg.]; 0.0078882 [batch three vs. batch one, downreg.]
xanthine dehydrogenase activity [GO:0004854]	0.00551372 [batch two vs. batch one, downreg.]
cyclin-dependent protein serine/threonine kinase regulator activity [GO:0016538]	0.00561411 [batch two vs. batch one, upreg.]
xanthine catabolic process [GO:0009115]	0.00561746 [batch two vs. batch one, downreg.]
response to microbial phytotoxin [GO:0010188]	0.00561746 [batch two vs. batch one, downreg.]
regulation of defense response to virus by host [GO:0050691]	0.00561746 [batch two vs. batch one, downreg.]
response to glucose [GO:0009749]	0.00566837 [batch three vs. batch one, downreg.]
alkane 1-monooxygenase activity [GO:0018685]	0.00570742 [batch two vs. batch one, upreg.]
photosynthetic acclimation [GO:0009643]	0.00578782 [batch three vs. batch two, downreg.]
phosphoglycerate transport [GO:0015713]	0.00578782 [batch three vs. batch two, downreg.]
negative regulation of stomatal complex development [GO:2000122]	0.00578782 [batch three vs. batch two, downreg.]
regulation of organ morphogenesis [GO:2000027]	0.0057917 [batch three vs. batch one, upreg.]
glutamine family amino acid metabolic process [GO:0009064]	0.00585635 [batch two vs. batch one, upreg.]
NADPH dehydrogenase activity [GO:0003959]	0.00586456 [batch three vs. batch two, downreg.]
phosphoglycerate transmembrane transporter activity [GO:0015120]	0.00586456 [batch three vs. batch two, downreg.]
glycine catabolic process [GO:0006546]	0.00597948 [batch two vs. batch one, upreg.]; 0.00799516 [batch three vs. batch two, downreg.]
pyridoxal phosphate biosynthetic process [GO:0042823]	0.00597948 [batch two vs. batch one, upreg.]
AMP salvage [GO:0044209]	0.00597948 [batch two vs. batch one, upreg.]
indole-3-acetonitrile nitrilase activity [GO:0080061]	0.0060277 [batch three vs. batch two, upreg.]
alpha-L-arabinofuranosidase activity [GO:0046556]	0.00606103 [batch three vs. batch one, downreg.]
starch binding [GO:2001070]	0.00606103 [batch three vs. batch one, downreg.]; 0.0081004 [batch three vs. batch two, downreg.]
trehalose biosynthetic process [GO:0005992]	0.00609257 [batch two vs. batch one, downreg.]
response to inorganic substance [GO:0010035]	0.00616969 [batch three vs. batch one, downreg.]
signal transducer activity [GO:0004871]	0.00617175 [batch three vs. batch two, downreg.]
mitochondrial proton-transporting ATP synthase complex [GO:0005753]	0.00617386 [batch three vs. batch one, upreg.]
chloroplast fission [GO:0010020]	0.00623262 [batch three vs. batch two, downreg.]
anatomical structure arrangement [GO:0048532]	0.00625669 [batch two vs. batch one, upreg.]
cellular response to stress [GO:0033554]	0.00626472 [batch three vs. batch one, downreg.]
response to molecule of bacterial origin [GO:0002237]	0.00626584 [batch two vs. batch one, downreg.]
response to hypoxia [GO:0001666]	0.0062769 [batch three vs. batch one, downreg.]
cytoplasmic mRNA processing body [GO:0000932]	0.00628991 [batch three vs. batch one, downreg.]
nucleobase biosynthetic process [GO:0046112]	0.00650099 [batch two vs. batch one, upreg.]
oxidoreductase activity, acting on single donors with incorporation of molecular oxygen [GO:0016701]	0.0065045 [batch three vs. batch two, upreg.]
defense response to virus [GO:0051607]	0.00656946 [batch three vs. batch one, downreg.]
chloroplast thylakoid [GO:0009534]	0.00681312 [batch two vs. batch one, upreg.]
detection of stimulus [GO:0051606]	0.00686811 [batch three vs. batch one, downreg.]
cellular response to boron-containing substance levels [GO:0080029]	0.00693368 [batch three vs. batch two, upreg.]
lignan biosynthetic process [GO:0009807]	0.00700011 [batch three vs. batch one, upreg.]
positive regulation of seed germination [GO:0010030]	0.00700011 [batch three vs. batch one, upreg.]
ATP synthesis coupled electron transport [GO:0042773]	0.00700011 [batch three vs. batch one, upreg.]
defense response signaling pathway, resistance gene-dependent [GO:0009870]	0.00709284 [batch three vs. batch one, downreg.]
mucilage biosynthetic process involved in seed coat development [GO:0048354]	0.00709284 [batch three vs. batch one, downreg.]
cell cycle phase transition [GO:0044770]	0.00710644 [batch two vs. batch one, upreg.]
cellulose catabolic process [GO:0030245]	0.00715028 [batch three vs. batch one, upreg.]
hyperosmotic response [GO:0006972]	0.00726977 [batch three vs. batch two, upreg.]
Sec61 translocon complex [GO:0005784]	0.00738078 [batch three vs. batch one, upreg.]
retromer complex [GO:0030904]	0.00741997 [batch three vs. batch one, downreg.]
glycerophosphodiester phosphodiesterase activity [GO:0008889]	0.00760316 [batch three vs. batch two, upreg.]
response to abiotic stimulus [GO:0009628]	0.00778567 [batch three vs. batch one, downreg.]
transcription corepressor activity [GO:0003714]	0.00781092 [batch two vs. batch one, downreg.]; 0.00804375 [batch three vs. batch two, upreg.]
gluconeogenesis [GO:0006094]	0.00799516 [batch three vs. batch two, downreg.]
response to carbon dioxide [GO:0010037]	0.00799516 [batch three vs. batch two, downreg.]
lysosomal membrane [GO:0005765]	0.00804491 [batch two vs. batch one, downreg.]
photosystem [GO:0009521]	0.00810498 [batch three vs. batch one, upreg.]
polysaccharide catabolic process [GO:0000272]	0.00812614 [batch two vs. batch one, upreg.]
whole membrane [GO:0098805]	0.00813693 [batch two vs. batch one, downreg.]
starch metabolic process [GO:0005982]	0.00815248 [batch two vs. batch one, upreg.]
translation elongation factor activity [GO:0003746]	0.00818955 [batch two vs. batch one, upreg.]
tRNA aminoacylation for protein translation [GO:0006418]	0.00825986 [batch three vs. batch two, downreg.]
lipid metabolic process [GO:0006629]	0.00827059 [batch three vs. batch one, downreg.]
gated channel activity [GO:0022836]	0.00827549 [batch two vs. batch one, downreg.]
mitochondrial electron transport, ubiquinol to cytochrome c [GO:0006122]	0.00836672 [batch three vs. batch one, upreg.]
aldehyde biosynthetic process [GO:0046184]	0.00836672 [batch three vs. batch one, upreg.]
cotyledon development [GO:0048825]	0.00840036 [batch three vs. batch one, upreg.]
NADH dehydrogenase activity [GO:0003954]	0.00852848 [batch three vs. batch two, upreg.]
regulation of abscisic acid-activated signaling pathway [GO:0009787]	0.00853078 [batch two vs. batch one, downreg.]
caveola [GO:0005901]	0.00863789 [batch three vs. batch one, downreg.]
HOPS complex [GO:0030897]	0.00863789 [batch three vs. batch one, downreg.]
oxidoreductase activity, acting on single donors with incorporation of molecular oxygen, incorporation of two atoms of oxygen [GO:0016702]	0.00877327 [batch two vs. batch one, downreg.]
chloride transport [GO:0006821]	0.00878476 [batch three vs. batch one, downreg.]
negative gravitropism [GO:0009959]	0.00878476 [batch three vs. batch one, downreg.]
regulation of ARF protein signal transduction [GO:0032012]	0.00878476 [batch three vs. batch one, downreg.]
suberin biosynthetic process [GO:0010345]	0.00879682 [batch three vs. batch one, upreg.]
root system development [GO:0022622]	0.00893259 [batch three vs. batch one, downreg.]
vitamin B6 biosynthetic process [GO:0042819]	0.00915049 [batch two vs. batch one, upreg.]
acyl-CoA oxidase activity [GO:0003997]	0.00915878 [batch two vs. batch one, downreg.]
transmembrane receptor protein serine/threonine kinase binding [GO:0070696]	0.00915878 [batch two vs. batch one, downreg.]
activation of innate immune response [GO:0002218]	0.00917813 [batch three vs. batch one, downreg.]
negative regulation of cellular process [GO:0048523]	0.00920337 [batch two vs. batch one, downreg.]
positive regulation of growth [GO:0045927]	0.00923349 [batch three vs. batch one, downreg.]
ferric-chelate reductase activity [GO:0000293]	0.00927324 [batch three vs. batch one, downreg.]
CoA carboxylase activity [GO:0016421]	0.00927324 [batch three vs. batch one, downreg.]
ATPase binding [GO:0051117]	0.00927324 [batch three vs. batch one, downreg.]
drought recovery [GO:0009819]	0.00932787 [batch two vs. batch one, downreg.]
strictosidine synthase activity [GO:0016844]	0.00944656 [batch three vs. batch two, upreg.]
glyceraldehyde-3-phosphate metabolic process [GO:0019682]	0.00947295 [batch three vs. batch two, downreg.]
kinesin complex [GO:0005871]	0.00949864 [batch two vs. batch one, upreg.]
plastid-encoded plastid RNA polymerase complex [GO:0000427]	0.00951433 [batch two vs. batch one, upreg.]
chloroplast starch grain [GO:0009569]	0.00951433 [batch two vs. batch one, upreg.]
carbon-carbon lyase activity [GO:0016830]	0.00966795 [batch two vs. batch one, upreg.]
3-isopropylmalate dehydrogenase activity [GO:0003862]	0.00969355 [batch two vs. batch one, upreg.]
amidophosphoribosyltransferase activity [GO:0004044]	0.00969355 [batch two vs. batch one, upreg.]
glyceraldehyde-3-phosphate dehydrogenase (NAD+) (phosphorylating) activity [GO:0004365]	0.00969355 [batch two vs. batch one, upreg.]
inositol-3-phosphate synthase activity [GO:0004512]	0.00969355 [batch two vs. batch one, upreg.]
succinate-CoA ligase (ADP-forming) activity [GO:0004775]	0.00969355 [batch two vs. batch one, upreg.]
succinate-CoA ligase (GDP-forming) activity [GO:0004776]	0.00969355 [batch two vs. batch one, upreg.]
pyridoxal 5'-phosphate synthase (glutamine hydrolysing) activity [GO:0036381]	0.00969355 [batch two vs. batch one, upreg.]
protein deglycosylation [GO:0006517]	0.00972833 [batch three vs. batch one, downreg.]
cuticle hydrocarbon biosynthetic process [GO:0006723]	0.00972833 [batch three vs. batch one, downreg.]
singlet oxygen-mediated programmed cell death [GO:0010343]	0.00972833 [batch three vs. batch one, downreg.]
protein import into peroxisome matrix, docking [GO:0016560]	0.00972833 [batch three vs. batch one, downreg.]
regulation of iron ion transport [GO:0034756]	0.00972833 [batch three vs. batch one, downreg.]
L-arabinose metabolic process [GO:0046373]	0.00972833 [batch three vs. batch one, downreg.]
anther wall tapetum cell differentiation [GO:0048657]	0.00972833 [batch three vs. batch one, downreg.]
L-proline biosynthetic process [GO:0055129]	0.00972833 [batch three vs. batch one, downreg.]
aromatic amino acid family catabolic process [GO:0009074]	0.00979147 [batch two vs. batch one, downreg.]
rhythmic process [GO:0048511]	0.00980765 [batch three vs. batch one, downreg.]
methyl salicylate esterase activity [GO:0080031]	0.00983097 [batch three vs. batch two, upreg.]
purine nucleobase transmembrane transporter activity [GO:0005345]	0.00983627 [batch two vs. batch one, downreg.]
regulation of signal transduction [GO:0009966]	0.00984142 [batch three vs. batch one, downreg.]
1-phosphatidylinositol-4-phosphate 5-kinase activity [GO:0016308]	0.00988127 [batch three vs. batch one, downreg.]
