# Supplementary material for: Transcriptomic Effects of the Cell Cycle Regulator LGO in Arabidopsis Sepals
Source: Front Plant Sci. 2016 Nov 22;7:1744. doi: 10.3389/fpls.2016.01744 (PMC5118908; doi:10.3389/fpls.2016.01744)
Supplement: Supplementary file 1 [file Data_Sheet_1.ZIP › Schwarz_Roeder_SupplementaryFiles_2016.09.26/SchwarzRoeder_2016.09.26_Supplementary_File_S06.xlsx]

## Sheet: LGOoe_atml1-3.vs.atml1-3_upreg
GO term	p-value [condition]	All GO annots.	Cond. GO annots.	Gene count	Genes
response to wounding [GO:0009611]	1.29926e-18 [LGOoe atml1-3 vs. lgo-2, upreg.]; 7.96078e-16 [batch two vs. batch one, downreg.]; 9.29923e-09 [LGOoe atml1-3 vs. atml1-3, upreg.]; 1.42364e-06 [LGOoe vs. lgo-2, upreg.]; 6.64585e-05 [LGOoe atml1-3 vs. Col_WT, upreg.]; 0.000154391 [batch three vs. batch two, upreg.]; 0.00046086 [LGOoe vs. atml1-3, upreg.]	190/25,917 [0.0073310954199946]	43/1,323 [0.0325018896447468]	43	AT1G01470|LEA14|LSR3; AT1G17420|ATLOX3|LOX3; AT1G19640|JMT; AT1G27730|STZ|ZAT10; AT1G30135|JAZ8|TIFY5A; AT1G43160|RAP2.6; AT1G51760|IAR3|JR3; AT1G61120|GES|TPS04|TPS4; AT1G66760; AT1G72520|ATLOX4|LOX4; AT1G76930|ATEXT1|ATEXT4|EXT1|EXT4|ORG5; AT2G02990|ATRNS1|RNS1; AT2G22330|CYP79B3; AT2G27690|CYP94C1; AT2G34810; AT2G44810|DAD1; AT2G46370|AtGH3.11|FIN219|JAR1; AT2G46510|AIB|ATAIB|JAM1; AT3G14050|A…
response to chitin [GO:0010200]	5.23826e-11 [LGOoe vs. atml1-3, upreg.]; 6.43479e-08 [batch two vs. batch one, downreg.]; 2.88296e-07 [LGOoe vs. lgo-2, upreg.]; 7.8275e-07 [LGOoe atml1-3 vs. atml1-3, upreg.]; 4.53824e-06 [LGOoe atml1-3 vs. lgo-2, upreg.]; 0.00122117 [LGOoe vs. Col_WT, upreg.]	128/25,917 [0.00493884323031215]	25/1,253 [0.019952114924182]	25	AT1G08930|ERD6; AT1G27730|STZ|ZAT10; AT1G71520; AT2G04240|XERICO; AT2G13790|ATSERK4|BAK7|BKK1|SERK4; AT2G17040|NAC036|anac036; AT2G35160|SGD9|SUVH5; AT2G35930|AtPUB23|PUB23; AT2G37430|ZAT11; AT2G38470|ATWRKY33|WRKY33; AT3G16530; AT3G23250|ATMYB15|ATY19|MYB15; AT3G28210|PMZ|SAP12; AT3G46090|ZAT7; AT3G50260|ATERF#011|CEJ1|DEAR1; AT3G52450|AtPUB22|PUB22; AT3G53600; AT4G17230|SCL13; AT4G23810|ATWRKY5…
defense response by callose deposition in cell wall [GO:0052544]	4.10392e-09 [LGOoe atml1-3 vs. lgo-2, upreg.]; 1.02114e-08 [LGOoe vs. lgo-2, upreg.]; 3.11076e-08 [LGOoe vs. Col_WT, upreg.]; 1.60486e-05 [LGOoe atml1-3 vs. atml1-3, upreg.]; 2.47613e-05 [LGOoe atml1-3 vs. Col_WT, upreg.]; 6.28617e-05 [LGOoe vs. atml1-3, upreg.]; 0.000470849 [batch two vs. batch one, downreg.]; 0.00167096 [batch three vs. batch one, downreg.]	16/25,917 [0.000617355403789019]	8/931 [0.00859291084854995]	8	AT1G18570|AtMYB51|BW51A|BW51B|HIG1|MYB51; AT1G24100|UGT74B1; AT1G59870|ABCG36|ATABCG36|ATPDR8|PDR8|PEN3; AT2G22330|CYP79B3; AT2G44490|BGLU26|PEN2; AT4G31500|ATR4|CYP83B1|RED1|RNT1|SUR2; AT4G39950|CYP79B2; AT5G44070|ARA8|ATPCS1|CAD1|PCS1
induced systemic resistance [GO:0009682]	4.83273e-09 [LGOoe vs. atml1-3, upreg.]; 1.84043e-08 [LGOoe vs. Col_WT, upreg.]; 5.9714e-08 [LGOoe vs. lgo-2, upreg.]; 3.041e-06 [batch three vs. batch one, downreg.]; 0.000136205 [LGOoe atml1-3 vs. lgo-2, upreg.]; 0.000587759 [batch two vs. batch one, downreg.]; 0.00297396 [LGOoe atml1-3 vs. atml1-3, upreg.]; 0.00405503 [LGOoe atml1-3 vs. Col_WT, upreg.]	16/25,917 [0.000617355403789019]	10/1,260 [0.00793650793650794]	10	AT1G18570|AtMYB51|BW51A|BW51B|HIG1|MYB51; AT1G32960|ATSBT3.3|SBT3.3; AT2G22330|CYP79B3; AT2G30750|CYP71A12; AT2G30770|CYP71A13; AT2G44490|BGLU26|PEN2; AT4G12480|EARLI1|pEARLI1; AT4G24180|ATTLP1|TLP1; AT4G31500|ATR4|CYP83B1|RED1|RNT1|SUR2; AT4G39950|CYP79B2
defense response [GO:0006952]	1.01999e-08 [LGOoe vs. lgo-2, upreg.]; 9.1249e-08 [LGOoe vs. atml1-3, upreg.]; 1.28426e-06 [batch two vs. batch one, downreg.]; 1.76806e-06 [LGOoe atml1-3 vs. lgo-2, upreg.]; 0.000260272 [LGOoe atml1-3 vs. atml1-3, upreg.]; 0.000692406 [batch three vs. batch one, downreg.]; 0.00723186 [LGOoe atml1-3 vs. Col_WT, upreg.]; 0.00788413 [Col_WT vs. atml1-3, upreg.]	589/25,917 [0.0227263958019833]	68/1,324 [0.0513595166163142]	68	AT1G05010|ACO4|EAT1|EFE; AT1G11310|ATMLO2|MLO2|PMR2; AT1G17420|ATLOX3|LOX3; AT1G19570|ATDHAR1|DHAR1|DHAR5; AT1G23130; AT1G30135|JAZ8|TIFY5A; AT1G56540; AT1G63750; AT1G65390|ATPP2-A5|PP2-A5; AT1G65790|ARK1|RK1; AT1G66090; AT1G70830|MLP28; AT1G70890|MLP43; AT1G72260|THI2.1|THI2.1.1; AT1G72520|ATLOX4|LOX4; AT1G74710|ATICS1|EDS16|ICS1|SID2; AT1G79340|AtMC4|AtMCP2d|MC4|MCP2d; AT2G01520|MLP328|ZCE1; AT…
glucosinolate biosynthetic process [GO:0019761]	7.67952e-08 [LGOoe vs. lgo-2, upreg.]; 0.00024181 [LGOoe atml1-3 vs. lgo-2, upreg.]; 0.00265004 [LGOoe vs. atml1-3, upreg.]; 0.00552166 [LGOoe atml1-3 vs. atml1-3, upreg.]; 0.0074839 [LGOoe atml1-3 vs. Col_WT, upreg.]	32/25,917 [0.00123471080757804]	10/931 [0.0107411385606874]	10	AT1G16400|CYP79F2; AT1G18590|ATSOT17|ATST5C|SOT17; AT1G24100|UGT74B1; AT1G74100|ATSOT16|ATST5A|CORI-7|SOT16; AT2G22330|CYP79B3; AT2G25450; AT4G12030|BASS5|BAT5; AT4G13770|CYP83A1|REF2; AT4G39950|CYP79B2; AT5G23010|IMS3|MAM1
response to insect [GO:0009625]	8.8687e-07 [LGOoe vs. lgo-2, upreg.]; 1.14972e-06 [LGOoe atml1-3 vs. lgo-2, upreg.]; 0.000195506 [LGOoe vs. atml1-3, upreg.]; 0.000668398 [LGOoe atml1-3 vs. atml1-3, upreg.]; 0.0018306 [LGOoe vs. Col_WT, upreg.]	24/25,917 [0.000926033105683528]	10/931 [0.0107411385606874]	10	AT1G18570|AtMYB51|BW51A|BW51B|HIG1|MYB51; AT1G52400|ATBG1|BGL1|BGLU18; AT2G22330|CYP79B3; AT3G52430|ATPAD4|PAD4; AT4G02380|AtLEA5|SAG21; AT4G13770|CYP83A1|REF2; AT4G16740|ATTPS03|TPS03; AT4G39950|CYP79B2; AT5G23010|IMS3|MAM1; AT5G24770|ATVSP2|VSP2
defense response to fungus, incompatible interaction [GO:0009817]	1.90923e-06 [LGOoe vs. lgo-2, upreg.]; 3.13687e-05 [batch three vs. batch one, downreg.]; 0.000680187 [batch two vs. batch one, downreg.]; 0.000962494 [LGOoe atml1-3 vs. atml1-3, upreg.]; 0.00186059 [batch three vs. batch two, downreg.]; 0.00779671 [LGOoe atml1-3 vs. lgo-2, upreg.]	44/25,917 [0.0016977273604198]	9/931 [0.00966702470461869]	9	AT1G11310|ATMLO2|MLO2|PMR2; AT1G59870|ABCG36|ATABCG36|ATPDR8|PDR8|PEN3; AT2G39200|ATMLO12|MLO12; AT2G44490|BGLU26|PEN2; AT3G04720|AtPR4|HEL|PR-4|PR4; AT3G15356; AT4G16260; AT4G37150|ATMES9|MES9; AT5G38900
regulation of systemic acquired resistance [GO:0010112]	2.08231e-05 [LGOoe atml1-3 vs. atml1-3, upreg.]; 0.000685356 [batch two vs. batch one, downreg.]; 0.000832645 [LGOoe atml1-3 vs. Col_WT, upreg.]; 0.00112645 [LGOoe atml1-3 vs. lgo-2, upreg.]; 0.00413311 [LGOoe vs. lgo-2, upreg.]; 0.00469105 [LGOoe vs. Col_WT, upreg.]	12/25,917 [0.000463016552841764]	4/931 [0.00429645542427497]	4	AT1G51780|ILL5; AT2G22330|CYP79B3; AT5G13220|JAS1|JAZ10|TIFY9; AT5G26920|CBP60G
indoleacetic acid biosynthetic process [GO:0009684]	7.56308e-05 [LGOoe vs. Col_WT, upreg.]; 0.000123983 [LGOoe vs. lgo-2, upreg.]; 0.000330732 [LGOoe atml1-3 vs. atml1-3, upreg.]; 0.000456853 [LGOoe atml1-3 vs. Col_WT, upreg.]; 0.000914342 [LGOoe vs. atml1-3, upreg.]; 0.0065061 [LGOoe atml1-3 vs. lgo-2, upreg.]	16/25,917 [0.000617355403789019]	5/931 [0.00537056928034372]	5	AT1G16400|CYP79F2; AT2G22330|CYP79B3; AT4G31500|ATR4|CYP83B1|RED1|RNT1|SUR2; AT4G39950|CYP79B2; AT5G54810|ATTSB1|TRP2|TRPB|TSB1
oxygen binding [GO:0019825]	8.54446e-05 [LGOoe vs. lgo-2, upreg.]; 0.000672817 [LGOoe atml1-3 vs. Col_WT, upreg.]; 0.00128057 [LGOoe atml1-3 vs. atml1-3, upreg.]; 0.00157033 [LGOoe vs. Col_WT, upreg.]; 0.00157953 [LGOoe atml1-3 vs. lgo-2, upreg.]; 0.00388169 [LGOoe vs. atml1-3, upreg.]	234/25,917 [0.0090288227804144]	28/1,326 [0.0211161387631976]	28	AT1G16400|CYP79F2; AT2G22330|CYP79B3; AT2G23180|CYP96A1; AT2G27690|CYP94C1; AT2G30750|CYP71A12; AT2G30770|CYP71A13; AT2G34490|CYP710A2; AT2G34500|CYP710A1; AT2G45510|CYP704A2; AT2G45580|CYP76C3; AT3G10570|CYP77A6; AT3G20090|CYP705A18; AT3G20960|CYP705A33; AT3G26200|CYP71B22; AT3G26210|CYP71B23; AT3G28740|CYP81D11; AT3G30180|BR6OX2|CYP85A2; AT3G48520|CYP94B3; AT3G61880|CYP78A9; AT4G12320|CYP706A6;…
heme binding [GO:0020037]	9.22733e-05 [LGOoe atml1-3 vs. Col_WT, upreg.]; 0.000714271 [LGOoe vs. Col_WT, upreg.]; 0.000791431 [LGOoe atml1-3 vs. lgo-2, upreg.]; 0.000890424 [LGOoe vs. lgo-2, upreg.]; 0.00170073 [LGOoe atml1-3 vs. atml1-3, upreg.]	362/25,917 [0.0139676660107265]	35/1,326 [0.026395173453997]	35	AT1G14540|PER4; AT1G16400|CYP79F2; AT2G22330|CYP79B3; AT2G23180|CYP96A1; AT2G27690|CYP94C1; AT2G34490|CYP710A2; AT2G34500|CYP710A1; AT2G37130; AT2G45510|CYP704A2; AT2G45580|CYP76C3; AT2G46650|ATCB5-C|B5#1|CB5-C|CYTB5-C; AT3G10570|CYP77A6; AT3G20090|CYP705A18; AT3G20960|CYP705A33; AT3G21770; AT3G26200|CYP71B22; AT3G26210|CYP71B23; AT3G28740|CYP81D11; AT3G30180|BR6OX2|CYP85A2; AT3G32980; AT3G48520|…
cellular heat acclimation [GO:0070370]	0.000112295 [LGOoe atml1-3 vs. atml1-3, upreg.]; 0.000293428 [batch two vs. batch one, downreg.]; 0.000807443 [LGOoe vs. lgo-2, upreg.]; 0.00159582 [LGOoe vs. Col_WT, upreg.]; 0.0083688 [LGOoe vs. atml1-3, upreg.]	10/25,917 [0.000385847127368137]	4/917 [0.00436205016357688]	4	AT2G30250|ATWRKY25|WRKY25; AT2G38470|ATWRKY33|WRKY33; AT5G07100|WRKY26; AT5G48570|ATFKBP65|FKBP65|ROF2
response to herbivore [GO:0080027]	0.000112295 [LGOoe atml1-3 vs. atml1-3, upreg.]; 0.00233347 [LGOoe atml1-3 vs. lgo-2, upreg.]	10/25,917 [0.000385847127368137]	3/895 [0.00335195530726257]	3	AT1G61120|GES|TPS04|TPS4; AT3G04720|AtPR4|HEL|PR-4|PR4; AT4G16740|ATTPS03|TPS03
defense response to fungus [GO:0050832]	0.000183117 [LGOoe vs. lgo-2, upreg.]; 0.000210462 [LGOoe vs. atml1-3, upreg.]; 0.00117249 [LGOoe atml1-3 vs. Col_WT, upreg.]; 0.00220642 [batch two vs. batch one, downreg.]; 0.0028487 [LGOoe vs. Col_WT, upreg.]; 0.00506917 [LGOoe atml1-3 vs. atml1-3, upreg.]	437/25,917 [0.0168615194659876]	38/1,307 [0.0290742157612854]	38	AT1G01470|LEA14|LSR3; AT1G12200|FMO; AT1G19670|ATCLH1|ATHCOR1|CLH1|CORI1; AT1G20440|AtCOR47|COR47|RD17; AT1G21250|AtWAK1|PRO25|WAK1; AT1G45145|ATH5|ATTRX5|LIV1|TRX-h5|TRX5; AT1G51090; AT1G51800|IOS1; AT1G52400|ATBG1|BGL1|BGLU18; AT1G52410|AtTSA1|TSA1; AT1G74710|ATICS1|EDS16|ICS1|SID2; AT2G02120|LCR70|PDF2.1; AT2G14560|LURP1; AT2G22240|ATIPS2|ATMIPS2|MIPS2; AT2G30770|CYP71A13; AT2G31865|PARG2; AT2…
tryptophan catabolic process [GO:0006569]	0.00021621 [LGOoe atml1-3 vs. lgo-2, upreg.]; 0.000361739 [LGOoe vs. Col_WT, upreg.]; 0.000976805 [LGOoe atml1-3 vs. atml1-3, upreg.]; 0.00121573 [LGOoe atml1-3 vs. Col_WT, upreg.]; 0.00194892 [LGOoe vs. atml1-3, upreg.]; 0.00368076 [LGOoe vs. lgo-2, upreg.]	2/25,917 [7.71694254736274e-05]	2/931 [0.00214822771213749]	2	AT2G22330|CYP79B3; AT4G39950|CYP79B2
oxidoreductase activity, acting on paired donors, with incorporation or reduction of molecular oxygen, NAD(P)H as one donor, and incorporation of one atom of oxygen [GO:0016709]	0.000228724 [LGOoe vs. lgo-2, upreg.]; 0.00064318 [LGOoe vs. Col_WT, upreg.]; 0.0012053 [LGOoe vs. atml1-3, upreg.]; 0.00408606 [LGOoe atml1-3 vs. Col_WT, upreg.]; 0.00886353 [LGOoe atml1-3 vs. atml1-3, upreg.]	145/25,917 [0.00559478334683798]	19/1,288 [0.0147515527950311]	19	AT1G16400|CYP79F2; AT2G22330|CYP79B3; AT2G30750|CYP71A12; AT2G30770|CYP71A13; AT2G45580|CYP76C3; AT3G10570|CYP77A6; AT3G20090|CYP705A18; AT3G20960|CYP705A33; AT3G26200|CYP71B22; AT3G26210|CYP71B23; AT3G28740|CYP81D11; AT3G61880|CYP78A9; AT4G12320|CYP706A6; AT4G13770|CYP83A1|REF2; AT4G22710|CYP706A2; AT4G31500|ATR4|CYP83B1|RED1|RNT1|SUR2; AT4G36220|CYP84A1|FAH1; AT4G37370|CYP81D8; AT4G39950|CYP79B2
response to ethylene [GO:0009723]	0.000278924 [LGOoe vs. atml1-3, upreg.]; 0.000881135 [LGOoe atml1-3 vs. lgo-2, upreg.]; 0.00109661 [LGOoe vs. lgo-2, upreg.]; 0.00182992 [LGOoe atml1-3 vs. atml1-3, upreg.]; 0.00303868 [batch two vs. batch one, downreg.]; 0.00665316 [LGOoe vs. Col_WT, upreg.]	118/25,917 [0.00455299610294401]	19/1,316 [0.0144376899696049]	19	AT1G18330|EPR1|RVE7; AT1G18570|AtMYB51|BW51A|BW51B|HIG1|MYB51; AT1G25220|ASB1|TRP4|WEI7; AT1G70000; AT1G71030|ATMYBL2|MYBL2; AT2G05520|ATGRP-3|ATGRP3|GRP-3|GRP3; AT2G47190|ATMYB2|MYB2; AT3G03450|RGL2; AT3G04720|AtPR4|HEL|PR-4|PR4; AT3G23250|ATMYB15|ATY19|MYB15; AT3G24500|ATMBF1C|MBF1C; AT3G50480|HR4; AT3G51430|SSL5|YLS2; AT3G51440; AT4G02380|AtLEA5|SAG21; AT4G24180|ATTLP1|TLP1; AT5G19880; AT5G253…
allene-oxide cyclase activity [GO:0046423]	0.000481594 [LGOoe atml1-3 vs. atml1-3, upreg.]; 0.000616158 [LGOoe atml1-3 vs. Col_WT, upreg.]; 0.00413947 [LGOoe atml1-3 vs. lgo-2, upreg.]	4/25,917 [0.000154338850947255]	2/931 [0.00214822771213749]	2	AT3G25760|AOC1|ERD12; AT3G25770|AOC2
sucrose transmembrane transporter activity [GO:0008515]	0.000535353 [LGOoe atml1-3 vs. atml1-3, upreg.]; 0.000767156 [LGOoe atml1-3 vs. Col_WT, upreg.]; 0.0011506 [LGOoe atml1-3 vs. lgo-2, upreg.]	16/25,917 [0.000617355403789019]	3/697 [0.00430416068866571]	3	AT3G48740|AtSWEET11|SWEET11; AT4G25010|AtSWEET14|SWEET14; AT5G50790|AtSWEET10|SWEET10
respiratory burst [GO:0045730]	0.000540456 [LGOoe vs. Col_WT, upreg.]; 0.00145557 [LGOoe atml1-3 vs. atml1-3, upreg.]	1/25,917 [3.85847127368137e-05]	1/931 [0.00107411385606874]	1	AT5G64120|AtPRX71|PRX71
jasmonic acid mediated signaling pathway [GO:0009867]	0.000553934 [LGOoe atml1-3 vs. atml1-3, upreg.]; 0.000586695 [LGOoe atml1-3 vs. lgo-2, upreg.]; 0.000911315 [LGOoe atml1-3 vs. Col_WT, upreg.]; 0.00498322 [batch three vs. batch two, upreg.]; 0.00508014 [batch three vs. batch one, downreg.]	42/25,917 [0.00162055793494617]	7/1,289 [0.00543056633048875]	7	AT1G19640|JMT; AT1G28480|GRX480|roxy19; AT1G72260|THI2.1|THI2.1.1; AT2G02990|ATRNS1|RNS1; AT3G03450|RGL2; AT3G52400|ATSYP122|SYP122; AT5G64810|ATWRKY51|WRKY51
sucrose transport [GO:0015770]	0.000604359 [LGOoe atml1-3 vs. atml1-3, upreg.]; 0.000832645 [LGOoe atml1-3 vs. Col_WT, upreg.]	16/25,917 [0.000617355403789019]	4/697 [0.00573888091822095]	4	AT3G19930|ATSTP4|STP4; AT3G48740|AtSWEET11|SWEET11; AT4G25010|AtSWEET14|SWEET14; AT5G50790|AtSWEET10|SWEET10
palmitoyl-(protein) hydrolase activity [GO:0008474]	0.000777282 [LGOoe vs. Col_WT, upreg.]; 0.00219456 [LGOoe atml1-3 vs. atml1-3, upreg.]; 0.00237755 [Col_WT vs. lgo-2, upreg.]; 0.00279885 [LGOoe atml1-3 vs. Col_WT, upreg.]; 0.00461335 [LGOoe vs. atml1-3, upreg.]; 0.0083858 [LGOoe vs. lgo-2, upreg.]	8/25,917 [0.000308677701894509]	2/931 [0.00214822771213749]	2	AT4G17470; AT5G47330
thiosulfate sulfurtransferase activity [GO:0004792]	0.000797888 [LGOoe atml1-3 vs. atml1-3, upreg.]; 0.00102002 [LGOoe atml1-3 vs. Col_WT, upreg.]	5/25,917 [0.000192923563684068]	1/919 [0.00108813928182807]	1	AT5G66040|STR16
response to desiccation [GO:0009269]	0.000848643 [LGOoe atml1-3 vs. atml1-3, upreg.]; 0.00116717 [LGOoe atml1-3 vs. Col_WT, upreg.]; 0.00175403 [LGOoe atml1-3 vs. lgo-2, upreg.]; 0.00572178 [LGOoe vs. lgo-2, upreg.]; 0.00585186 [LGOoe vs. Col_WT, upreg.]	20/25,917 [0.000771694254736273]	4/931 [0.00429645542427497]	4	AT1G01470|LEA14|LSR3; AT2G05520|ATGRP-3|ATGRP3|GRP-3|GRP3; AT3G25760|AOC1|ERD12; AT5G25610|ATRD22|RD22
plant-type vacuole [GO:0000325]	0.00107121 [LGOoe atml1-3 vs. lgo-2, upreg.]; 0.0032913 [LGOoe atml1-3 vs. atml1-3, upreg.]	15/25,917 [0.000578770691052205]	5/895 [0.00558659217877095]	5	AT1G62660; AT3G03000; AT3G04720|AtPR4|HEL|PR-4|PR4; AT5G23820|ML3; AT5G46860|ATSYP22|ATVAM3|SGR3|SYP22|VAM3
hydrogen sulfide biosynthetic process [GO:0070814]	0.00113603 [LGOoe atml1-3 vs. lgo-2, upreg.]; 0.00268148 [LGOoe atml1-3 vs. atml1-3, upreg.]; 0.00332957 [LGOoe atml1-3 vs. Col_WT, upreg.]; 0.00991242 [LGOoe vs. lgo-2, upreg.]	8/25,917 [0.000308677701894509]	3/931 [0.00322234156820623]	3	AT2G14750|AKN1|APK|APK1|ATAKN1; AT3G22890|APS1; AT4G39940|AKN2|APK2
regulation of response to water deprivation [GO:2000070]	0.00143782 [LGOoe vs. lgo-2, upreg.]; 0.00232205 [LGOoe vs. Col_WT, upreg.]; 0.00410125 [LGOoe atml1-3 vs. lgo-2, upreg.]; 0.00615652 [LGOoe atml1-3 vs. atml1-3, upreg.]; 0.0076209 [LGOoe atml1-3 vs. Col_WT, upreg.]	6/25,917 [0.000231508276420882]	2/931 [0.00214822771213749]	2	AT2G20880|AtERF53|ERF53; AT4G05590
adenylylsulfate kinase activity [GO:0004020]	0.00165573 [LGOoe atml1-3 vs. atml1-3, upreg.]; 0.00211333 [LGOoe atml1-3 vs. Col_WT, upreg.]; 0.00636453 [LGOoe vs. lgo-2, upreg.]	7/25,917 [0.000270092989157696]	2/931 [0.00214822771213749]	2	AT2G14750|AKN1|APK|APK1|ATAKN1; AT4G39940|AKN2|APK2
phosphatidylethanolamine binding [GO:0008429]	0.00165573 [LGOoe atml1-3 vs. atml1-3, upreg.]; 0.00211333 [LGOoe atml1-3 vs. Col_WT, upreg.]	7/25,917 [0.000270092989157696]	2/919 [0.00217627856365615]	2	AT1G65480|FT|RSB8; AT5G62040|BFT
regulation of glucosinolate biosynthetic process [GO:0010439]	0.00166834 [LGOoe atml1-3 vs. lgo-2, upreg.]; 0.00342499 [LGOoe atml1-3 vs. atml1-3, upreg.]; 0.00424948 [LGOoe atml1-3 vs. Col_WT, upreg.]	9/25,917 [0.000347262414631323]	3/931 [0.00322234156820623]	3	AT2G14750|AKN1|APK|APK1|ATAKN1; AT2G25450; AT4G39940|AKN2|APK2
indole glucosinolate metabolic process [GO:0042343]	0.00192757 [LGOoe atml1-3 vs. atml1-3, upreg.]; 0.00263733 [LGOoe atml1-3 vs. Col_WT, upreg.]; 0.00609257 [batch two vs. batch one, downreg.]	19/25,917 [0.00073310954199946]	3/816 [0.00367647058823529]	3	AT1G21120|IGMT2; AT3G28740|CYP81D11; AT4G37370|CYP81D8
ER body [GO:0010168]	0.00217588 [LGOoe atml1-3 vs. atml1-3, upreg.]; 0.00755643 [LGOoe vs. lgo-2, upreg.]	8/25,917 [0.000308677701894509]	2/919 [0.00217627856365615]	2	AT1G52400|ATBG1|BGL1|BGLU18; AT5G23820|ML3
L-aspartate:2-oxoglutarate aminotransferase activity [GO:0004069]	0.00280486 [LGOoe atml1-3 vs. atml1-3, upreg.]; 0.00357437 [LGOoe atml1-3 vs. Col_WT, upreg.]	9/25,917 [0.000347262414631323]	2/919 [0.00217627856365615]	2	AT1G62800|ASP4; AT4G23600|CORI3|JR2
response to cadmium ion [GO:0046686]	0.00285117 [LGOoe vs. lgo-2, upreg.]; 0.00356208 [LGOoe vs. atml1-3, upreg.]; 0.00587601 [LGOoe atml1-3 vs. atml1-3, upreg.]	72/25,917 [0.00277809931705058]	12/1,001 [0.011988011988012]	12	AT1G18330|EPR1|RVE7; AT1G70000; AT1G70170|MMP; AT1G71030|ATMYBL2|MYBL2; AT1G75040|PR-5|PR5; AT2G30860|ATGSTF7|ATGSTF9|GLUTTR|GSTF9; AT2G47190|ATMYB2|MYB2; AT3G23250|ATMYB15|ATY19|MYB15; AT4G14880|ATCYS-3A|CYTACS1|OASA1|OLD3; AT5G12170|CLT3; AT5G26220|AtGGCT2|1|GGCT2|1; AT5G44070|ARA8|ATPCS1|CAD1|PCS1
iron ion binding [GO:0005506]	0.00513345 [LGOoe atml1-3 vs. atml1-3, upreg.]; 0.00522881 [LGOoe vs. lgo-2, upreg.]; 0.0076584 [LGOoe atml1-3 vs. lgo-2, upreg.]	345/25,917 [0.0133117258942007]	31/1,326 [0.0233785822021116]	31	AT1G16400|CYP79F2; AT2G22330|CYP79B3; AT2G23180|CYP96A1; AT2G27690|CYP94C1; AT2G34490|CYP710A2; AT2G34500|CYP710A1; AT2G45510|CYP704A2; AT2G45580|CYP76C3; AT3G10570|CYP77A6; AT3G18210; AT3G19010; AT3G20090|CYP705A18; AT3G20960|CYP705A33; AT3G26200|CYP71B22; AT3G26210|CYP71B23; AT3G28740|CYP81D11; AT3G30180|BR6OX2|CYP85A2; AT3G48520|CYP94B3; AT3G61880|CYP78A9; AT4G12320|CYP706A6; AT4G13770|CYP83A1…
