# Supplementary material for: Transcriptomic Effects of the Cell Cycle Regulator LGO in Arabidopsis Sepals
Source: Front Plant Sci. 2016 Nov 22;7:1744. doi: 10.3389/fpls.2016.01744 (PMC5118908; doi:10.3389/fpls.2016.01744)
Supplement: Supplementary file 1 [file Data_Sheet_1.ZIP › Schwarz_Roeder_SupplementaryFiles_2016.09.26/SchwarzRoeder_2016.09.26_Supplementary_File_S07.xlsx]

## Sheet: LGOoe.vs.LGOoe_atml1-3_upreg
GO term	p-value [condition]	All GO annots.	Cond. GO annots.	Gene count	Genes
response to heat [GO:0009408]	1.30164e-23 [LGOoe vs. LGOoe atml1-3, upreg.]; 4.15771e-10 [LGOoe atml1-3 vs. atml1-3, downreg.]; 5.44252e-08 [batch three vs. batch one, upreg.]; 1.53764e-05 [LGOoe vs. lgo-2, upreg.]; 9.95386e-05 [LGOoe atml1-3 vs. Col_WT, downreg.]; 0.00120252 [batch three vs. batch two, upreg.]	151/25,917 [0.00582629162325886]	25/1,261 [0.0198255352894528]	25	AT1G35720|ANN1|ANNAT1|ATOXY5|AtANN1|OXY5; AT1G52560; AT1G53540; AT1G54050; AT1G74310|ATHSP101|HOT1|HSP101; AT2G22240|ATIPS2|ATMIPS2|MIPS2; AT2G29500; AT2G38470|ATWRKY33|WRKY33; AT2G38750|ANNAT4|AtANN4; AT2G46240|ATBAG6|BAG6; AT3G08720|ATPK19|ATPK2|ATS6K2|S6K2; AT3G09350|Fes1A; AT3G12580|ATHSP70|HSP70; AT3G24500|ATMBF1C|MBF1C; AT3G46230|ATHSP17.4|HSP17.4; AT4G10250|ATHSP22.0; AT4G12400|Hop3; AT4G2…
response to hydrogen peroxide [GO:0042542]	9.83963e-15 [LGOoe vs. LGOoe atml1-3, upreg.]; 5.23755e-09 [LGOoe atml1-3 vs. atml1-3, downreg.]; 6.53605e-06 [batch three vs. batch one, upreg.]; 8.44033e-05 [LGOoe atml1-3 vs. Col_WT, downreg.]; 0.00111087 [LGOoe vs. lgo-2, upreg.]; 0.00758974 [batch two vs. batch one, downreg.]	52/25,917 [0.00200640506231431]	13/1,290 [0.010077519379845]	13	AT1G52560; AT1G54050; AT1G74310|ATHSP101|HOT1|HSP101; AT2G22240|ATIPS2|ATMIPS2|MIPS2; AT2G29500; AT2G46240|ATBAG6|BAG6; AT2G47900|AtTLP3|TLP3; AT3G12580|ATHSP70|HSP70; AT4G12400|Hop3; AT4G23810|ATWRKY53|WRKY53; AT5G05410|DREB2|DREB2A; AT5G12030|AT-HSP17.6A|HSP17.6|HSP17.6A; AT5G63160|BT1
response to high light intensity [GO:0009644]	3.19185e-14 [LGOoe vs. LGOoe atml1-3, upreg.]; 1.42052e-08 [LGOoe atml1-3 vs. atml1-3, downreg.]; 1.71259e-06 [batch three vs. batch one, upreg.]; 0.00014579 [LGOoe atml1-3 vs. Col_WT, downreg.]; 0.002297 [LGOoe vs. lgo-2, upreg.]	52/25,917 [0.00200640506231431]	13/1,284 [0.0101246105919003]	13	AT1G01470|LEA14|LSR3; AT1G17420|ATLOX3|LOX3; AT1G27730|STZ|ZAT10; AT1G52560; AT1G54050; AT1G74310|ATHSP101|HOT1|HSP101; AT2G17840|ERD7; AT2G22240|ATIPS2|ATMIPS2|MIPS2; AT2G29500; AT2G46240|ATBAG6|BAG6; AT3G12580|ATHSP70|HSP70; AT4G12400|Hop3; AT5G12030|AT-HSP17.6A|HSP17.6|HSP17.6A
plasmodesma [GO:0009506]	7.93474e-07 [LGOoe vs. lgo-2, upreg.]; 3.66279e-06 [LGOoe vs. atml1-3, upreg.]; 7.1169e-05 [batch three vs. batch one, downreg.]; 7.73406e-05 [batch two vs. batch one, downreg.]; 0.00526515 [LGOoe vs. Col_WT, upreg.]; 0.00559227 [batch three vs. batch two, upreg.]; 0.00625414 [LGOoe atml1-3 vs. Col_WT, upreg.]; 0.00841692 [LGOoe vs. LGOoe atml1-3, upreg.]	119/25,917 [0.00459158081568083]	19/1,339 [0.0141896938013443]	19	AT1G09560|GLP5|PDGLP1; AT1G65790|ARK1|RK1; AT2G35980|ATNHL10|NHL10|YLS9; AT3G25170|RALFL26; AT4G00970|CRK41; AT4G04500|CRK37; AT4G11890|ARCK1|CRK45; AT4G12480|EARLI1|pEARLI1; AT4G21390|B120; AT4G23130|CRK5|RLK6; AT4G23140|CRK6; AT4G23150|CRK7; AT4G23180|CRK10|RLK4; AT4G23220|CRK14; AT4G23230|CRK15; AT4G23260|CRK18; AT4G23270|CRK19; AT4G23300|CRK22; AT4G38400|ATEXLA2|ATEXPL2|ATHEXPBETA2.2|EXLA2|EX…
protein unfolding [GO:0043335]	0.00141278 [LGOoe vs. LGOoe atml1-3, upreg.]; 0.00386978 [LGOoe atml1-3 vs. Col_WT, downreg.]; 0.0041769 [LGOoe atml1-3 vs. atml1-3, downreg.]	1/25,917 [3.85847127368137e-05]	1/143 [0.00699300699300699]	1	AT1G74310|ATHSP101|HOT1|HSP101
