# Supplementary material for: Transcriptomic Effects of the Cell Cycle Regulator LGO in Arabidopsis Sepals
Source: Front Plant Sci. 2016 Nov 22;7:1744. doi: 10.3389/fpls.2016.01744 (PMC5118908; doi:10.3389/fpls.2016.01744)
Supplement: Supplementary file 1 [file Data_Sheet_1.ZIP › Schwarz_Roeder_SupplementaryFiles_2016.09.26/SchwarzRoeder_2016.09.26_Supplementary_File_S08.xlsx]

## Sheet: LGOoe.vs.lgo-2_and_atml1-3_upre
GO term	p-value [condition]	All GO annots.	Cond. GO annots.	Gene count	Genes
systemic acquired resistance [GO:0009627]	1.03862e-10 [LGOoe vs. atml1-3, upreg.]; 2.45128e-08 [LGOoe vs. lgo-2, upreg.]; 2.7249e-06 [batch two vs. batch one, downreg.]; 3.48872e-06 [batch three vs. batch one, downreg.]	40/25,917 [0.00154338850947255]	14/940 [0.0148936170212766]	14	AT1G59870|ABCG36|ATABCG36|ATPDR8|PDR8|PEN3; AT1G74710|ATICS1|EDS16|ICS1|SID2; AT1G75040|PR-5|PR5; AT2G14610|ATPR1|PR1|PR1; AT2G18660|AtPNP-A|PNP-A; AT2G43570|CHI; AT2G46370|AtGH3.11|FIN219|JAR1; AT3G04720|AtPR4|HEL|PR-4|PR4; AT3G52430|ATPAD4|PAD4; AT3G57260|AtBG2|AtPR2|BG2|BGL2|PR-2|PR2; AT4G23170|CRK9|EP1; AT4G37150|ATMES9|MES9; AT5G03350; AT5G10760
response to virus [GO:0009615]	1.66036e-07 [LGOoe vs. lgo-2, upreg.]; 7.77644e-05 [LGOoe vs. atml1-3, upreg.]; 0.000160857 [batch two vs. batch one, downreg.]; 0.00295634 [batch three vs. batch one, downreg.]	39/25,917 [0.00150480379673573]	9/1,022 [0.00880626223091976]	9	AT1G21250|AtWAK1|PRO25|WAK1; AT1G75040|PR-5|PR5; AT2G43570|CHI; AT3G04720|AtPR4|HEL|PR-4|PR4; AT3G12580|ATHSP70|HSP70; AT3G51430|SSL5|YLS2; AT3G51440; AT5G02490|AtHsp70-2|Hsp70-2; AT5G19880
response to fungus [GO:0009620]	2.53993e-05 [LGOoe atml1-3 vs. lgo-2, upreg.]; 5.86205e-05 [batch two vs. batch one, downreg.]; 5.89051e-05 [LGOoe vs. lgo-2, upreg.]; 0.00296076 [LGOoe vs. atml1-3, upreg.]; 0.00972896 [batch three vs. batch one, downreg.]	69/25,917 [0.00266234517884014]	15/1,070 [0.014018691588785]	15	AT1G05010|ACO4|EAT1|EFE; AT1G11310|ATMLO2|MLO2|PMR2; AT1G17420|ATLOX3|LOX3; AT2G06050|AtOPR3|DDE1|OPR3; AT2G45220|PME17; AT2G46440|ATCNGC11|CNGC11; AT2G47900|AtTLP3|TLP3; AT3G50470|HR3|MLA10; AT3G50480|HR4; AT3G51430|SSL5|YLS2; AT3G51440; AT4G16760|ACX1|ATACX1; AT5G08370|AGAL2|AtAGAL2; AT5G26920|CBP60G; AT5G42650|AOS|CYP74A|DDE2
response to oxidative stress [GO:0006979]	6.63141e-05 [LGOoe vs. lgo-2, upreg.]; 0.000272767 [LGOoe atml1-3 vs. lgo-2, upreg.]; 0.000578183 [LGOoe vs. atml1-3, upreg.]; 0.00343799 [batch two vs. batch one, downreg.]; 0.0053297 [batch three vs. batch one, downreg.]; 0.00543492 [LGOoe vs. Col_WT, upreg.]	275/25,917 [0.0106107960026238]	36/1,058 [0.0340264650283554]	36	AT1G02930|ATGST1|ATGSTF3|ATGSTF6|ERD11|GST1|GSTF6; AT1G08830|CSD1; AT1G09940|HEMA2; AT1G09970|LRRXI-23|RLK7; AT1G13340; AT1G14540|PER4; AT1G19020; AT1G27730|STZ|ZAT10; AT1G35720|ANN1|ANNAT1|ATOXY5|AtANN1|OXY5; AT1G45145|ATH5|ATTRX5|LIV1|TRX-h5|TRX5; AT1G52200; AT1G63460|ATGPX8|GPX8; AT1G72060; AT2G29450|AT103-1A|ATGSTU1|ATGSTU5|GSTU5; AT2G29500; AT2G37130; AT2G40000|ATHSPRO2|HSPRO2; AT2G44240; AT…
camalexin binding [GO:2001147]	0.000173634 [LGOoe vs. atml1-3, upreg.]; 0.000321709 [LGOoe vs. lgo-2, upreg.]; 0.0035073 [batch three vs. batch one, downreg.]; 0.00470897 [batch two vs. batch one, downreg.]	2/25,917 [7.71694254736274e-05]	2/507 [0.00394477317554241]	2	AT1G02930|ATGST1|ATGSTF3|ATGSTF6|ERD11|GST1|GSTF6; AT4G02520|ATGSTF2|ATPM24|ATPM24.1|GST2|GSTF2
quercitrin binding [GO:2001227]	0.000173634 [LGOoe vs. atml1-3, upreg.]; 0.000321709 [LGOoe vs. lgo-2, upreg.]; 0.0035073 [batch three vs. batch one, downreg.]; 0.00470897 [batch two vs. batch one, downreg.]	2/25,917 [7.71694254736274e-05]	2/507 [0.00394477317554241]	2	AT1G02930|ATGST1|ATGSTF3|ATGSTF6|ERD11|GST1|GSTF6; AT4G02520|ATGSTF2|ATPM24|ATPM24.1|GST2|GSTF2
chitin binding [GO:0008061]	0.00020204 [LGOoe vs. lgo-2, upreg.]; 0.00134766 [LGOoe vs. atml1-3, upreg.]; 0.00466147 [batch two vs. batch one, downreg.]; 0.00979913 [LGOoe atml1-3 vs. lgo-2, upreg.]	17/25,917 [0.000655940116525832]	4/919 [0.0043525571273123]	4	AT2G17120|CL-1|LYM2|LYP1; AT2G43570|CHI; AT2G43620; AT3G04720|AtPR4|HEL|PR-4|PR4
indole glucosinolate biosynthetic process [GO:0009759]	0.000217908 [LGOoe vs. Col_WT, upreg.]; 0.0011804 [LGOoe vs. atml1-3, upreg.]; 0.00223741 [LGOoe vs. lgo-2, upreg.]; 0.00462236 [LGOoe atml1-3 vs. lgo-2, upreg.]	4/25,917 [0.000154338850947255]	2/931 [0.00214822771213749]	2	AT1G18570|AtMYB51|BW51A|BW51B|HIG1|MYB51; AT4G31500|ATR4|CYP83B1|RED1|RNT1|SUR2
cellular response to hypoxia [GO:0071456]	0.000461928 [LGOoe vs. atml1-3, upreg.]; 0.00151468 [batch two vs. batch one, downreg.]; 0.00153829 [LGOoe vs. lgo-2, upreg.]	25/25,917 [0.000964617818420342]	5/931 [0.00537056928034372]	5	AT1G14540|PER4; AT1G26380; AT2G26560|PLAIIA|PLA2A|PLAIIalpha|PLP2|PLP2; AT5G25250|FLOT1; AT5G26920|CBP60G
positive regulation of cell death [GO:0010942]	0.00310496 [LGOoe vs. atml1-3, upreg.]; 0.00762997 [LGOoe vs. lgo-2, upreg.]	5/25,917 [0.000192923563684068]	2/897 [0.00222965440356745]	2	AT2G31880|EVR|SOBIR1; AT3G52430|ATPAD4|PAD4
