# Supplementary material for: Transcriptomic Effects of the Cell Cycle Regulator LGO in Arabidopsis Sepals
Source: Front Plant Sci. 2016 Nov 22;7:1744. doi: 10.3389/fpls.2016.01744 (PMC5118908; doi:10.3389/fpls.2016.01744)
Supplement: Supplementary file 1 [file Data_Sheet_1.ZIP › Schwarz_Roeder_SupplementaryFiles_2016.09.26/SchwarzRoeder_2016.09.26_Supplementary_File_S09.xlsx]

## Sheet: LGOoe_atml1-3.vs.atml1-3_downre
GO term	p-value [condition]	All GO annots.	Cond. GO annots.	Gene count	Genes
lipid binding [GO:0008289]	2.60179e-06 [LGOoe vs. lgo-2, downreg.]; 5.15297e-05 [LGOoe atml1-3 vs. lgo-2, downreg.]; 0.00031156 [LGOoe atml1-3 vs. atml1-3, downreg.]; 0.000849776 [LGOoe atml1-3 vs. Col_WT, downreg.]; 0.0081004 [Col_WT vs. lgo-2, downreg.]; 0.00942569 [LGOoe vs. atml1-3, downreg.]	181/25,917 [0.00698383300536327]	22/1,340 [0.0164179104477612]	22	AT1G12090|ELP; AT1G72160; AT2G10940; AT2G15050|LTP|LTP7; AT3G08770|LTP6; AT3G22600|LTPG5; AT3G23080; AT3G51600|LTP5; AT3G54800; AT4G09160; AT4G12480|EARLI1|pEARLI1; AT4G21750|ATML1; AT4G22470; AT4G27140|AT2S1|SESA1; AT4G27150|AT2S2|SESA2; AT4G27160|AT2S3|SESA3; AT4G27170|AT2S4|SESA4; AT5G48490; AT5G54170; AT5G59310|LTP4; AT5G59320|LTP3; AT5G59420|ORP3C
plant-type cell wall [GO:0009505]	2.49497e-05 [LGOoe atml1-3 vs. atml1-3, downreg.]; 0.00010536 [LGOoe vs. atml1-3, downreg.]; 0.000767695 [LGOoe vs. lgo-2, downreg.]; 0.00272241 [batch three vs. batch two, upreg.]; 0.00405441 [batch three vs. batch one, upreg.]; 0.00478896 [LGOoe atml1-3 vs. lgo-2, downreg.]	209/25,917 [0.00806420496199406]	23/1,337 [0.0172026925953628]	23	AT1G21250|AtWAK1|PRO25|WAK1; AT1G32960|ATSBT3.3|SBT3.3; AT1G74010; AT1G75750|GASA1; AT2G16250; AT2G43050|ATPMEPCRD; AT2G45220|PME17; AT3G21770; AT3G45230|APAP1; AT3G51740|IMK2; AT3G59010|PME35|PME61; AT4G08950|EXO; AT4G20830; AT4G38400|ATEXLA2|ATEXPL2|ATHEXPBETA2.2|EXLA2|EXPL2; AT4G38420|sks9; AT5G06870|ATPGIP2|PGIP2; AT5G08370|AGAL2|AtAGAL2; AT5G14450; AT5G18470; AT5G22460; AT5G47500|PME5; AT5G5…
glucuronoxylan biosynthetic process [GO:0010417]	0.000421871 [LGOoe vs. atml1-3, downreg.]; 0.00110435 [LGOoe atml1-3 vs. atml1-3, downreg.]; 0.00209657 [LGOoe vs. lgo-2, downreg.]	12/25,917 [0.000463016552841764]	3/407 [0.00737100737100737]	3	AT2G37090|IRX9; AT4G33330|GUX2|PGSIP3; AT5G22940|F8H
flavonoid 3'-monooxygenase activity [GO:0016711]	0.000951814 [LGOoe vs. Col_WT, downreg.]; 0.00243902 [LGOoe vs. atml1-3, downreg.]; 0.00380726 [LGOoe atml1-3 vs. atml1-3, downreg.]; 0.00547293 [LGOoe vs. lgo-2, downreg.]	1/25,917 [3.85847127368137e-05]	1/396 [0.00252525252525253]	1	AT5G07990|CYP75B1|D501|TT7
galactolipid galactosyltransferase activity [GO:0046480]	0.00190278 [LGOoe vs. Col_WT, downreg.]; 0.00487224 [LGOoe vs. atml1-3, downreg.]; 0.00653321 [LGOoe atml1-3 vs. Col_WT, downreg.]; 0.00760025 [LGOoe atml1-3 vs. atml1-3, downreg.]	2/25,917 [7.71694254736274e-05]	1/407 [0.00245700245700246]	1	AT3G06510|ATSFR2|SFR2
cellobiose glucosidase activity [GO:0080079]	0.00190278 [LGOoe vs. Col_WT, downreg.]; 0.00487224 [LGOoe vs. atml1-3, downreg.]; 0.00653321 [LGOoe atml1-3 vs. Col_WT, downreg.]; 0.00760025 [LGOoe atml1-3 vs. atml1-3, downreg.]	2/25,917 [7.71694254736274e-05]	1/407 [0.00245700245700246]	1	AT3G06510|ATSFR2|SFR2
response to phenylpropanoid [GO:0080184]	0.00257985 [LGOoe vs. atml1-3, downreg.]; 0.0041769 [LGOoe atml1-3 vs. atml1-3, downreg.]; 0.00577396 [LGOoe vs. lgo-2, downreg.]	1/25,917 [3.85847127368137e-05]	1/392 [0.00255102040816327]	1	AT2G01520|MLP328|ZCE1
glucose-1-phosphate adenylyltransferase complex [GO:0010170]	0.00335262 [LGOoe atml1-3 vs. Col_WT, downreg.]; 0.00394425 [LGOoe atml1-3 vs. atml1-3, downreg.]	1/25,917 [3.85847127368137e-05]	1/352 [0.00284090909090909]	1	AT2G21590|APL4
response to brassinosteroid [GO:0009741]	0.00354276 [LGOoe atml1-3 vs. Col_WT, downreg.]; 0.00439421 [LGOoe atml1-3 vs. atml1-3, downreg.]; 0.00492456 [LGOoe atml1-3 vs. lgo-2, downreg.]	29/25,917 [0.0011189566693676]	6/805 [0.00745341614906832]	6	AT1G13260|EDF4|RAV1; AT1G75750|GASA1; AT3G48430|JMJ12|REF6; AT4G08950|EXO; AT5G39860|BHLH136|BNQ1|PRE1; AT5G54380|THE1
regulation of inflorescence meristem growth [GO:0010081]	0.0041769 [LGOoe atml1-3 vs. atml1-3, downreg.]; 0.00577396 [LGOoe vs. lgo-2, downreg.]	1/25,917 [3.85847127368137e-05]	1/375 [0.00266666666666667]	1	AT4G28190|ULT|ULT1
beta-1,3-galactosyltransferase activity [GO:0048531]	0.00487224 [LGOoe vs. atml1-3, downreg.]; 0.00760025 [LGOoe atml1-3 vs. atml1-3, downreg.]	2/25,917 [7.71694254736274e-05]	1/392 [0.00255102040816327]	1	AT2G33570|GALS1
