# Supplementary material for: Transcriptomic Effects of the Cell Cycle Regulator LGO in Arabidopsis Sepals
Source: Front Plant Sci. 2016 Nov 22;7:1744. doi: 10.3389/fpls.2016.01744 (PMC5118908; doi:10.3389/fpls.2016.01744)
Supplement: Supplementary file 1 [file Data_Sheet_1.ZIP › Schwarz_Roeder_SupplementaryFiles_2016.09.26/SchwarzRoeder_2016.09.26_Supplementary_File_S10.xlsx]

## Sheet: LGOoe.vs.LGOoe_atml1-3_downreg.
GO term	p-value [condition]	All GO annots.	Cond. GO annots.	Gene count	Genes
extracellular matrix [GO:0031012]	4.87967e-06 [LGOoe vs. atml1-3, upreg.]; 2.90122e-05 [LGOoe vs. LGOoe atml1-3, downreg.]; 0.000100082 [batch three vs. batch two, upreg.]	18/25,917 [0.000694524829262646]	7/1,041 [0.00672430355427474]	7	AT1G01900|ATSBT1.1|SBTI1.1; AT1G24140; AT1G32960|ATSBT3.3|SBT3.3; AT1G70170|MMP; AT2G22860|ATPSK2|PSK2; AT5G14380|AGP6; AT5G65870|ATPSK5|PSK5|PSK5
ribonuclease T2 activity [GO:0033897]	0.00178359 [LGOoe vs. LGOoe atml1-3, downreg.]; 0.00677707 [LGOoe atml1-3 vs. lgo-2, upreg.]	5/25,917 [0.000192923563684068]	2/636 [0.00314465408805031]	2	AT1G26820|RNS3; AT2G02990|ATRNS1|RNS1
extracellular region [GO:0005576]	0.00233716 [LGOoe vs. LGOoe atml1-3, downreg.]; 0.00646427 [LGOoe atml1-3 vs. atml1-3, downreg.]; 0.00871248 [LGOoe atml1-3 vs. Col_WT, upreg.]	939/25,917 [0.036231045259868]	66/1,340 [0.0492537313432836]	66	AT1G08830|CSD1; AT1G10640; AT1G11080|scpl31; AT1G13750; AT1G14540|PER4; AT1G15000|scpl50; AT1G21310|ATEXT3|EXT3|RSH; AT1G28580; AT1G33811; AT1G54020; AT1G72260|THI2.1|THI2.1.1; AT1G75750|GASA1; AT1G75890; AT1G75900; AT2G01890|ATPAP8|PAP8; AT2G02120|LCR70|PDF2.1; AT2G02990|ATRNS1|RNS1; AT2G03980; AT2G05850|scpl38; AT2G14610|ATPR1|PR1|PR1; AT2G14900; AT2G18660|AtPNP-A|PNP-A; AT2G21140|ATPRP2|PRP2; …
