# Supplementary material for: Transcriptomic Effects of the Cell Cycle Regulator LGO in Arabidopsis Sepals
Source: Front Plant Sci. 2016 Nov 22;7:1744. doi: 10.3389/fpls.2016.01744 (PMC5118908; doi:10.3389/fpls.2016.01744)
Supplement: Supplementary file 1 [file Data_Sheet_1.ZIP › Schwarz_Roeder_SupplementaryFiles_2016.09.26/SchwarzRoeder_2016.09.26_Supplementary_File_S14.xlsx]

## Sheet: sepal_motifs_summary
Data	Motif	Consensus	Rev_comp_consensus	Orig_search_genes	Orig_positive_genes	Redisc_positive_genes	All_genes	All_sepal_genes	Genomewide_hits	Sepalwide_hits	Redisc_orig_query_ratio	Redisc_orig_pos_ratio	Gwide_hit_ratio	Sepalwide_hit_ratio	Query_enrichment	Sepal_enrichment	Query_p-value	Sepal_p-value
pmid25455564_geo2r.cpr5_vs_cpr5.sim.lgo.any_fold_up.gene_list	7	CGTTGACTTG	CAAGTCAACG	698	58	53	27416	1341	506	47	0.08	0.91	0.0185	0.035	4.11	1.9	2.2e-16	6.179e-05
glucosinolate_biosynthetic_process.GO_0019761.gene_list	1	TCACCTACCTA	TAGGTAGGTGA	10	10	9	27416	1341	326	29	0.9	0.9	0.0119	0.0216	75.69	1.82	2.2e-16	0.00237
response_to_heat.GO_0009408.gene_list	1	GAAGTTTCTAG	CTAGAAACTTC	25	24	13	27416	1341	476	42	0.52	0.54	0.0174	0.0313	29.95	1.8	2.2e-16	0.0003472
all_sepal_geno_diff_expr_gene_list	6	TCATCATCATC	GATGATGATGA	1341	94	90	27416	1341	1339	103	0.07	0.96	0.0488	0.0768	1.37	1.57	0.002831	8.432e-06
ATML1__LGO.vs.lgo-2.downreg.gene_list	4	CACACACACACA	TGTGTGTGTGTG	132	37	29	27416	1341	1453	110	0.22	0.78	0.053	0.082	4.15	1.55	5.834e-11	1.023e-05
ATML1__LGO.vs.lgo-2.upreg.gene_list	6	TTCCTCTGTTTT	AAAACAGAGGAA	392	392	56	27416	1341	2113	148	0.14	0.14	0.0771	0.1104	1.85	1.43	1.008e-05	1.593e-05
ATML1__LGO.vs.atml1-3.upreg.gene_list	3	CTCTCTTCTCTC	GAGAGAAGAGAG	305	53	48	27416	1341	2651	180	0.16	0.91	0.0967	0.1342	1.63	1.39	0.0008921	8.768e-06
ATML1__LGO.vs.ATML1__LGO_atml1-3.upreg.gene_list	2	CCAGAAACTTC	GAAGTTTCTGG	25	24	9	27416	1341	494	33	0.36	0.38	0.018	0.0246	19.98	1.37	3.122e-10	0.07942
ATML1__LGO_atml1-3.vs.lgo-2.downreg.gene_list	3	ACAAAAACAAAC	GTTTGTTTTTGT	322	322	55	27416	1341	2917	195	0.17	0.17	0.1064	0.1454	1.61	1.37	0.0005361	9.06e-06
ATML1__LGO_atml1-3.vs.Col_WT.upreg.gene_list	4	CTTTTGTTTTCT	AGAAAACAAAAG	228	228	41	27416	1341	2459	162	0.18	0.18	0.0897	0.1208	2	1.35	2.073e-05	0.0001281
pmid25455564_geo2r.cpr5_vs_cpr5.sim.lgo.any_fold_up.gene_list	8	AAAACAGAGCA	TGCTCTGTTTT	698	698	75	27416	1341	1777	117	0.11	0.11	0.0648	0.0872	1.66	1.35	2.107e-05	0.001276
response_to_oxidative_stress.GO_0006979.gene_list	2	TTTGTTTGTGT	ACACAAACAAA	36	36	8	27416	1341	2041	133	0.22	0.22	0.0744	0.0992	2.99	1.33	0.004293	0.0008529
ATML1__LGO_atml1-3.vs.lgo-2.upreg.gene_list	4	AAAACAGAGGAA	TTCCTCTGTTTT	584	140	86	27416	1341	3707	239	0.15	0.61	0.1352	0.1782	1.09	1.32	0.3967	8.942e-06
ATML1__LGO_atml1-3.vs.lgo-2.downreg.gene_list	5	AGAAAACAAAAG	CTTTTGTTTTCT	322	182	68	27416	1341	3687	236	0.21	0.37	0.1345	0.176	1.57	1.31	0.0001545	1.78e-05
plant-type_cell_wall.GO_0009505.gene_list	2	CACAAACACAAA	TTTGTGTTTGTG	23	23	12	27416	1341	2523	159	0.52	0.52	0.092	0.1186	5.67	1.29	1.878e-07	0.0011
ATML1__LGO_atml1-3.vs.Col_WT.downreg.gene_list	2	TTTTTTTTTCT	AGAAAAAAAAA	82	82	23	27416	1341	3846	242	0.28	0.28	0.1403	0.1805	2	1.29	0.001124	4.207e-05
defense_response_to_fungus.GO_0050832.gene_list	1	AACCAAAAAAAA	TTTTTTTTGGTT	38	38	19	27416	1341	3510	219	0.5	0.5	0.128	0.1633	3.91	1.28	3.306e-08	0.0001946
ATML1__LGO.vs.lgo-2.downreg.gene_list	6	CTCCTCTTCTCT	AGAGAAGAGGAG	132	132	31	27416	1341	2338	145	0.23	0.23	0.0853	0.1081	2.75	1.27	1.804e-07	0.003866
ATML1__LGO_atml1-3.vs.Col_WT.downreg.gene_list	1	CTCTCTCTCTCT	AGAGAGAGAGAG	82	60	42	27416	1341	6137	380	0.51	0.7	0.2238	0.2834	2.29	1.27	1.201e-08	3.618e-07
defense_response_to_fungus.GO_0050832.gene_list	3	TTTTTTTCTCTT	AAGAGAAAAAAA	38	38	12	27416	1341	5042	312	0.32	0.32	0.1839	0.2327	1.72	1.27	0.05554	7.37e-06
ATML1__LGO.vs.lgo-2.upreg.gene_list	4	GAGAGAAGAGAG	CTCTCTTCTCTC	392	72	54	27416	1341	4099	254	0.14	0.75	0.1495	0.1894	0.92	1.27	0.5709	6.701e-05
ATML1__LGO_atml1-3.vs.lgo-2.upreg.gene_list	2	AAAAAAAAAAAA	TTTTTTTTTTTT	584	341	120	27416	1341	4794	295	0.21	0.35	0.1749	0.22	1.18	1.26	0.05642	2.526e-05
ATML1__LGO_atml1-3.vs.lgo-2.downreg.gene_list	7	GAGAAGAG	CTCTTCTC	322	322	20	27416	1341	967	59	0.06	0.06	0.0353	0.044	1.76	1.25	0.01468	0.08837
ATML1__LGO.vs.Col_WT.upreg.gene_list	1	TTTCTTTTTCT	AGAAAAAGAAA	132	132	41	27416	1341	6585	404	0.31	0.31	0.2402	0.3013	1.29	1.25	0.06621	3.541e-07
pmid25455564_geo2r.cpr5_vs_cpr5.sim.lgo.any_fold_up.gene_list	2	AAAAAAAAAAAA	TTTTTTTTTTTT	698	382	145	27416	1341	4810	295	0.21	0.38	0.1754	0.22	1.18	1.25	0.0284	3.032e-05
ATML1__LGO.vs.Col_WT.downreg.gene_list	2	CTCTCTCTCTCC	GGAGAGAGAGAG	24	20	11	27416	1341	5426	330	0.46	0.55	0.1979	0.2461	2.32	1.24	0.003475	1.538e-05
response_to_oxidative_stress.GO_0006979.gene_list	1	CTCTCTCTCTTC	GAAGAGAGAGAG	36	16	14	27416	1341	5016	305	0.39	0.88	0.183	0.2274	2.13	1.24	0.003756	4.106e-05
all_sepal_geno_diff_expr_gene_list	7	GGGTTTTG	CAAAACCC	1341	1341	46	27416	1341	757	46	0.03	0.03	0.0276	0.0343	1.24	1.24	0.1333	0.1333
all_sepal_geno_diff_expr_gene_list	2	AAAAAAAAAAAA	TTTTTTTTTTTT	1341	983	259	27416	1341	4288	261	0.19	0.26	0.1564	0.1946	1.23	1.24	0.0003034	0.0001937
oxygen_binding.GO_0019825.gene_list	2	TGTTTGGTTGGT	ACCAACCAAACA	28	27	14	27416	1341	1065	64	0.5	0.52	0.0388	0.0477	12.87	1.23	4.197e-13	0.1032
ATML1__LGO_atml1-3.vs.atml1-3.upreg.gene_list	2	TTTTTTTTTTTT	AAAAAAAAAAAA	203	140	53	27416	1341	5527	332	0.26	0.38	0.2016	0.2476	1.3	1.23	0.04364	4.32e-05
all_sepal_geno_diff_expr_gene_list	1	AGAAAAAGAGAG	CTCTCTTTTTCT	1341	1332	473	27416	1341	7887	473	0.35	0.36	0.2877	0.3527	1.23	1.23	2.402e-07	2.402e-07
all_sepal_geno_diff_expr_gene_list	5	GAGAGAGAGAGA	TCTCTCTCTCTC	1341	137	131	27416	1341	5984	359	0.1	0.96	0.2183	0.2677	0.45	1.23	2.2e-16	1.954e-05
response_to_chitin.GO_0010200.gene_list	2	TTTCCTCTCTCT	AGAGAGAGGAAA	25	25	13	27416	1341	5712	341	0.52	0.52	0.2083	0.2543	2.5	1.22	0.0005598	5.337e-05
heme_binding.GO_0020037.gene_list	2	TCTCTCCCTCTC	GAGAGGGAGAGA	35	35	15	27416	1341	5143	307	0.43	0.43	0.1876	0.2289	2.28	1.22	0.0008848	0.0001557
plant-type_cell_wall.GO_0009505.gene_list	1	GAAAGAGAGAG	CTCTCTCTTTC	23	21	9	27416	1341	6333	378	0.39	0.43	0.231	0.2819	1.69	1.22	0.08187	1.597e-05
ATML1__LGO.vs.Col_WT.upreg.gene_list	2	AAAAAAAAAAAA	TTTTTTTTTTTT	132	91	32	27416	1341	4026	241	0.24	0.35	0.1468	0.1797	1.65	1.22	0.004243	0.0008956
ATML1__LGO.vs.lgo-2.upreg.gene_list	2	ACAAAAAAAAAA	TTTTTTTTTTGT	392	324	60	27416	1341	3011	180	0.15	0.19	0.1098	0.1342	1.39	1.22	0.009447	0.005153
ATML1__LGO_atml1-3.vs.Col_WT.upreg.gene_list	3	TTTGTGTTTTTT	AAAAAACACAAA	228	168	36	27416	1341	3227	193	0.16	0.21	0.1177	0.1439	1.34	1.22	0.06412	0.003915
ATML1__LGO.vs.lgo-2.upreg.gene_list	3	TCTCTCTCTCTC	GAGAGAGAGAGA	392	105	72	27416	1341	5960	357	0.18	0.69	0.2174	0.2662	0.84	1.22	0.1114	2.219e-05
ATML1__LGO_atml1-3.vs.lgo-2.downreg.gene_list	4	GAGAGAGAGAG	CTCTCTCTCTC	322	60	55	27416	1341	5711	341	0.17	0.92	0.2083	0.2543	0.82	1.22	0.09986	5.337e-05
response_to_fungus.GO_0009620.gene_list	1	AAAGAGAGAGAG	CTCTCTCTCTTT	15	10	10	27416	1341	6275	372	0.67	1	0.2289	0.2774	2.91	1.21	0.0003715	3.584e-05
response_to_chitin.GO_0010200.gene_list	1	AAGAAGAAAAAA	TTTTTTCTTCTT	25	25	9	27416	1341	4072	241	0.36	0.36	0.1485	0.1797	2.42	1.21	0.007461	0.00163
defense_response_to_fungus.GO_0050832.gene_list	2	AGAGAGAGAGAG	CTCTCTCTCTCT	38	16	16	27416	1341	5317	315	0.42	1	0.1939	0.2349	2.17	1.21	0.001382	0.0002156
ATML1__LGO.vs.lgo-2.downreg.gene_list	1	TCTCTCTCTCTC	GAGAGAGAGAGA	132	132	64	27416	1341	6995	414	0.48	0.48	0.2551	0.3087	1.9	1.21	1.737e-08	9.81e-06
ATML1__LGO.vs.atml1-3.upreg.gene_list	1	CTTTCTTTTTCT	AGAAAAAGAAAG	305	273	88	27416	1341	7536	447	0.29	0.32	0.2749	0.3333	1.05	1.21	0.608	2.778e-06
ATML1__LGO.vs.atml1-3.downreg.gene_list	1	CTCTCTCTCTCT	AGAGAGAGAGAG	57	29	29	27416	1341	5877	346	0.51	1	0.2144	0.258	2.37	1.2	9.392e-07	0.0001463
ATML1__LGO_atml1-3.vs.Col_WT.upreg.gene_list	1	TTCTTTTTCTTT	AAAGAAAAAGAA	228	228	75	27416	1341	7470	437	0.33	0.33	0.2725	0.3259	1.21	1.2	0.06267	1.716e-05
ATML1__LGO.vs.lgo-2.downreg.gene_list	3	CTCTCTCTCTTC	GAAGAGAGAGAG	132	43	35	27416	1341	6375	375	0.27	0.81	0.2325	0.2796	1.14	1.2	0.3558	6.033e-05
all_sepal_geno_w_pmid25455564.cpr5.overlap.gene_list	2	TCTCTCTCTTTC	GAAAGAGAGAGA	224	88	63	27416	1341	7189	423	0.28	0.72	0.2622	0.3154	1.07	1.2	0.5433	1.355e-05
ATML1__LGO_atml1-3.vs.atml1-3.upreg.gene_list	3	TCTCTCTTCTCC	GGAGAAGAGAGA	203	60	38	27416	1341	5580	328	0.19	0.63	0.2035	0.2446	0.92	1.2	0.6019	0.0002467
plasmodesma.GO_0009506.gene_list	1	GAGAGAGAAAA	TTTTCTCTCTC	19	19	6	27416	1341	2977	173	0.32	0.32	0.1086	0.129	2.91	1.19	0.01273	0.01778
heme_binding.GO_0020037.gene_list	1	ACAAAAAAAAAA	TTTTTTTTTTGT	35	29	12	27416	1341	4556	266	0.34	0.41	0.1662	0.1984	2.06	1.19	0.01025	0.002041
ATML1__LGO_atml1-3.vs.lgo-2.downreg.gene_list	1	TCTCTCTCTCTC	GAGAGAGAGAGA	322	263	137	27416	1341	7126	415	0.43	0.52	0.2599	0.3095	1.64	1.19	1.249e-10	5.076e-05
pmid25455564_geo2r.cpr5_vs_cpr5.sim.lgo.any_fold_up.gene_list	3	TCTTTTTTCTTT	AAAGAAAAAAGA	698	324	139	27416	1341	5475	318	0.2	0.43	0.1997	0.2371	1	1.19	1	0.0008068
defense_response.GO_0006952.gene_list	2	TTTATTTTGGTT	AACCAAAATAAA	68	68	16	27416	1341	1937	112	0.24	0.24	0.0707	0.0835	3.33	1.18	1.638e-05	0.06997
Athal_E2F_targets_list	2	TCTCTCTCTCTC	GAGAGAGAGAGA	180	159	78	27416	1341	6763	389	0.43	0.49	0.2467	0.2901	1.76	1.18	4.947e-08	0.0003013
defense_response_to_bacterium.GO_0042742.gene_list	1	AAAAAAAAAAAA	TTTTTTTTTTTT	40	40	12	27416	1341	5237	302	0.3	0.3	0.191	0.2252	1.57	1.18	0.104	0.001758
ATML1__LGO.vs.Col_WT.upreg.gene_list	3	TTTCTTCTCTCC	GGAGAGAAGAAA	132	132	38	27416	1341	5079	292	0.29	0.29	0.1853	0.2177	1.55	1.18	0.00474	0.002793
response_to_wounding.GO_0009611.gene_list	3	AAGAGAAGAAGA	TCTTCTTCTCTT	43	43	15	27416	1341	6420	371	0.35	0.35	0.2342	0.2767	1.49	1.18	0.1025	0.0003024
Athal_E2F_targets_list	5	AAAAAAAAAAAA	TTTTTTTTTTTT	180	125	50	27416	1341	6263	360	0.28	0.4	0.2284	0.2685	1.22	1.18	0.1306	0.00063
all_sepal_geno_diff_expr_gene_list	4	AAGAAAACAAAA	TTTTGTTTTCTT	1341	544	180	27416	1341	4266	247	0.13	0.33	0.1556	0.1842	0.86	1.18	0.03169	0.004693
response_to_ethylene.GO_0009723.gene_list	1	TCTCTCTCTCA	TGAGAGAGAGA	19	19	12	27416	1341	5440	310	0.63	0.63	0.1984	0.2312	3.18	1.17	4.578e-05	0.003211
oxygen_binding.GO_0019825.gene_list	1	TTTTTTTTTTGT	ACAAAAAAAAAA	28	26	16	27416	1341	5549	318	0.57	0.62	0.2024	0.2371	2.82	1.17	1.937e-05	0.001967
ATML1__LGO.vs.ATML1__LGO_atml1-3.upreg.gene_list	1	AAGAAAAAAAAA	TTTTTTTTTCTT	25	25	9	27416	1341	4691	269	0.36	0.36	0.1711	0.2006	2.1	1.17	0.02768	0.004675
response_to_wounding.GO_0009611.gene_list	1	ACAAAAAAAAAA	TTTTTTTTTTGT	43	43	15	27416	1341	4735	272	0.35	0.35	0.1727	0.2028	2.02	1.17	0.007051	0.00429
ATML1__LGO_atml1-3.vs.atml1-3.downreg.gene_list	1	CTCTCTCTCTCT	AGAGAGAGAGAG	89	40	38	27416	1341	5960	342	0.43	0.95	0.2174	0.255	1.96	1.17	1.348e-05	0.001039
extracellular_region.GO_0005576.gene_list	2	TCTCTCTCTTTT	AAAAGAGAGAGA	66	66	16	27416	1341	6645	381	0.24	0.24	0.2424	0.2841	1	1.17	1	0.0004527
ATML1__LGO.vs.Col_WT.downreg.gene_list	1	ACAAAACAAAA	TTTTGTTTTGT	24	24	7	27416	1341	2963	168	0.29	0.29	0.1081	0.1253	2.7	1.16	0.01131	0.04766
defense_response.GO_0006952.gene_list	3	CTCTCTTTCTC	GAGAAAGAGAG	68	68	23	27416	1341	5797	328	0.34	0.34	0.2114	0.2446	1.6	1.16	0.01638	0.003596
ATML1__LGO.vs.lgo-2.upreg.gene_list	1	TTTTTTTTTCTT	AAGAAAAAAAAA	392	392	122	27416	1341	7278	414	0.31	0.31	0.2655	0.3087	1.17	1.16	0.04514	0.0004194
pmid25455564_geo2r.cpr5_vs_cpr5.sim.lgo.any_fold_up.gene_list	5	GAGAGAGAGAGA	TCTCTCTCTCTC	698	46	46	27416	1341	5125	292	0.07	1	0.1869	0.2177	0.35	1.16	2.2e-16	0.004523
response_to_cadmium_ion.GO_0046686.gene_list	1	TCTCTCTCTCTC	GAGAGAGAGAGA	12	12	9	27416	1341	5602	315	0.75	0.75	0.2043	0.2349	3.67	1.15	7.427e-05	0.006071
ATML1__LGO.vs.ATML1__LGO_atml1-3.upreg.gene_list	3	CTCTCTCTCTCT	AGAGAGAGAGAG	25	25	13	27416	1341	4180	235	0.52	0.52	0.1525	0.1752	3.41	1.15	2.028e-05	0.02261
ATML1__LGO.vs.Col_WT.downreg.gene_list	3	TTTTTCTTTTTT	AAAAAAGAAAAA	24	24	11	27416	1341	5250	296	0.46	0.46	0.1915	0.2207	2.39	1.15	0.00265	0.007507
Athal_E2F_targets_list	7	CTCTCTCTTTG	CAAAGAGAGAG	180	72	46	27416	1341	4120	231	0.26	0.64	0.1503	0.1723	1.7	1.15	0.0002273	0.02662
defense_response_to_bacterium.GO_0042742.gene_list	2	TCTCTTTTTCTC	GAGAAAAAGAGA	40	40	17	27416	1341	7046	398	0.42	0.42	0.257	0.2968	1.65	1.15	0.01883	0.001027
ATML1__LGO.vs.lgo-2.downreg.gene_list	2	AGAAAAAGAAAG	CTTTCTTTTTCT	132	114	52	27416	1341	6690	375	0.39	0.46	0.244	0.2796	1.61	1.15	0.00015	0.002788
ATML1__LGO_atml1-3.vs.lgo-2.upreg.gene_list	1	TTTCTTTTTCTT	AAGAAAAAGAAA	584	583	206	27416	1341	8640	487	0.35	0.35	0.3151	0.3632	1.12	1.15	0.05535	0.0001871
ATML1__LGO_atml1-3.vs.atml1-3.upreg.gene_list	1	AAGAAAAAGAGA	TCTCTTTTTCTT	203	203	67	27416	1341	8479	476	0.33	0.33	0.3093	0.355	1.07	1.15	0.5436	0.0003482
ATML1__LGO_atml1-3.vs.lgo-2.upreg.gene_list	5	GAGAGAGA	TCTCTCTC	584	584	122	27416	1341	5800	325	0.21	0.21	0.2116	0.2424	0.99	1.15	0.9193	0.006741
extracellular_region.GO_0005576.gene_list	1	CAAACAAAAAA	TTTTTTGTTTG	66	66	17	27416	1341	2229	124	0.26	0.26	0.0813	0.0925	3.17	1.14	1.53e-05	0.1339
ATML1__LGO_atml1-3.vs.atml1-3.upreg.gene_list	4	AGAAAGAAGAA	TTCTTCTTTCT	203	203	41	27416	1341	3272	183	0.2	0.2	0.1193	0.1365	1.69	1.14	0.0007073	0.05784
ATML1__LGO.vs.lgo-2.downreg.gene_list	5	TTTTTTTTGTTG	CAACAAAAAAAA	132	97	24	27416	1341	3423	191	0.18	0.25	0.1249	0.1424	1.46	1.14	0.06353	0.0573
defense_response.GO_0006952.gene_list	1	TTTCTTTTTCTT	AAGAAAAAGAAA	68	68	19	27416	1341	6385	355	0.28	0.28	0.2329	0.2647	1.2	1.14	0.3889	0.00663
ATML1__LGO.vs.atml1-3.upreg.gene_list	2	CAAAAAAAAAAA	TTTTTTTTTTTG	305	180	66	27416	1341	4959	277	0.22	0.37	0.1809	0.2066	1.2	1.14	0.1178	0.01584
oxidoreductase_activity.GO_0016709.gene_list	1	CAAGAAAAAAAA	TTTTTTTTCTTG	19	19	12	27416	1341	5881	324	0.63	0.63	0.2145	0.2416	2.94	1.13	0.0001028	0.0166
iron_ion_binding.GO_0005506.gene_list	1	AAAAAAAAAAAC	GTTTTTTTTTTT	31	30	15	27416	1341	4509	250	0.48	0.5	0.1645	0.1864	2.94	1.13	3.664e-05	0.0326
response_to_ethylene.GO_0009723.gene_list	2	GGAAAAGAAGAA	TTCTTCTTTTCC	19	19	10	27416	1341	5138	284	0.53	0.53	0.1874	0.2118	2.81	1.13	0.0009314	0.02506
ATML1__LGO_atml1-3.vs.atml1-3.downreg.gene_list	4	TTTCTCTCTCTC	GAGAGAGAGAAA	89	89	32	27416	1341	5554	306	0.36	0.36	0.2026	0.2282	1.77	1.13	0.0005345	0.02087
ATML1__LGO.vs.atml1-3.downreg.gene_list	2	AAGAAAAAGAAA	TTTCTTTTTCTT	57	57	20	27416	1341	6361	351	0.35	0.35	0.232	0.2617	1.51	1.13	0.0407	0.01059
ATML1__LGO_atml1-3.vs.lgo-2.downreg.gene_list	2	AGAAGAAGAAAA	TTTTCTTCTTCT	322	232	121	27416	1341	7818	427	0.38	0.52	0.2852	0.3184	1.32	1.12	0.0005237	0.007763
response_to_wounding.GO_0009611.gene_list	2	TCTCTCTCTCTC	GAGAGAGAGAGA	43	31	20	27416	1341	5786	315	0.47	0.65	0.211	0.2349	2.2	1.11	0.0002136	0.03494
oxygen_binding.GO_0019825.gene_list	3	AAGAAGAAGAA	TTCTTCTTCTT	28	28	11	27416	1341	5401	293	0.39	0.39	0.197	0.2185	1.99	1.11	0.01545	0.05032
ATML1__LGO.vs.atml1-3.downreg.gene_list	3	CTTCTTCCTCTC	GAGAGGAAGAAG	57	57	15	27416	1341	4687	254	0.26	0.26	0.171	0.1894	1.54	1.11	0.07679	0.07553
ATML1__LGO_atml1-3.vs.atml1-3.downreg.gene_list	3	ACAAAAACAAA	TTTGTTTTTGT	89	89	13	27416	1341	2606	142	0.15	0.15	0.0951	0.1059	1.54	1.11	0.1037	0.1771
ATML1__LGO.vs.atml1-3.upreg.gene_list	4	TTCTTCTTCTTC	GAAGAAGAAGAA	305	305	65	27416	1341	5192	281	0.21	0.21	0.1894	0.2095	1.13	1.11	0.306	0.06466
all_sepal_geno_w_pmid25455564.cpr5.overlap.gene_list	1	AAGAAAAAAAA	TTTTTTTTCTT	224	223	37	27416	1341	4874	264	0.17	0.17	0.1778	0.1969	0.93	1.11	0.663	0.0686
ATML1__LGO_atml1-3.vs.Col_WT.upreg.gene_list	2	GGAGAAGAAAG	CTTTCTTCTCC	228	100	51	27416	1341	6763	367	0.22	0.51	0.2467	0.2737	0.91	1.11	0.4433	0.02447
pmid25455564_geo2r.cpr5_vs_cpr5.sim.lgo.any_fold_up.gene_list	1	TTCTTTTTCTTT	AAAGAAAAAGAA	698	698	231	27416	1341	8762	472	0.33	0.33	0.3196	0.352	1.04	1.1	0.5164	0.01178
all_sepal_geno_diff_expr_gene_list	3	GAAGAAGAAGAA	TTCTTCTTCTTC	1341	586	304	27416	1341	7183	382	0.23	0.52	0.262	0.2849	0.87	1.09	0.003162	0.05821
ATML1__LGO_atml1-3.vs.atml1-3.downreg.gene_list	2	CTCTTCTTCTTC	GAAGAAGAAGAG	89	68	35	27416	1341	7253	384	0.39	0.51	0.2646	0.2864	1.49	1.08	0.007951	0.07261
iron_ion_binding.GO_0005506.gene_list	2	AAGAAGAAGAAA	TTTCTTCTTCTT	31	31	11	27416	1341	5602	292	0.35	0.35	0.2043	0.2177	1.74	1.07	0.04521	0.2228
pmid25455564_geo2r.cpr5_vs_cpr5.sim.lgo.any_fold_up.gene_list	6	CCACGTGTCAT	ATGACACGTGG	698	46	46	27416	1341	1319	69	0.07	1	0.0481	0.0515	1.37	1.07	0.03329	0.5654
ATML1__LGO_atml1-3.vs.lgo-2.upreg.gene_list	3	TCTTCTTCTTC	GAAGAAGAAGA	584	212	113	27416	1341	7032	364	0.19	0.53	0.2565	0.2714	0.75	1.06	0.000373	0.2111
ATML1__LGO_atml1-3.vs.Col_WT.downreg.gene_list	3	CTCTCCTTCTTC	GAAGAAGGAGAG	82	82	34	27416	1341	6456	332	0.41	0.41	0.2355	0.2476	1.76	1.05	0.000354	0.3031
response_to_fungus.GO_0009620.gene_list	2	CTCTTCTTCTTC	GAAGAAGAAGAG	15	15	12	27416	1341	5045	254	0.8	0.8	0.184	0.1894	4.35	1.03	3.923e-07	0.5973
ATML1__LGO.vs.lgo-2.upreg.gene_list	5	AGAAGATGATGA	TCATCATCTTCT	392	53	48	27416	1341	4367	217	0.12	0.91	0.1593	0.1618	0.77	1.02	0.04536	0.794
all_sepal_geno_w_pmid25455564.cpr5.overlap.gene_list	3	TTCTTCTTCTTC	GAAGAAGAAGAA	224	224	57	27416	1341	6020	298	0.25	0.25	0.2196	0.2222	1.16	1.01	0.2256	0.8174
response_to_heat.GO_0009408.gene_list	2	AGAAGAAGAAA	TTTCTTCTTCT	25	23	10	27416	1341	5527	270	0.4	0.43	0.2016	0.2013	1.98	1	0.02189	1
ATML1__LGO_atml1-3.vs.lgo-2.downreg.gene_list	6	TCATCATCTTC	GAAGATGATGA	322	101	57	27416	1341	5309	254	0.18	0.56	0.1936	0.1894	0.91	0.98	0.4812	0.7297
response_to_high_light_intensity.GO_0009644.gene_list	1	CTTCTTCTTCA	TGAAGAAGAAG	13	13	9	27416	1341	3467	155	0.69	0.69	0.1265	0.1156	5.47	0.91	3.661e-06	0.2499
Athal_E2F_targets_list	3	TCTTCTTCTTCT	AGAAGAAGAAGA	180	100	62	27416	1341	6124	274	0.34	0.62	0.2234	0.2043	1.54	0.91	0.0002172	0.09461
pmid25455564_geo2r.cpr5_vs_cpr5.sim.lgo.any_fold_up.gene_list	4	TCATCTTCTTC	GAAGAAGATGA	698	183	82	27416	1341	5458	235	0.12	0.45	0.1991	0.1752	0.59	0.88	1.42e-08	0.02861
response_to_heat.GO_0009408.gene_list	3	AATGGGCCTTAA	TTAAGGCCCATT	25	25	12	27416	1341	1325	37	0.48	0.48	0.0483	0.0276	9.93	0.57	4.638e-10	0.0002071
Athal_E2F_targets_list	1	TTTTCCCGCCAA	TTGGCGGGAAAA	180	179	106	27416	1341	786	19	0.59	0.59	0.0287	0.0142	20.54	0.49	2.2e-16	0.0007421
Athal_E2F_targets_list	6	AGGCCCATTTA	TAAATGGGCCT	180	72	46	27416	1341	2610	56	0.26	0.64	0.0952	0.0418	2.68	0.44	4.083e-10	1.819e-13
Athal_E2F_targets_list	4	TTTAGGGTTTT	AAAACCCTAAA	180	73	49	27416	1341	3692	80	0.27	0.67	0.1347	0.0597	2.02	0.44	9.754e-07	2.2e-16
Athal_E2F_targets_list	8	CCCGCC	GGCGGG	180	180	0	27416	1341	0	0	0	0	0	0	0	0	TRUE	TRUE
