# Supplementary material for: Transcriptomic Effects of the Cell Cycle Regulator LGO in Arabidopsis Sepals
Source: Front Plant Sci. 2016 Nov 22;7:1744. doi: 10.3389/fpls.2016.01744 (PMC5118908; doi:10.3389/fpls.2016.01744)
Supplement: Supplementary file 1 [file Data_Sheet_1.ZIP › Schwarz_Roeder_SupplementaryFiles_2016.09.26/SchwarzRoeder_2016.09.26_Supplementary_File_S15.xlsx]

## Sheet: cpr5 vs. cpr5 sim lgo
GO_term	p-value
defense response to bacterium [GO:0042742]	2.44884e-33
response to chitin [GO:0010200]	3.68049e-23
protein serine/threonine kinase activity [GO:0004674]	1.48037e-15
plasma membrane [GO:0005886]	6.48469e-15
response to salicylic acid [GO:0009751]	1.20949e-14
protein phosphorylation [GO:0006468]	7.86822e-13
plant-type hypersensitive response [GO:0009626]	8.23953e-13
response to wounding [GO:0009611]	2.76395e-12
systemic acquired resistance [GO:0009627]	7.18756e-11
defense response [GO:0006952]	1.41178e-10
defense response to fungus [GO:0050832]	2.80338e-10
plasmodesma [GO:0009506]	3.72871e-10
induced systemic resistance [GO:0009682]	1.15753e-09
ATP binding [GO:0005524]	1.31702e-09
camalexin biosynthetic process [GO:0010120]	1.62153e-09
calcium ion binding [GO:0005509]	1.91266e-09
response to bacterium [GO:0009617]	2.00342e-09
response to fungus [GO:0009620]	7.23706e-09
salicylic acid mediated signaling pathway [GO:0009863]	1.10745e-07
response to abscisic acid [GO:0009737]	1.26263e-07
defense response to bacterium, incompatible interaction [GO:0009816]	4.61203e-07
regulation of systemic acquired resistance [GO:0010112]	6.91807e-07
response to ozone [GO:0010193]	7.40471e-07
response to molecule of bacterial origin [GO:0002237]	1.03519e-06
leaf senescence [GO:0010150]	1.87252e-06
regulation of defense response [GO:0031347]	2.90644e-06
response to water deprivation [GO:0009414]	3.06215e-06
endoplasmic reticulum [GO:0005783]	4.58673e-06
cell wall macromolecule catabolic process [GO:0016998]	6.31441e-06
response to toxic substance [GO:0009636]	7.20946e-06
chitin binding [GO:0008061]	9.4714e-06
ADP binding [GO:0043531]	1.2447e-05
response to cold [GO:0009409]	1.47336e-05
chitinase activity [GO:0004568]	1.66201e-05
cellular response to hypoxia [GO:0071456]	1.79607e-05
negative regulation of defense response [GO:0031348]	3.17917e-05
calmodulin binding [GO:0005516]	3.67089e-05
systemic acquired resistance, salicylic acid mediated signaling pathway [GO:0009862]	4.40173e-05
positive regulation of cell death [GO:0010942]	5.03803e-05
pathogen-associated molecular pattern dependent induction by symbiont of host innate immune response [GO:0052033]	8.03678e-05
response to virus [GO:0009615]	0.00011622
defense response by callose deposition in cell wall [GO:0052544]	0.000137336
response to oxidative stress [GO:0006979]	0.000143139
chitin catabolic process [GO:0006032]	0.000146574
regulation of salicylic acid biosynthetic process [GO:0080142]	0.000148748
indole glucosinolate biosynthetic process [GO:0009759]	0.000148748
endoplasmic reticulum lumen [GO:0005788]	0.000148813
oxygen binding [GO:0019825]	0.000182898
oxidoreductase activity, acting on paired donors, with incorporation or reduction of molecular oxygen, NAD(P)H as one donor, and incorporation of one atom of oxygen [GO:0016709]	0.000190114
integral component of membrane [GO:0016021]	0.000197809
response to salt stress [GO:0009651]	0.000208312
defense response to oomycetes [GO:0002229]	0.000254725
transmembrane receptor protein tyrosine kinase activity [GO:0004714]	0.000284154
response to insect [GO:0009625]	0.000338104
sequence-specific DNA binding [GO:0043565]	0.000343757
positive regulation of defense response [GO:0031349]	0.000510167
regulation of jasmonic acid mediated signaling pathway [GO:2000022]	0.000556347
carbohydrate binding [GO:0030246]	0.0006134
response to jasmonic acid [GO:0009753]	0.000694012
NADP+ binding [GO:0070401]	0.00101866
hydrogen peroxide-mediated programmed cell death [GO:0010421]	0.0011352
regulation of plant-type hypersensitive response [GO:0010363]	0.00129785
response to other organism [GO:0051707]	0.00130696
innate immune response [GO:0045087]	0.0013545
calcium-transporting ATPase activity [GO:0005388]	0.00137989
vasculature development [GO:0001944]	0.0015648
MAP kinase kinase activity [GO:0004708]	0.0016101
response to UV-B [GO:0010224]	0.0016344
regulation of programmed cell death [GO:0043067]	0.00171256
defense response to virus [GO:0051607]	0.00181028
negative regulation of cell death [GO:0060548]	0.0018815
phosphate ion homeostasis [GO:0055062]	0.00214484
response to ethylene [GO:0009723]	0.00256547
defense response to other organism [GO:0098542]	0.00261508
anchored component of membrane [GO:0031225]	0.00280901
response to reactive oxygen species [GO:0000302]	0.00286913
cellular response to stress [GO:0033554]	0.00292926
heme binding [GO:0020037]	0.00310025
polysaccharide binding [GO:0030247]	0.00327045
positive regulation of salicylic acid mediated signaling pathway [GO:0080151]	0.00332929
positive regulation of defense response to oomycetes [GO:1902290]	0.00332929
uracil catabolic process [GO:0006212]	0.00332929
aerenchyma formation [GO:0010618]	0.00332929
beta-alanine biosynthetic process [GO:0019483]	0.00332929
negative regulation of cellular defense response [GO:0051245]	0.00332929
response to heat [GO:0009408]	0.0036997
cellular heat acclimation [GO:0070370]	0.00383332
response to karrikin [GO:0080167]	0.00403375
jasmonic acid mediated signaling pathway [GO:0009867]	0.0042616
regulation of response to external stimulus [GO:0032101]	0.00465126
salicylic acid metabolic process [GO:0009696]	0.00484737
calcium ion transmembrane transport [GO:0070588]	0.00484737
negative regulation of programmed cell death [GO:0043069]	0.00484737
response to absence of light [GO:0009646]	0.00484737
negative regulation of leaf senescence [GO:1900056]	0.00513979
protein autoubiquitination [GO:0051865]	0.00513979
response to UV-C [GO:0010225]	0.00513979
response to singlet oxygen [GO:0000304]	0.00513979
transmembrane signaling receptor activity [GO:0004888]	0.00605413
positive regulation of sequence-specific DNA binding transcription factor activity [GO:0051091]	0.00650984
activation of MAPK activity [GO:0000187]	0.00650984
phospholipid-translocating ATPase activity [GO:0004012]	0.00729888
activation of innate immune response [GO:0002218]	0.00765152
glutathione transferase activity [GO:0004364]	0.00795803
positive regulation of immune response [GO:0050778]	0.00847269
positive regulation of defense response to bacterium [GO:1900426]	0.00847269
endoplasmic reticulum unfolded protein response [GO:0030968]	0.00847269
extracellular exosome [GO:0070062]	0.00862389
protein disulfide isomerase activity [GO:0003756]	0.00880705
UDP-galactose transmembrane transporter activity [GO:0005459]	0.00955345
cellular response to nitrogen levels [GO:0043562]	0.00956643
intrinsic component of plasma membrane [GO:0031226]	0.00958991

## Sheet: Athal E2F targets
GO_term	p-value
alpha DNA polymerase:primase complex [GO:0005658]	0
leading strand elongation [GO:0006272]	0
DNA replication initiation [GO:0006270]	4.54003e-26
DNA binding [GO:0003677]	9.04058e-21
DNA replication [GO:0006260]	3.50977e-20
nucleus [GO:0005634]	3.11608e-16
DNA-dependent ATPase activity [GO:0008094]	5.94445e-16
DNA repair [GO:0006281]	3.72992e-13
DNA-directed DNA polymerase activity [GO:0003887]	1.43646e-11
double-strand break repair via homologous recombination [GO:0000724]	4.68391e-11
MCM complex [GO:0042555]	2.14577e-10
cell cycle [GO:0007049]	4.2735e-10
chromatin modification [GO:0016568]	1.50053e-09
DNA replication, synthesis of RNA primer [GO:0006269]	4.38878e-09
cell division [GO:0051301]	3.35525e-08
DNA helicase activity [GO:0003678]	3.93341e-08
THO complex [GO:0000347]	6.78884e-08
reciprocal meiotic recombination [GO:0007131]	7.64575e-08
ATP binding [GO:0005524]	1.15698e-07
DNA-dependent DNA replication [GO:0006261]	2.80583e-07
helicase activity [GO:0004386]	4.63114e-07
sister chromatid cohesion [GO:0007062]	4.921e-07
DNA recombination [GO:0006310]	1.31936e-06
error-prone translesion synthesis [GO:0042276]	2.16809e-06
maintenance of DNA repeat elements [GO:0043570]	5.38753e-06
DNA clamp loader activity [GO:0003689]	1.01772e-05
chromatin silencing [GO:0006342]	1.40856e-05
regulation of cell cycle [GO:0051726]	1.96791e-05
chromatin binding [GO:0003682]	2.91528e-05
meiotic mismatch repair [GO:0000710]	2.96277e-05
lagging strand elongation [GO:0006273]	2.96277e-05
mitotic nuclear division [GO:0007067]	3.05637e-05
3'-5' DNA helicase activity [GO:0043138]	4.19888e-05
chromosome segregation [GO:0007059]	5.5171e-05
regulation of DNA replication [GO:0006275]	5.70007e-05
regulation of DNA methylation [GO:0044030]	6.27253e-05
negative regulation of DNA recombination [GO:0045910]	6.27253e-05
DNA polymerase processivity factor activity [GO:0030337]	6.49775e-05
zygote asymmetric cytokinesis in embryo sac [GO:0010069]	6.72472e-05
mitotic cell size control checkpoint [GO:0031567]	6.72472e-05
DNA synthesis involved in DNA repair [GO:0000731]	6.72472e-05
PCNA complex [GO:0043626]	6.8067e-05
nuclear chromatin [GO:0000790]	6.8511e-05
mismatch repair [GO:0006298]	8.57279e-05
4 iron, 4 sulfur cluster binding [GO:0051539]	0.000113521
damaged DNA binding [GO:0003684]	0.00015745
ribonucleoside-diphosphate reductase activity, thioredoxin disulfide as acceptor [GO:0004748]	0.000193896
DNA replication checkpoint [GO:0000076]	0.000200651
double-strand break repair via break-induced replication [GO:0000727]	0.000200651
nuclear origin of replication recognition complex [GO:0005664]	0.000203091
primosome complex [GO:1990077]	0.000203091
ribonucleoside-diphosphate reductase complex [GO:0005971]	0.000203091
response to UV [GO:0009411]	0.0002296
RNA-directed DNA methylation [GO:0080188]	0.00028231
guanine/thymine mispair binding [GO:0032137]	0.000385733
DNA primase activity [GO:0003896]	0.000385733
single base insertion or deletion binding [GO:0032138]	0.000385733
GINS complex [GO:0000811]	0.000403976
MutSalpha complex [GO:0032301]	0.000403976
DNA replication factor C complex [GO:0005663]	0.000403976
protein heterodimerization activity [GO:0046982]	0.000431176
pollen development [GO:0009555]	0.000480043
ATP-dependent DNA helicase activity [GO:0004003]	0.000533866
DNA replication origin binding [GO:0003688]	0.000639476
nuclear chromosome [GO:0000228]	0.000769744
nucleosome [GO:0000786]	0.000769744
embryo sac development [GO:0009553]	0.000843525
synapsis [GO:0007129]	0.000855969
exonuclease activity [GO:0004527]	0.000901307
double-stranded methylated DNA binding [GO:0010385]	0.000954125
response to X-ray [GO:0010165]	0.000987092
chromatin assembly or disassembly [GO:0006333]	0.000987092
replication fork protection complex [GO:0031298]	0.000999009
mismatch repair complex [GO:0032300]	0.000999009
DNA mediated transformation [GO:0009294]	0.00109837
trichome morphogenesis [GO:0010090]	0.00131993
deoxyribonucleotide biosynthetic process [GO:0009263]	0.00137448
Smc5-Smc6 complex [GO:0030915]	0.00139103
chromosomal part [GO:0044427]	0.00157984
DNA methylation on cytosine [GO:0032776]	0.00182276
nuclear replisome [GO:0043601]	0.00184466
DNA (cytosine-5-)-methyltransferase activity [GO:0003886]	0.0022537
centromere complex assembly [GO:0034508]	0.00233093
DNA demethylation [GO:0080111]	0.00233093
chromosome condensation [GO:0030261]	0.00233093
regulation of DNA repair [GO:0006282]	0.00289798
histone modification [GO:0016570]	0.00291863
protein binding [GO:0005515]	0.00317489
Cul4-RING E3 ubiquitin ligase complex [GO:0080008]	0.00344932
double-strand break repair via nonhomologous end joining [GO:0006303]	0.00352292
gametophyte development [GO:0048229]	0.00352292
protein complex [GO:0043234]	0.00367127
meiotic cell cycle [GO:0051321]	0.00373396
regulation of meiotic cell cycle [GO:0051445]	0.00420479
nucleosome organization [GO:0034728]	0.00431275
four-way junction DNA binding [GO:0000400]	0.00478056
regulation of gene expression by genetic imprinting [GO:0006349]	0.0049426
histone H3-K9 methylation [GO:0051567]	0.0049426
chromatin assembly [GO:0031497]	0.00495169
condensed chromosome [GO:0000793]	0.0050331
nucleolus [GO:0005730]	0.00567934
histone methyltransferase activity [GO:0042054]	0.00686886
maintenance of DNA methylation [GO:0010216]	0.00748227
histone binding [GO:0042393]	0.00769326
H4 histone acetyltransferase activity [GO:0010485]	0.00809042
glucan exo-1,3-beta-glucosidase activity [GO:0004338]	0.00809042
dUTP diphosphatase activity [GO:0004170]	0.00809042
centromeric DNA binding [GO:0019237]	0.00809042
double-stranded DNA 3'-5' exodeoxyribonuclease activity [GO:0008311]	0.00809042
DNA secondary structure binding [GO:0000217]	0.00809042
DNA insertion or deletion binding [GO:0032135]	0.00809042
histone demethylase activity (H3-K9 specific) [GO:0032454]	0.00809042
3'-5'-exodeoxyribonuclease activity [GO:0008296]	0.00809042
DNA (6-4) photolyase activity [GO:0003914]	0.00809042
histone methyltransferase activity (H3-K9 specific) [GO:0046974]	0.00809042
polynucleotide 3'-phosphatase activity [GO:0046403]	0.00809042
phosphatidylinositol-5-phosphate binding [GO:0010314]	0.00809042
establishment of meiotic sister chromatid cohesion [GO:0034089]	0.00823096
dUMP biosynthetic process [GO:0006226]	0.00823096
dUTP catabolic process [GO:0046081]	0.00823096
mitotic DNA replication preinitiation complex assembly [GO:1902977]	0.00823096
replication fork protection [GO:0048478]	0.00823096
nucleotide-excision repair, DNA gap filling [GO:0006297]	0.00823096
positive regulation of G1/S transition of mitotic cell cycle [GO:1900087]	0.00823096
mitotic DNA replication checkpoint [GO:0033314]	0.00823096
detection of temperature stimulus [GO:0016048]	0.00823096
DNA replication, removal of RNA primer [GO:0043137]	0.00823096
DNA strand elongation involved in mitotic DNA replication [GO:1902983]	0.00823096
translesion synthesis [GO:0019985]	0.00823096
single strand break repair [GO:0000012]	0.00823096
regulation of chromatin silencing at telomere [GO:0031938]	0.00823096
generative cell differentiation [GO:0022619]	0.00823096
base-excision repair, gap-filling [GO:0006287]	0.00823096
DNA replication proofreading [GO:0045004]	0.00823096
pre-replicative complex assembly involved in nuclear cell cycle DNA replication [GO:0006267]	0.00823096
chromatin silencing at telomere [GO:0006348]	0.00823096
DNA methylation on cytosine within a CNG sequence [GO:0010425]	0.00823096
premeiotic DNA replication [GO:0006279]	0.00823096
microsporocyte nucleus [GO:0048556]	0.00828293
nuclear pre-replicative complex [GO:0005656]	0.00828293
zeta DNA polymerase complex [GO:0016035]	0.00828293
condensed chromosome outer kinetochore [GO:0000940]	0.00828293
DNA topological change [GO:0006265]	0.00843448
DNA topoisomerase activity [GO:0003916]	0.00913269
negative regulation of cell division [GO:0051782]	0.00943798

## Sheet: Jakoby trichome
GO_term	p-value
endoplasmic reticulum [GO:0005783]	9.57984e-07
peroxisome [GO:0005777]	1.85449e-06
fatty acid beta-oxidation [GO:0006635]	8.19196e-05
response to water deprivation [GO:0009414]	0.000106169
uracil catabolic process [GO:0006212]	0.000111276
beta-alanine biosynthetic process [GO:0019483]	0.000111276
dolichyl-phosphate beta-D-mannosyltransferase activity [GO:0004582]	0.000116095
phosphoribosylanthranilate isomerase activity [GO:0004640]	0.000116095
dolichol-phosphate-mannose synthase complex [GO:0033185]	0.000127706
carbohydrate kinase activity [GO:0019200]	0.000157495
thiamine diphosphate biosynthetic process [GO:0009229]	0.000166225
response to abscisic acid [GO:0009737]	0.000173104
ubiquitin-dependent protein catabolic process [GO:0006511]	0.000255971
response to cold [GO:0009409]	0.000558554
glycolytic process [GO:0006096]	0.000619161
SNARE binding [GO:0000149]	0.000623892
proteasome core complex [GO:0005839]	0.000992203
threonine-type endopeptidase activity [GO:0004298]	0.00106126
thiamine metabolic process [GO:0006772]	0.00134197
cytoplasmic part [GO:0044444]	0.00155934
small nucleolar ribonucleoprotein complex [GO:0005732]	0.00157108
mitochondrial membrane [GO:0031966]	0.00196115
chalcone isomerase activity [GO:0045430]	0.0020774
mitochondrial inner membrane [GO:0005743]	0.00212141
fatty acid metabolic process [GO:0006631]	0.00216686
urate catabolic process [GO:0019628]	0.0023163
protein O-linked mannosylation [GO:0035269]	0.0023163
regulation of cell growth by extracellular stimulus [GO:0001560]	0.0023163
keto-3-deoxy-D-manno-octulosonic acid biosynthetic process [GO:0019294]	0.0023163
cellular response to nitrogen levels [GO:0043562]	0.00233306
3-hydroxyacyl-[acyl-carrier-protein] dehydratase activity [GO:0019171]	0.00238258
3-deoxy-8-phosphooctulonate synthase activity [GO:0008676]	0.00238258
CDP-diacylglycerol-glycerol-3-phosphate 3-phosphatidyltransferase activity [GO:0008444]	0.00238258
O-phospho-L-serine:2-oxoglutarate aminotransferase activity [GO:0004648]	0.00238258
thiamine binding [GO:0030975]	0.00238258
thiamine diphosphokinase activity [GO:0004788]	0.00238258
pICln-Sm protein complex [GO:0034715]	0.0025391
tryptophan biosynthetic process [GO:0000162]	0.00273076
ERAD pathway [GO:0036503]	0.00273076
SNARE complex [GO:0031201]	0.00282446
steroid binding [GO:0005496]	0.00290404
copper ion binding [GO:0005507]	0.00302194
nucleotide-sugar biosynthetic process [GO:0009226]	0.00313765
nucleosome [GO:0000786]	0.00329533
regulation of peroxisome size [GO:0044375]	0.00336543
L-serine biosynthetic process [GO:0006564]	0.00336543
SNAP receptor activity [GO:0005484]	0.0034919
adenylylsulfate kinase activity [GO:0004020]	0.00350374
spliceosomal snRNP assembly [GO:0000387]	0.00362592
potassium ion binding [GO:0030955]	0.00381562
pyruvate kinase activity [GO:0004743]	0.00381562
cell plate [GO:0009504]	0.00401859
vesicle fusion [GO:0006906]	0.0041385
vesicle-mediated transport [GO:0016192]	0.00439909
response to UV [GO:0009411]	0.00458625
GTP binding [GO:0005525]	0.00501008
defense response to Gram-negative bacterium [GO:0050829]	0.00519283
hydrogen sulfide biosynthetic process [GO:0070814]	0.00519283
ligase activity, forming carbon-sulfur bonds [GO:0016877]	0.00554618
protein transport [GO:0015031]	0.00566762
tricarboxylic acid cycle [GO:0006099]	0.00606979
Golgi subcompartment [GO:0098791]	0.00664621
endoplasmic reticulum membrane [GO:0005789]	0.00670628
regulation of trichoblast fate specification [GO:0010061]	0.00672636
NAD transport [GO:0043132]	0.00672636
ADP transport [GO:0015866]	0.00672636
peroxisomal membrane [GO:0005778]	0.00685713
endosome membrane [GO:0010008]	0.00689599
aminoacylase activity [GO:0004046]	0.00691555
sulfate adenylyltransferase (ATP) activity [GO:0004781]	0.00691555
3-hydroxyacyl-CoA dehydrogenase activity [GO:0003857]	0.00691555
phosphatidylglycerol biosynthetic process [GO:0006655]	0.00751242
proline biosynthetic process [GO:0006561]	0.00751242
cullin deneddylation [GO:0010388]	0.00751242
L-malate dehydrogenase activity [GO:0030060]	0.00781297
intramolecular oxidoreductase activity, transposing C=C bonds [GO:0016863]	0.00781297
superoxide dismutase activity [GO:0004784]	0.00781297
small molecule biosynthetic process [GO:0044283]	0.00804563
small protein activating enzyme activity [GO:0008641]	0.0080727
phosphatidylinositol biosynthetic process [GO:0006661]	0.00853424
spliceosomal snRNP complex [GO:0097525]	0.00858934
jasmonic acid biosynthetic process [GO:0009695]	0.00950908

## Sheet: Marks trichome
GO_term	p-value
integral component of membrane [GO:0016021]	3.34079e-07
protein depalmitoylation [GO:0002084]	1.39e-05
palmitoyl-(protein) hydrolase activity [GO:0008474]	6.00228e-05
steroid binding [GO:0005496]	0.000395123
response to heat [GO:0009408]	0.00041408
ethylene-activated signaling pathway [GO:0009873]	0.000451751
carbohydrate binding [GO:0030246]	0.000558478
cellulose biosynthetic process [GO:0030244]	0.000913982
chitin binding [GO:0008061]	0.00163031
cell wall organization [GO:0071555]	0.00231888
beta-glucuronidase activity [GO:0004566]	0.00287101
mannose-1-phosphate guanylyltransferase activity [GO:0004475]	0.00287101
floral meristem growth [GO:0010451]	0.00291099
protein phosphorylation [GO:0006468]	0.00312417
cell wall macromolecule metabolic process [GO:0044036]	0.00385257
lipid catabolic process [GO:0016042]	0.00391382
response to amino acid [GO:0043200]	0.00424863
cell wall [GO:0005618]	0.00463289
plant-type primary cell wall biogenesis [GO:0009833]	0.00570046
pectin metabolic process [GO:0045488]	0.00591772
Golgi apparatus [GO:0005794]	0.00621165
cellular response to gibberellin stimulus [GO:0071370]	0.00622552
cellulose synthase (UDP-forming) activity [GO:0016760]	0.00711068
chitin catabolic process [GO:0006032]	0.00728468
plasma membrane [GO:0005886]	0.00808137
dioxygenase activity [GO:0051213]	0.0081435
protein kinase activity [GO:0004672]	0.00819821
calcium-dependent phospholipid binding [GO:0005544]	0.00857105
3-oxo-5-alpha-steroid 4-dehydrogenase activity [GO:0003865]	0.0091779
respiratory burst involved in defense response [GO:0002679]	0.00930298
cation channel activity [GO:0005261]	0.00932158
chitinase activity [GO:0004568]	0.0093919
nucleotide-sugar metabolic process [GO:0009225]	0.00962522
potassium ion transmembrane transport [GO:0071805]	0.00991363
