# Supplementary material for: Transcriptomic Effects of the Cell Cycle Regulator LGO in Arabidopsis Sepals
Source: Front Plant Sci. 2016 Nov 22;7:1744. doi: 10.3389/fpls.2016.01744 (PMC5118908; doi:10.3389/fpls.2016.01744)
Supplement: Supplementary file 1 [file Data_Sheet_1.ZIP › Schwarz_Roeder_SupplementaryFiles_2016.09.26/SchwarzRoeder_2016.09.26_Supplementary_File_S16.txt]

Custom Perl scripts used for bioinformatics.

----- quality_trim_fastq.pl -----

#!/usr/bin/env perl

# quality_trim_fastq.pl -- Erich Schwarz <ems394@cornell.edu>, 10/31/2012.
# Purpose:  Take four lines at a time.  Print only, as chosen: all but last (unreliable) residue; residues up to maximum length; residues up to last non-N; residues >= quality threshold; residues >= minimum length.  NOTE: requires the user to specify the offset X for Phred+X ; X was 64 for Illumina reads until <= 10/2011 but then became 33; at some point in the more distant past, it was something else (neither 64 nor 33...)

use strict;
use warnings;
use Getopt::Long;

my $input  = q{};

my $head1  = q{};
my $nt_seq = q{};
my $head2  = q{};
my $quals  = q{};

my %opts   = ();

# Default is to allow any amount of trimming, but this can lead to vacant sequence lines!
$opts{'minimum'} = 0;

GetOptions(
    "input=s"     => \$opts{'input'},
    "output=s"    => \$opts{'output'},
    "quality=i"   => \$opts{'quality'},

    "end_trim:i"  => \$opts{'end_trim'},
    "uppermost:i" => \$opts{'maximum'},
    "no_Ns"       => \$opts{'no_Ns'},
    "threshold:i" => \$opts{'threshold'}, 
    "minimum:i"   => \$opts{'minimum'}, 

    "chastity"    => \$opts{'chastity'},

    "help"        => \$opts{'help'},
);

if (    (! $opts{'input'}             ) 
     or (! $opts{'output'}            )
     or (! $opts{'quality'}           ) 
     or (! (    $opts{'end_trim'} 
             or $opts{'no_Ns'} 
             or $opts{'threshold'} 
             or $opts{'minimum'} 
             or $opts{'maximum'}    ) ) ) {
    $opts{'help'} = 1;
}

if ( $opts{'help'} ) {
    print "\n";
    print "usage: quality_trim_fastq.pl\n";
    print "\n";
    print "       -i|--input      <in>       input file name (fastq); opt. stream input via '-'\n";
    print "       -o|--output     <out>      output file name (fastq), required\n";
    print "       -q|--quality    <integer>  quality score offset for FASTQ: in Illumina, was 64 (for Phred+64) for 2009-2011; shifted to 33 (for Phred+33) by Oct. 2011; required\n";
    print "\n";
    print "       [at least one of the following arguments is required]\n";
    print "       -e|--end_trim   <integer>  1. Before anything else, trim this many residues off end (typically, 1 last unreliable residue)\n";
    print "       -u|--uppermost  <integer>  2. Maximum residue length - trim all reads to this length, immediately after --end_trim\n";
    print "       -n|--no_Ns                 3. Trim all *starting* N residues, and then all 3' residues to last non-N\n";
    print "       -t|--threshold  <integer>  4. Quality threshold - trim all 3'-ward residues below this score\n";
    print "       -m|--minimum    <integer>  5. Minimum residue length - after all other filters, censor any reads trimmed below this length\n";
    print "\n";
    print "       [the following option is allowed, but not recommended]\n";
    print "       -c|--chastity              6. Override the automatic filtering out of any read with ", '1:Y:\d or 2:Y:\d', " in the header\n", ;
    print "\n";
    print "       [print this message:]\n";
    print "       -h|--help\n";
    print "\n";
    exit;
}


# Accept either a stream from '-' or a standard file.
my $INFILE;
if ($opts{'input'} eq '-') {
    # Special case: get the stdin handle
    $INFILE = *STDIN{IO};
}
else {
    # Standard case: open the file
    open $INFILE,  '<', $opts{'input'} or die "Cannot open input file $opts{'input'}: $!";
}

open my $OUTFILE, '>', $opts{'output'} or die "Cannot open output file $opts{'output'}: $!";

# If no positive-integer minimum length given, make it zero:
if ( (! $opts{'minimum'} ) or ( $opts{'minimum'} < 1 ) ) {
    if (! ( $opts{'minimum'} == 0 ) ) { 
        warn "Not able to accept minimum length of $opts{'minimum'}; resetting to 0!\n";
        $opts{'minimum'} = 0;
    }
}

# if no positive-integer maximum length given, delete entirely:
if ( $opts{'maximum'} and ( $opts{'maximum'} < 1 ) ) { 
    warn "Not able to accept maximum length of $opts{'maximum'}; deleting entirely!\n";
    delete $opts{'maximum'};
}

while (<$INFILE>) { 
    # Tricky Perl syntax: 
    #     it forces me to start with $_ already loaded from <$INFILE>,
    #     but afterwards needs prompting for linefeeds.
    $head1 = $_;
    chomp $head1;
    $nt_seq = <$INFILE>;
    chomp $nt_seq;
    $head2  = <$INFILE>;
    chomp $head2;
    $quals  = <$INFILE>;
    chomp $quals;

    if ( ( $head1 !~ /\A @ \S+ /xms ) or ( $head2 !~ /\A \+ /xms ) ) { 
        warn "Can't parse one or both of these headers:\n";
        warn "$head1\n";
        warn "$head2\n";
        die;
    }

    # Begin by allowing full length of existing read.
    my $final_length = length($nt_seq);

    # Trim it back by $opts{'end_trim'} residues:
    if ( $opts{'end_trim'} and ( $opts{'end_trim'} >= 1 ) ) { 
        $final_length = ($final_length - $opts{'end_trim'});
    }

    # Trim it back to $opts{'maximum'}, if that's been defined:
    if ( $opts{'maximum'} and ( $opts{'maximum'} < $final_length ) ) { 
        $final_length = $opts{'maximum'};
    }

    # Trim it back to last non-N residue:
    if ( $opts{'no_Ns'} and ( $nt_seq =~ /[nN]/xms ) ) {
        my $non_N_nt_seq = $nt_seq;

        # This is crucial to get right, or Bad Things will happen:
        #     lines will be completely deleted, not just freed of leading or 3'-ward N residues, 
        #     or single embedded N residues will be left intact!

        my $lead_Ns_seq = q{};
        my $lead_Ns_len = 0;
        if ( $non_N_nt_seq =~ /\A ([nN]+) .* \z /xms ) { 
            # Count leading Ns:
            $lead_Ns_seq  = $1;
            $lead_Ns_len  = length($lead_Ns_seq);

            # Use precise substr to enforce correct 5'-ward truncation of both seq. and quals.
            $nt_seq       = substr($nt_seq, $lead_Ns_len);
            $non_N_nt_seq = substr($non_N_nt_seq, $lead_Ns_len);
            $quals        = substr($quals,  $lead_Ns_len);
        }
        
        # Then delete all residues from the first non-leading N residue, onwards:
        $non_N_nt_seq =~ s/[nN].*\z//;

        # Adamantly enforce successful editing.
        if ( ( $non_N_nt_seq !~ /\A [ACGTacgt]* \z/xms ) or ( $non_N_nt_seq =~ /[nN]/xms ) ) { 
            die "Can't correctly remove N (or Ns) from sequence (in read $head1): $nt_seq\n";
        }

        my $non_N_length = length($non_N_nt_seq);
        if ( $non_N_length < $final_length ) { 
            $final_length = $non_N_length;
        }
    }

    # Trim it back to last residue of a given quality:
    if ($opts{'threshold'}) {
        my $good_nt     = 0;
        my @qual_scores = split //, $quals;
        TRIM: foreach my $score (@qual_scores) { 
            $score = ord($score) - $opts{'quality'};  # Was once just '- 64'; but Illumina shifted back from Phred+64 to Phred+33!
            if ( $score >= $opts{'threshold'} ) { 
                $good_nt++;
            }
            else { 
                last TRIM;  # Stop and print trimmed reads.        
            }
        }
        if ( $good_nt < $final_length ) { 
            $final_length = $good_nt;
        }
    }

    # No point in doing anything unless $final_length >= $opts{'minimum'}.
    if (     ( $final_length >= $opts{'minimum'}                               ) 
         and ( $opts{'chastity'} or ( $head1 !~ /\A @ .* (?:1|2):Y:\d /xms )       ) ) {
        # Compute the desired sequence and quality strings:
        $nt_seq = substr($nt_seq, 0, $final_length);
        $quals  = substr($quals,  0, $final_length);

        # Print all four lines of the FASTQ entry:
        print $OUTFILE "$head1\n";
        print $OUTFILE "$nt_seq\n";
        print $OUTFILE "$head2\n";
        print $OUTFILE "$quals\n";
    }
}

---------------------------------

----- build_func_boolean.pl -----

#!/usr/bin/env perl

# build_func_boolean.pl -- Erich Schwarz <ems394@cornell.edu>, 10/31/2012.
# Purpose: build FUNC-usable Boolean from file of positive genes (one per line) and file of all genes to be considered; read gene names at start of each line, ignoring rest of text; reject redundant names, or positives missing from general list; ignore comment lines starting with '#'.

use strict;
use warnings;
use Getopt::Long;

my $positive_genes = q{};
my $general_genes  = q{};
my $help;

my $gene = q{};
my $data_ref;

GetOptions ( 'positive=s' => \$positive_genes,
             'general=s'  => \$general_genes,
             'help'       => \$help,           );

if ($help or (! $positive_genes) or (! $general_genes) ) { 
    die "Format: build_func_boolean.pl\n",
        "            -p|--positive [genes to get '1']\n",
        "            -g|--general  [*all* genes, defaulting to '0']\n",
        "            -h|--help\n",
        "        [print to STDOUT]\n",
        ;
}

open my $GENERAL, '<', $general_genes or die "Can't open file with general gene list $general_genes: $!";
while (my $input = <$GENERAL>) { 
    chomp $input;
    # Silently pass over comment lines.
    if ( $input !~ /\A \# /xms ) { 
        if ( $input =~ /\A (\S+) /xms ) { 
            $gene = $1;
            if ( exists $data_ref->{'gene'}->{$gene} ) { 
                die "Redundant gene $gene in general gene list!\n";
            }
            $data_ref->{'gene'}->{$gene} = 1;
        }
    }
}
close $GENERAL or die "Can't close filehandle to general gene list: $!";

open my $POSITIVE, '<', $positive_genes or die "Can't open file with positive gene list $positive_genes: $!";
while (my $input = <$POSITIVE>) {
    chomp $input;
    # Silently pass over comment lines.
    if ( $input !~ /\A \# /xms ) {
        if ( $input =~ /\A (\S+) /xms ) {
            $gene = $1;
            if (! exists $data_ref->{'gene'}->{$gene} ) {
                die "Gene $gene in positive but not general gene list!\n";
            }
            if ( exists $data_ref->{'positive'}->{$gene} ) { 
                die "Redundant gene $gene in positive gene list!\n";
            }
            $data_ref->{'positive'}->{$gene} = 1; 
        }
    }
}
close $POSITIVE or die "Can't close filehandle to general gene list: $!";

foreach my $gene1 (sort keys %{ $data_ref->{'gene'} }) { 
    if ( exists $data_ref->{'positive'}->{$gene1} ) { 
        print "$gene1\t1\n";
    }
    else { 
        print "$gene1\t0\n";
    }
}

------------------------------------

----- qual2func_table_arath.pl -----

#!/usr/bin/env perl

# qual2func_table_arath.pl -- Erich Schwarz <emsch@its.caltech.edu>, 2/6/2016.
# Purpose: given a table of TAIR (Arabidopsis) genes and their traits -- as defined either by '0/1' Boolean, or by floating-point value -- along with an Arabidopsis gene_association file from the Gene Ontology Consortium, generate a table usable by FUNC for either hypergeometric or Wilcoxon-rank test.

use strict;
use warnings;
use Getopt::Long;
use Scalar::Util qw(looks_like_number);

my $trait_table = q{};
my $go_assoc    = q{};
my $no_IEA;
my $help;

my $at_gene = q{};
my $go_term = q{};
my $go_code = q{};
my $trait   = q{};

my $data_ref;

GetOptions ( 'trait_table=s' => \$trait_table,
             'go_assoc=s'    => \$go_assoc,
             'no_IEA'        => \$no_IEA,
             'help'          => \$help,        );

if ($help or (! $trait_table) or (! $go_assoc) ) { 
    die "Format: qual2func_table_arath.pl\n",
        "            -t|--trait_table [TAIR gene trait table]\n",
        "            -g|--go_assoc    [A. thaliana GO-association table from Gene Ontology]\n",
        "            -n|--no_IEA      [ignore IEA annotations]\n",
        "            -h|--help        [print this message]\n",
        "            [print FUNC-usable table to <STDOUT>]\n",
        ;
}

# Sample input lines:
#
# TAIR	locus:2161600	RAN3		GO:0000054	TAIR:Communication:501741973	IBA	PANTHER:PTN000632582	P	AT5G55190	AT5G55190|RAN3|ATRAN3|RAN GTPase 3|MCO15.14|MCO15_14	protein	taxon:3702	20160113	GOC		TAIR:locus:2161600
# 
# TAIR	locus:2031895	AT1G13160		GO:0000055	TAIR:AnalysisReference:501756966	IEA	InterPro:IPR027312	P	AT1G13160	AT1G13160|F3F19.18|F3F19_18	protein	taxon:3702	20160113	TAIR		TAIR:locus:2031895
#
# Note that we are making no effort to select for annotations belonging only to a single ontology, 
#     e.g., 'P -- but we could if we needed to, by a trivial expansion of the code.

open my $GO_ASSOC, '<', $go_assoc or die "Can't open GO-association table $go_assoc: $!";
while (my $input = <$GO_ASSOC>) { 
    chomp $input;
    if ( $input =~ / \A TAIR
                     (?: \t [^\t]*){3}
                     \t (GO[:]\d+)
                     \t [^\t]*
                     \t (I[A-Z]{2})
                     (?: \t [^\t]*){2}
                     \t (AT (?: 1|2|3|4|5|C|M) G\d+) 
                     \t /xms        ) {
        $go_term = $1;
        $go_code = $2;
        $at_gene = $3;
        if ( (! $no_IEA) or ($go_code ne 'IEA') ) { 
            $data_ref->{'gene'}->{$at_gene}->{'GO'}->{$go_term} = 1;
        }
    }
    else { 
        if ( $input !~ /\A # /xms ) { 
            die "Can't parse input line from $go_assoc: $input\n";
        }
    }
}
close $GO_ASSOC or die "Can't close filehandle to GO-association table $go_assoc: $!";

open my $TRAIT_TABLE, '<', $trait_table or die "Can't open trait table $trait_table: $!";
while (my $input = <$TRAIT_TABLE>) { 
    chomp $input;

    # Add '(?: \| \S+ )*' so that I can feed in tables with rich gene names (e.g., 'WBGene00000001|Y110A7A.10|aap-1'), 
    #     rather than just tables with bare IDs like 'WBGene00000001'.

    if ( $input =~ /\A ( (AT (?: 1|2|3|4|5|C|M) G\d+) (?: \| \S+ )* )\t (\S+) \s* \z/xms ) { 
        my $full_gene = $1;
        $at_gene      = $2;
        $trait        = $3;
        if (! looks_like_number($trait) ) { 
            die "Trait $trait does not look like a number; should be boolean 0/1 or floating-point!\n";
        }
        if ( exists $data_ref->{'gene'}->{$at_gene}->{'trait'} ) { 
            die "Gene $at_gene appears to have more than one ascribed trait!\n";
        }
        $data_ref->{'gene'}->{$at_gene}->{'trait'}     = $trait;
        $data_ref->{'gene'}->{$at_gene}->{'full_name'} = $full_gene ;
    }
}
close $TRAIT_TABLE or die "Can't close filehandle to trait table $trait_table: $!";

foreach my $at_gene1 (sort keys %{ $data_ref->{'gene'} } ) {
    # We only care about genes that have *both* traits *and* GO terms; ignore all the others.
    if (      ( exists $data_ref->{'gene'}->{$at_gene1}->{'GO'}    ) 
          and ( exists $data_ref->{'gene'}->{$at_gene1}->{'trait'} ) )  { 

        # The 'full name' can equal the plain WBGene ID -- but it has to exist!
        if (! exists $data_ref->{'gene'}->{$at_gene1}->{'full_name'} ) {
            die "For some reason, can't define full name of WBGene $at_gene1\n";
        }   

        # If we get past all of that, then print the results.
        my $full_name1 = $data_ref->{'gene'}->{$at_gene1}->{'full_name'};
        my $trait1     = $data_ref->{'gene'}->{$at_gene1}->{'trait'};
        foreach my $go_term1 ( sort keys %{ $data_ref->{'gene'}->{$at_gene1}->{'GO'} } ) { 
            print "$full_name1\t$go_term1\t$trait1\n";
        }
    }
}

------------------------------------
