# Supplementary material for: Transcriptomic Effects of the Cell Cycle Regulator LGO in Arabidopsis Sepals
Source: Front Plant Sci. 2016 Nov 22;7:1744. doi: 10.3389/fpls.2016.01744 (PMC5118908; doi:10.3389/fpls.2016.01744)
Supplement: Supplementary file 1 [file Data_Sheet_1.ZIP › Schwarz_Roeder_SupplementaryFiles_2016.09.26/SchwarzRoeder_2016.09.26_Supplementary_File_S18.txt]

Barcodes used for first set of raw RNA-seq reads:

Col_WT, batch 1	AAA
atml1-3, batch 1	CAC
lgo-2, batch 1	CGT
LGOoe, batch 1	GCT
LGOoe atml1-3, batch 1	TTG

Barcodes used for second set of raw RNA-seq reads:

Col_WT, batch 2	GCT
atml1-3, batch 2	AGG
LGOoe, batch 2	TCA
LGOoe atml1-3, batch 2 	CGT

Barcodes used for third set of raw RNA-seq reads:

lgo-2, batch 2	TTG

Col_WT, batch 3	GCT
atml1-3, batch 3	AGG
lgo-2, batch 3	GTC
LGOoe, batch 3	TCA
LGOoe atml1-3, batch 3	CGT
