# Supplementary material for: Transcriptomic Effects of the Cell Cycle Regulator LGO in Arabidopsis Sepals
Source: Front Plant Sci. 2016 Nov 22;7:1744. doi: 10.3389/fpls.2016.01744 (PMC5118908; doi:10.3389/fpls.2016.01744)
Supplement: Supplementary file 1 [file Data_Sheet_1.ZIP › Schwarz_Roeder_SupplementaryFiles_2016.09.26/SchwarzRoeder_2016.09.26_Supplementary_File_S19.xlsx]

## Sheet: Mapped reads
Data	Input reads	Unmapped	Unmapped percent	Uniquely mapped	Uniq. percent	Multiply mapped	Multi. percent	Total percent
Col_WT rep. 1	22916518	3194748	0.1394	11314860	0.4937	8406910	0.3668	0.8606
Col_WT rep. 2	8051253	1217999	0.1513	3843824	0.4774	2989430	0.3713	0.8487
Col_WT rep. 3	24203070	3876435	0.1602	11804809	0.4877	8521826	0.3521	0.8398
atml1-3 rep. 1	33223373	4437975	0.1336	16564126	0.4986	12221272	0.3679	0.8664
atml1-3 rep. 2	8761758	1139710	0.1301	4273157	0.4877	3348891	0.3822	0.8699
atml1-3 rep. 3	18353183	2548168	0.1388	9089231	0.4952	6715784	0.3659	0.8612
lgo-2 rep. 1	33257356	5324647	0.1601	15453034	0.4647	12479675	0.3752	0.8399
lgo-2 rep. 2	24817854	3673587	0.148	12054847	0.4857	9089420	0.3662	0.852
lgo-2 rep. 3	24333109	3204124	0.1317	11900645	0.4891	9228340	0.3793	0.8683
LGOoe rep. 1	22110946	2929799	0.1325	10972882	0.4963	8208265	0.3712	0.8675
LGOoe rep. 2	15165990	2023545	0.1334	7377702	0.4865	5764743	0.3801	0.8666
LGOoe rep. 3	26362120	4329279	0.1642	12236496	0.4642	9796345	0.3716	0.8358
LGOoe atml1-3 rep. 1	15709243	2306154	0.1468	7745790	0.4931	5657299	0.3601	0.8532
LGOoe atml1-3 rep. 2	7615242	978775	0.1285	3720972	0.4886	2915495	0.3828	0.8715
LGOoe atml1-3 rep. 3	25123699	3603261	0.1434	12748154	0.5074	8772284	0.3492	0.8566

## Sheet: Sizes and SDs
Data set	Mean size	SD
Col_WT rep. 1	123	65
Col_WT rep. 2	162	90
Col_WT rep. 3	110	58
atml1-3 rep. 1	144	60
atml1-3 rep. 2	141	65
atml1-3 rep. 3	110	52
lgo-2 rep. 1	124	45
lgo-2 rep. 2	141	55
lgo-2 rep. 3	140	60
LGOoe rep. 1	147	55
LGOoe rep. 2	117	58
LGOoe rep. 3	156	68
LGOoe atml1-3 rep. 1	123	50
LGOoe atml1-3 rep. 2	118	53
LGOoe atml1-3 rep. 3	98	68
