# Supplementary material for: Transcriptomic Effects of the Cell Cycle Regulator LGO in Arabidopsis Sepals
Source: Front Plant Sci. 2016 Nov 22;7:1744. doi: 10.3389/fpls.2016.01744 (PMC5118908; doi:10.3389/fpls.2016.01744)
Supplement: Supplementary file 1 [file Data_Sheet_1.ZIP › Schwarz_Roeder_SupplementaryFiles_2016.09.26/SchwarzRoeder_2016.09.26_Supplementary_File_S21.xlsx]

## Sheet: Overall expr.
Genotype	Expressed genes
Col_WT	20241
LGOoe	20799
LGOoe atml1-3	20197
atml1-3	20324
lgo-2	20409
Total expr. gene count: 21,599
Total gene count: 27,416

## Sheet: Replicate expr.
Replicate	Expressed genes	Max_TPM	Min_TPM	Max_minTPM	Min_minTPM	GFP_TPM
Col_WT rep. 1	19710	32900.8	0.12	32761.4	0.0501879	0.05
Col_WT rep. 2	17755	34837.2	0.28	34604	0.140307	0.14
Col_WT rep. 3	19481	31456.4	0.08	31329.5	0.0400028	0.04
LGOoe atml1-3 rep. 1	18972	24677	0.18	24531.4	0.0800323	0.08
LGOoe atml1-3 rep. 2	17863	42547.1	0.32	42283	0.14018	0.14
LGOoe atml1-3 rep. 3	19902	27940.7	0.16	27824.5	0.0900453	0.09
LGOoe rep. 1	19962	26488.8	0.11	26356.2	0.0501	0.05
LGOoe rep. 2	18699	37247.7	0.17	37072	0.0700274	0.07
LGOoe rep. 3	19793	92020.8	0.09	91764.9	0.0400119	0.04
atml1-3 rep. 1	20207	25868.8	0.07	25769.8	0.030004	0.03
atml1-3 rep. 2	17925	36613.2	0.28	36375	0.130073	0.13
atml1-3 rep. 3	18652	32224.8	0.23	32067.7	0.12013	0.12
lgo-2 rep. 1	19354	66181.6	0.13	65992.4	0.0700062	0.07
lgo-2 rep. 2	19722	34598.7	0.1	34438.6	0.0400764	0.04
lgo-2 rep. 3	19378	42926.9	0.11	42755.4	0.0500209	0.05
