# Supplementary material for: Transcriptomic Effects of the Cell Cycle Regulator LGO in Arabidopsis Sepals
Source: Front Plant Sci. 2016 Nov 22;7:1744. doi: 10.3389/fpls.2016.01744 (PMC5118908; doi:10.3389/fpls.2016.01744)
Supplement: Supplementary file 1 [file Data_Sheet_1.ZIP › Schwarz_Roeder_SupplementaryFiles_2016.09.26/SchwarzRoeder_2016.09.26_Supplementary_File_S22.txt]

Compare *batch* while counter-controlling for *genotype*:

# Load DESeq2, version 1.10.1:
> library(DESeq2)

# Import data:
> setwd("/Users/schwarz/Desktop")
> sepal_data_2016.01.22 = read.delim("sepal_data_3nt_2016.01.21.01.reads.tsv.txt",row.names="Gene")
> sepal_conditions_2016.01.22 = read.delim("sepal_data_2016.01.20.conditions.tsv.txt")
> sepal_conditions_2016.01.22

                               X batch          condition
1              Col_WT_rep1_reads   one             Col_WT
2              Col_WT_rep2_reads   two             Col_WT
3              Col_WT_rep3_reads three             Col_WT
4             atml1-3_rep1_reads   one            atml1-3
5             atml1-3_rep2_reads   two            atml1-3
6             atml1-3_rep3_reads three            atml1-3
7               lgo-2_rep1_reads   one              lgo-2
8               lgo-2_rep2_reads   two              lgo-2
9               lgo-2_rep3_reads three              lgo-2
10         ATML1::LGO_rep1_reads   one         ATML1::LGO
11         ATML1::LGO_rep2_reads   two         ATML1::LGO
12         ATML1::LGO_rep3_reads three         ATML1::LGO
13 ATML1::LGO_atml1-3_rep1_reads   one ATML1::LGO_atml1-3
14 ATML1::LGO_atml1-3_rep2_reads   two ATML1::LGO_atml1-3
15 ATML1::LGO_atml1-3_rep3_reads three ATML1::LGO_atml1-3

# Compare batch while counter-controlling for genotype:
> dds1 <- DESeqDataSetFromMatrix(countData = sepal_data_2016.01.22, colData = sepal_conditions_2016.01.22, design = ~ condition + batch)
> dds1 <- DESeq(dds1)

# Batches two vs. one:
> res <- results(dds1, contrast=c("batch","two","one"), alpha = 0.1)
> summary(res)

out of 24606 with nonzero total read count
adjusted p-value < 0.1
LFC > 0 (up)     : 1275, 5.2% 
LFC < 0 (down)   : 1527, 6.2% 
outliers [1]     : 0, 0% 
low counts [2]   : 4268, 17% 
(mean count < 3)

> resOrdered <- res[order(res$padj),]
> resSig <- subset(resOrdered, padj < 0.1)
> write.csv(as.data.frame(resSig), file="batch_two.vs.batch_one_DESeq2_q0.1_3nt_2016.02.13.csv")

# Batches three vs. one:
> res <- results(dds1, contrast=c("batch","three","one"), alpha = 0.1)
> summary(res)

out of 24606 with nonzero total read count
adjusted p-value < 0.1
LFC > 0 (up)     : 1231, 5% 
LFC < 0 (down)   : 1290, 5.2% 
outliers [1]     : 0, 0% 
low counts [2]   : 3794, 15% 
(mean count < 2)

> resOrdered <- res[order(res$padj),]
> resSig <- subset(resOrdered, padj < 0.1)
> write.csv(as.data.frame(resSig), file="batch_three.vs.batch_one_DESeq2_q0.1_3nt_2016.02.13.csv")

# Batches three vs. two:
> res <- results(dds1, contrast=c("batch","three","two"), alpha = 0.1)
> summary(res)

out of 24606 with nonzero total read count
adjusted p-value < 0.1
LFC > 0 (up)     : 838, 3.4% 
LFC < 0 (down)   : 415, 1.7% 
outliers [1]     : 0, 0% 
low counts [2]   : 5216, 21% 
(mean count < 6)

> resOrdered <- res[order(res$padj),]
> resSig <- subset(resOrdered, padj < 0.1)
> write.csv(as.data.frame(resSig), file="batch_three.vs.batch_two_DESeq2_q0.1_3nt_2016.02.13.csv")

# Next, compare genotype while counter-controlling for batch:
> dds2 <- DESeqDataSetFromMatrix(countData = sepal_data_2016.01.22, colData = sepal_conditions_2016.01.22, design = ~ batch + condition)
> dds2 <- DESeq(dds2)

# Col_WT vs. atml1-3:
> res <- results(dds2, contrast=c("condition","Col_WT","atml1-3"), alpha = 0.1)
> summary(res)

out of 24606 with nonzero total read count
adjusted p-value < 0.1
LFC > 0 (up)     : 1, 0.0041% 
LFC < 0 (down)   : 1, 0.0041% 
outliers [1]     : 0, 0% 
low counts [2]   : 0, 0% 
(mean count < 0)

> resOrdered <- res[order(res$padj),]
> resSig <- subset(resOrdered, padj < 0.1)
> write.csv(as.data.frame(resSig), file="Col_WT.vs.atml1-3_DESeq2_q0.1_3nt_2016.02.13.csv")

# Col_WT vs. lgo-2:
> res <- results(dds2, contrast=c("condition","Col_WT","lgo-2"), alpha = 0.1)
> summary(res)

out of 24606 with nonzero total read count
adjusted p-value < 0.1
LFC > 0 (up)     : 5, 0.02% 
LFC < 0 (down)   : 10, 0.041% 
outliers [1]     : 0, 0% 
low counts [2]   : 2845, 12% 
(mean count < 1)

> resOrdered <- res[order(res$padj),]
> resSig <- subset(resOrdered, padj < 0.1)
> write.csv(as.data.frame(resSig), file="Col_WT.vs.lgo-2_DESeq2_q0.1_3nt_2016.02.13.csv")

# LGOoe (ATML1p::LGO) vs. Col_WT:
> res <- results(dds2, contrast=c("condition","ATML1::LGO","Col_WT"), alpha = 0.1)
> summary(res)

out of 24606 with nonzero total read count
adjusted p-value < 0.1
LFC > 0 (up)     : 132, 0.54% 
LFC < 0 (down)   : 24, 0.098% 
outliers [1]     : 0, 0% 
low counts [2]   : 4268, 17% 
(mean count < 3)

> resOrdered <- res[order(res$padj),]
> resSig <- subset(resOrdered, padj < 0.1)
> write.csv(as.data.frame(resSig), file="ATML1__LGO.vs.Col_WT_DESeq2_q0.1_3nt_2016.02.13.csv")

# LGOoe (ATML1p::LGO) atml1-3 vs. Col_WT:
> res <- results(dds2, contrast=c("condition","ATML1::LGO_atml1-3","Col_WT"), alpha = 0.1)
> summary(res)

out of 24606 with nonzero total read count
adjusted p-value < 0.1
LFC > 0 (up)     : 228, 0.93% 
LFC < 0 (down)   : 82, 0.33% 
outliers [1]     : 0, 0% 
low counts [2]   : 3320, 13% 
(mean count < 1)

> resOrdered <- res[order(res$padj),]
> resSig <- subset(resOrdered, padj < 0.1)
> write.csv(as.data.frame(resSig), file="ATML1__LGO_atml1-3.vs.Col_WT_DESeq2_q0.1_3nt_2016.02.13.csv")

# atml1-3 vs. lgo-2:
> res <- results(dds2, contrast=c("condition","atml1-3","lgo-2"), alpha = 0.1)
> summary(res)

out of 24606 with nonzero total read count
adjusted p-value < 0.1
LFC > 0 (up)     : 1, 0.0041% 
LFC < 0 (down)   : 13, 0.053% 
outliers [1]     : 0, 0% 
low counts [2]   : 0, 0% 
(mean count < 0)

> resOrdered <- res[order(res$padj),]
> resSig <- subset(resOrdered, padj < 0.1)
> write.csv(as.data.frame(resSig), file="atml1-3.vs.lgo-2_DESeq2_q0.1_3nt_2016.02.13.csv")

# LGOoe (ATML1p::LGO) vs. atml1-3:
> res <- results(dds2, contrast=c("condition","ATML1::LGO","atml1-3"), alpha = 0.1)
> summary(res)

out of 24606 with nonzero total read count
adjusted p-value < 0.1
LFC > 0 (up)     : 305, 1.2% 
LFC < 0 (down)   : 57, 0.23% 
outliers [1]     : 0, 0% 
low counts [2]   : 2845, 12% 
(mean count < 1)

> resOrdered <- res[order(res$padj),]
> resSig <- subset(resOrdered, padj < 0.1)
> write.csv(as.data.frame(resSig), file="ATML1__LGO.vs.atml1-3_DESeq2_q0.1_3nt_2016.02.13.csv")

# LGOoe (ATML1p::LGO) atml1-3 vs. atml1-3:
> res <- results(dds2, contrast=c("condition","ATML1::LGO_atml1-3","atml1-3"), alpha = 0.1)
> summary(res)

out of 24606 with nonzero total read count
adjusted p-value < 0.1
LFC > 0 (up)     : 203, 0.83% 
LFC < 0 (down)   : 89, 0.36% 
outliers [1]     : 0, 0% 
low counts [2]   : 3320, 13% 
(mean count < 1)

> resOrdered <- res[order(res$padj),]
> resSig <- subset(resOrdered, padj < 0.1)
> write.csv(as.data.frame(resSig), file="ATML1__LGO_atml1-3.vs.atml1-3_DESeq2_q0.1_3nt_2016.02.13.csv")

# LGOoe (ATML1p::LGO) vs. lgo-2:
> res <- results(dds2, contrast=c("condition","ATML1::LGO","lgo-2"), alpha = 0.1)
> summary(res)

out of 24606 with nonzero total read count
adjusted p-value < 0.1
LFC > 0 (up)     : 392, 1.6% 
LFC < 0 (down)   : 132, 0.54% 
outliers [1]     : 0, 0% 
low counts [2]   : 2845, 12% 
(mean count < 1)

> resOrdered <- res[order(res$padj),]
> resSig <- subset(resOrdered, padj < 0.1)
> write.csv(as.data.frame(resSig), file="ATML1__LGO.vs.lgo-2_DESeq2_q0.1_3nt_2016.02.13.csv")

# LGOoe (ATML1p::LGO) atml1-3 vs. lgo-2:
> res <- results(dds2, contrast=c("condition","ATML1::LGO_atml1-3","lgo-2"), alpha = 0.1)
> summary(res)

out of 24606 with nonzero total read count
adjusted p-value < 0.1
LFC > 0 (up)     : 584, 2.4% 
LFC < 0 (down)   : 322, 1.3% 
outliers [1]     : 0, 0% 
low counts [2]   : 3320, 13% 
(mean count < 1)

> resOrdered <- res[order(res$padj),]
> resSig <- subset(resOrdered, padj < 0.1)
> write.csv(as.data.frame(resSig), file="ATML1__LGO_atml1-3.vs.lgo-2_DESeq2_q0.1_3nt_2016.02.13.csv")

# LGOoe (ATML1p::LGO) vs. LGOoe (ATML1p::LGO) atml1-3:
> res <- results(dds2, contrast=c("condition","ATML1::LGO","ATML1::LGO_atml1-3"), alpha = 0.1)
> summary(res)

out of 24606 with nonzero total read count
adjusted p-value < 0.1
LFC > 0 (up)     : 25, 0.1% 
LFC < 0 (down)   : 5, 0.02% 
outliers [1]     : 0, 0% 
low counts [2]   : 1406, 5.7% 
(mean count < 0)

> resOrdered <- res[order(res$padj),]
> resSig <- subset(resOrdered, padj < 0.1)
> write.csv(as.data.frame(resSig), file="ATML1__LGO.vs.ATML1__LGO_atml1-3_DESeq2_q0.1_3nt_2016.02.13.csv")

> sessionInfo()

R version 3.2.3 (2015-12-10)
Platform: x86_64-apple-darwin13.4.0 (64-bit)
Running under: OS X 10.10.5 (Yosemite)

locale:
[1] en_US.UTF-8/en_US.UTF-8/en_US.UTF-8/C/en_US.UTF-8/en_US.UTF-8

attached base packages:
[1] parallel  stats4    stats     graphics  grDevices utils     datasets  methods   base     

other attached packages:
 [1] DESeq2_1.10.1              RcppArmadillo_0.6.400.2.2  Rcpp_0.12.3               
 [4] SummarizedExperiment_1.0.2 Biobase_2.30.0             GenomicRanges_1.22.3      
 [7] GenomeInfoDb_1.6.1         IRanges_2.4.6              S4Vectors_0.8.7           
[10] BiocGenerics_0.16.1       

loaded via a namespace (and not attached):
 [1] RColorBrewer_1.1-2   futile.logger_1.4.1  plyr_1.8.3           XVector_0.10.0       futile.options_1.0.0
 [6] zlibbioc_1.16.0      rpart_4.1-10         RSQLite_1.0.0        annotate_1.48.0      gtable_0.1.2        
[11] lattice_0.20-33      DBI_0.3.1            gridExtra_2.0.0      genefilter_1.52.0    cluster_2.0.3       
[16] locfit_1.5-9.1       grid_3.2.3           nnet_7.3-11          AnnotationDbi_1.32.3 XML_3.98-1.3        
[21] survival_2.38-3      BiocParallel_1.4.3   foreign_0.8-66       latticeExtra_0.6-26  Formula_1.2-1       
[26] geneplotter_1.48.0   ggplot2_2.0.0        lambda.r_1.1.7       Hmisc_3.17-1         scales_0.3.0        
[31] splines_3.2.3        colorspace_1.2-6     xtable_1.8-0         acepack_1.3-3.3      munsell_0.4.2   

> q()
