# Supplementary material for: Transcriptomic Effects of the Cell Cycle Regulator LGO in Arabidopsis Sepals
Source: Front Plant Sci. 2016 Nov 22;7:1744. doi: 10.3389/fpls.2016.01744 (PMC5118908; doi:10.3389/fpls.2016.01744)
Supplement: Supplementary file 1 [file Data_Sheet_1.ZIP › Schwarz_Roeder_SupplementaryFiles_2016.09.26/SchwarzRoeder_2016.09.26_Supplementary_File_S23.txt]

# Compare *genotypes*, not batches, using edgeR in classic mode with exact tests:

# Load edgeR, version 3.12.1:
> library(edgeR)

# Import data:
> setwd("/Users/schwarz/Desktop")
> sepal_data_2016.01.22 <- read.delim("sepal_data_3nt_2016.01.21.01.reads.tsv.txt",row.names="Gene")

> genotypes <- factor(c("ColWT","ColWT","ColWT","atml1","atml1","atml1","lgo","lgo","lgo",\
"LGOoe","LGOoe","LGOoe","LGOoe.atml1","LGOoe.atml1","LGOoe.atml1"))

> edgeR_geno_comp <- DGEList(counts=sepal_data_2016.01.22,group=genotypes)

# Filter out weakly expressed genes using the following commands:
> keep <- rowSums(cpm(edgeR_geno_comp)>1) >= 3
> edgeR_geno_comp <- edgeR_geno_comp[keep, , keep.lib.sizes=FALSE]

> edgeR_geno_comp <- calcNormFactors(edgeR_geno_comp)
> edgeR_geno_design <- model.matrix(~genotypes)
> edgeR_geno_comp <- estimateDisp(edgeR_geno_comp,edgeR_geno_design)

# ColWT vs. atml1
> comp <- exactTest(edgeR_geno_comp, pair=c("atml1","ColWT"))
> deg <- topTags(comp, n=Inf, p.value=0.1)
> summary(decideTestsDGE(comp, p.value=0.1))

   [,1] 
-1     1
0  18623
1      1

> write.csv(as.data.frame(deg), file="ColWT_atml1_edgeR_exactTest_padj0.1_2016.05.20.csv")

# ColWT vs. lgo
> comp <- exactTest(edgeR_geno_comp, pair=c("lgo","ColWT"))
> deg <- topTags(comp, n=Inf, p.value=0.1)
> summary(decideTestsDGE(comp, p.value=0.1))

   [,1] 
-1     0
0  18625
1      0

> write.csv(as.data.frame(deg), file="ColWT_lgo_edgeR_exactTest_padj0.1_2016.05.20.csv")

# atml1 vs. lgo
> comp <- exactTest(edgeR_geno_comp, pair=c("lgo","atml1"))
> deg <- topTags(comp, n=Inf, p.value=0.1)
> summary(decideTestsDGE(comp, p.value=0.1))

   [,1] 
-1     0
0  18625
1      0

> write.csv(as.data.frame(deg), file="atml1_lgo_edgeR_exactTest_padj0.1_2016.05.20.csv")

# LGOoe vs. ColWT
> comp <- exactTest(edgeR_geno_comp, pair=c("ColWT","LGOoe"))
> deg <- topTags(comp, n=Inf, p.value=0.1)
> summary(decideTestsDGE(comp, p.value=0.1))

   [,1] 
-1     2
0  18619
1      4

> write.csv(as.data.frame(deg), file="LGOoe_ColWT_edgeR_exactTest_padj0.1_2016.05.20.csv")

# LGOoe vs. atml1
> comp <- exactTest(edgeR_geno_comp, pair=c("atml1","LGOoe"))
> deg <- topTags(comp, n=Inf, p.value=0.1)
> summary(decideTestsDGE(comp, p.value=0.1))

   [,1] 
-1     8
0  18584
1     33

> write.csv(as.data.frame(deg), file="LGOoe_atml1_edgeR_exactTest_padj0.1_2016.05.20.csv")

# LGOoe vs. lgo
> comp <- exactTest(edgeR_geno_comp, pair=c("lgo","LGOoe"))
> deg <- topTags(comp, n=Inf, p.value=0.1)
> summary(decideTestsDGE(comp, p.value=0.1))

   [,1] 
-1    18
0  18567
1     40

> write.csv(as.data.frame(deg), file="LGOoe_lgo_edgeR_exactTest_padj0.1_2016.05.20.csv")

# LGOoe.atml1 vs. ColWT
> comp <- exactTest(edgeR_geno_comp, pair=c("ColWT","LGOoe.atml1"))
> deg <- topTags(comp, n=Inf, p.value=0.1)
> summary(decideTestsDGE(comp, p.value=0.1))

   [,1] 
-1    16
0  18582
1     27

> write.csv(as.data.frame(deg), file="LGOoe.atml1_ColWT_edgeR_exactTest_padj0.1_2016.05.20.csv")

# LGOoe.atml1 vs. atml1
> comp <- exactTest(edgeR_geno_comp, pair=c("atml1","LGOoe.atml1"))
> deg <- topTags(comp, n=Inf, p.value=0.1)
> summary(decideTestsDGE(comp, p.value=0.1))

   [,1] 
-1    25
0  18559
1     41

> write.csv(as.data.frame(deg), file="LGOoe.atml1_atml1_edgeR_exactTest_padj0.1_2016.05.20.csv")

# LGOoe.atml1 vs. lgo
> comp <- exactTest(edgeR_geno_comp, pair=c("lgo","LGOoe.atml1"))
> deg <- topTags(comp, n=Inf, p.value=0.1)
> summary(decideTestsDGE(comp, p.value=0.1))

   [,1] 
-1    81
0  18397
1    147

> write.csv(as.data.frame(deg), file="LGOoe.atml1_lgo_edgeR_exactTest_padj0.1_2016.05.20.csv")

# LGOoe vs. LGOoe.atml1
> comp <- exactTest(edgeR_geno_comp, pair=c("LGOoe.atml1","LGOoe"))
> deg <- topTags(comp, n=Inf, p.value=0.1)
> summary(decideTestsDGE(comp, p.value=0.1))

   [,1] 
-1     0
0  18617
1      8

> write.csv(as.data.frame(deg), file="LGOoe_LGOoe.atml1_edgeR_exactTest_padj0.1_2016.05.20.csv")

# record session parameters:
> sessionInfo()

R version 3.2.3 (2015-12-10)
Platform: x86_64-apple-darwin13.4.0 (64-bit)
Running under: OS X 10.10.5 (Yosemite)

locale:
[1] en_US.UTF-8/en_US.UTF-8/en_US.UTF-8/C/en_US.UTF-8/en_US.UTF-8

attached base packages:
[1] stats     graphics  grDevices utils     datasets  methods   base     

other attached packages:
[1] edgeR_3.12.1 limma_3.26.9

loaded via a namespace (and not attached):
 [1] colorspace_1.2-6 scales_0.4.0     plyr_1.8.3       gtable_0.2.0     Rcpp_0.12.5      ggplot2_2.1.0    splines_3.2.3   
 [8] locfit_1.5-9.1   grid_3.2.3       munsell_0.4.3    lattice_0.20-33 

> q()

# Rerun: this time, compare *batches*, not genotypes, using edgeR in classic mode with exact tests:

# Again, load edgeR, version 3.12.1:
> library(edgeR)

# Import data:
> setwd("/Users/schwarz/Desktop")
> sepal_data_2016.01.22 <- read.delim("sepal_data_3nt_2016.01.21.01.reads.tsv.txt",row.names="Gene")

> batches <- factor(c("batch1","batch2","batch3","batch1","batch2","batch3","batch1","batch2","batch3",\
"batch1","batch2","batch3","batch1","batch2","batch3"))

> edgeR_batch_comp <- DGEList(counts=sepal_data_2016.01.22,group=batches)

# Filter out weakly expressed genes using the following commands:
> keep <- rowSums(cpm(edgeR_batch_comp)>1) >= 3
> edgeR_batch_comp <- edgeR_batch_comp[keep, , keep.lib.sizes=FALSE]

> edgeR_batch_comp <- calcNormFactors(edgeR_batch_comp)
> edgeR_batch_design <- model.matrix(~batches)
> edgeR_batch_comp <- estimateDisp(edgeR_batch_comp,edgeR_batch_design)

# batch2 vs. batch1
> comp <- exactTest(edgeR_batch_comp, pair=c("batch1","batch2"))
> deg <- topTags(comp, n=Inf, p.value=0.1)
> summary(decideTestsDGE(comp, p.value=0.1))

   [,1] 
-1   837
0  17033
1    755

> write.csv(as.data.frame(deg), file="batch2_batch1_edgeR_exactTest_padj0.1_2016.05.20.csv")

# batch3 vs. batch1
> comp <- exactTest(edgeR_batch_comp, pair=c("batch1","batch3"))
> deg <- topTags(comp, n=Inf, p.value=0.1)
> summary(decideTestsDGE(comp, p.value=0.1))

   [,1] 
-1   788
0  17114
1    723

> write.csv(as.data.frame(deg), file="batch3_batch1_edgeR_exactTest_padj0.1_2016.05.20.csv")

# batch3 vs. batch2
> comp <- exactTest(edgeR_batch_comp, pair=c("batch2","batch3"))
> deg <- topTags(comp, n=Inf, p.value=0.1)
> summary(decideTestsDGE(comp, p.value=0.1))

   [,1] 
-1   139
0  18158
1    328

> write.csv(as.data.frame(deg), file="batch3_batch2_edgeR_exactTest_padj0.1_2016.05.20.csv")

# again, record session parameters:
> sessionInfo()

R version 3.2.3 (2015-12-10)
Platform: x86_64-apple-darwin13.4.0 (64-bit)
Running under: OS X 10.10.5 (Yosemite)

locale:
[1] en_US.UTF-8/en_US.UTF-8/en_US.UTF-8/C/en_US.UTF-8/en_US.UTF-8

attached base packages:
[1] stats     graphics  grDevices utils     datasets  methods   base     

other attached packages:
[1] edgeR_3.12.1 limma_3.26.9

loaded via a namespace (and not attached):
 [1] colorspace_1.2-6 scales_0.4.0     plyr_1.8.3       gtable_0.2.0     Rcpp_0.12.5      ggplot2_2.1.0    splines_3.2.3   
 [8] locfit_1.5-9.1   grid_3.2.3       munsell_0.4.3    lattice_0.20-33 

> q()
