# Supplementary material for: Transcriptomic Effects of the Cell Cycle Regulator LGO in Arabidopsis Sepals
Source: Front Plant Sci. 2016 Nov 22;7:1744. doi: 10.3389/fpls.2016.01744 (PMC5118908; doi:10.3389/fpls.2016.01744)
Supplement: Supplementary file 1 [file Data_Sheet_1.ZIP › Schwarz_Roeder_SupplementaryFiles_2016.09.26/SchwarzRoeder_2016.09.26_Supplementary_File_S24.xlsx]

## Sheet: cpr5 vs. cpr5 sim lgo
AT1G01340
AT1G01560
AT1G02270
AT1G02360
AT1G02450
AT1G02930
AT1G03290
AT1G03850
AT1G05570
AT1G05575
AT1G07000
AT1G08050
AT1G08180
AT1G08450
AT1G08830
AT1G08860
AT1G09070
AT1G09560
AT1G10340
AT1G10410
AT1G11330
AT1G12200
AT1G12290
AT1G13080
AT1G13210
AT1G13260
AT1G13340
AT1G13470
AT1G13750
AT1G13990
AT1G14260
AT1G14370
AT1G14870
AT1G15430
AT1G15520
AT1G15670
AT1G15790
AT1G16420
AT1G16670
AT1G17380
AT1G17610
AT1G17745
AT1G18390
AT1G18570
AT1G18890
AT1G18910
AT1G19020
AT1G19180
AT1G19250
AT1G19270
AT1G20350
AT1G21240
AT1G21250
AT1G21270
AT1G21310
AT1G21370
AT1G21520
AT1G21750
AT1G22070
AT1G22180
AT1G23140
AT1G23550
AT1G23710
AT1G23840
AT1G24140
AT1G24150
AT1G25400
AT1G26380
AT1G26390
AT1G26400
AT1G26420
AT1G26690
AT1G27730
AT1G27770
AT1G28190
AT1G28370
AT1G28480
AT1G30640
AT1G30720
AT1G30900
AT1G32120
AT1G32350
AT1G32700
AT1G32920
AT1G32940
AT1G33560
AT1G33720
AT1G33950
AT1G33960
AT1G34180
AT1G34420
AT1G34750
AT1G35210
AT1G35230
AT1G35710
AT1G42990
AT1G43910
AT1G44130
AT1G45145
AT1G48320
AT1G49050
AT1G50740
AT1G51620
AT1G51780
AT1G51790
AT1G51800
AT1G51890
AT1G52200
AT1G52770
AT1G53540
AT1G53920
AT1G55450
AT1G55780
AT1G55910
AT1G56060
AT1G56150
AT1G57560
AT1G57630
AT1G58420
AT1G59590
AT1G59660
AT1G60420
AT1G61120
AT1G61360
AT1G61800
AT1G61820
AT1G62300
AT1G62420
AT1G62840
AT1G63350
AT1G63530
AT1G63720
AT1G63840
AT1G64280
AT1G64610
AT1G65490
AT1G65500
AT1G65690
AT1G65790
AT1G66090
AT1G66880
AT1G66920
AT1G67070
AT1G67360
AT1G67470
AT1G67520
AT1G67800
AT1G67850
AT1G67920
AT1G67970
AT1G68620
AT1G68840
AT1G69490
AT1G69720
AT1G69730
AT1G69840
AT1G70690
AT1G71030
AT1G71040
AT1G72060
AT1G72240
AT1G72280
AT1G72520
AT1G72680
AT1G72800
AT1G72890
AT1G72900
AT1G72920
AT1G72930
AT1G73500
AT1G73800
AT1G73805
AT1G74210
AT1G74360
AT1G74440
AT1G74590
AT1G74710
AT1G75040
AT1G76040
AT1G76360
AT1G76600
AT1G76650
AT1G76930
AT1G76960
AT1G76970
AT1G77510
AT1G78290
AT1G78410
AT1G78780
AT1G79680
AT1G80840
AT2G01650
AT2G02800
AT2G02810
AT2G02930
AT2G03510
AT2G04070
AT2G04400
AT2G04430
AT2G04450
AT2G05940
AT2G14560
AT2G14610
AT2G14620
AT2G15040
AT2G15390
AT2G16060
AT2G17040
AT2G17120
AT2G17220
AT2G17290
AT2G17720
AT2G17730
AT2G18660
AT2G18680
AT2G18690
AT2G19130
AT2G19190
AT2G20145
AT2G20560
AT2G22470
AT2G22500
AT2G22860
AT2G23320
AT2G23680
AT2G23810
AT2G24160
AT2G24550
AT2G24570
AT2G24600
AT2G24850
AT2G25000
AT2G25110
AT2G25440
AT2G25510
AT2G25735
AT2G26190
AT2G26400
AT2G26440
AT2G26560
AT2G27660
AT2G28110
AT2G28400
AT2G29110
AT2G29120
AT2G29460
AT2G29990
AT2G30140
AT2G30250
AT2G30750
AT2G30770
AT2G31030
AT2G31880
AT2G32030
AT2G32150
AT2G32160
AT2G32190
AT2G32210
AT2G32680
AT2G33580
AT2G34500
AT2G34600
AT2G35980
AT2G37710
AT2G37750
AT2G37760
AT2G37770
AT2G37940
AT2G37970
AT2G38470
AT2G38790
AT2G38860
AT2G39210
AT2G39350
AT2G39400
AT2G39420
AT2G39650
AT2G40000
AT2G40140
AT2G40270
AT2G40600
AT2G40750
AT2G41090
AT2G41100
AT2G41230
AT2G41250
AT2G41380
AT2G41410
AT2G41640
AT2G41730
AT2G42360
AT2G42890
AT2G43000
AT2G43320
AT2G43570
AT2G43620
AT2G44080
AT2G45220
AT2G45500
AT2G45510
AT2G45760
AT2G46400
AT2G46440
AT2G46600
AT2G47130
AT2G47800
AT3G01080
AT3G01290
AT3G01830
AT3G02040
AT3G03470
AT3G03610
AT3G03640
AT3G04060
AT3G04070
AT3G04210
AT3G04640
AT3G04720
AT3G05650
AT3G07520
AT3G08720
AT3G08870
AT3G08970
AT3G09020
AT3G09270
AT3G09490
AT3G09830
AT3G09940
AT3G10500
AT3G10525
AT3G10640
AT3G10930
AT3G10980
AT3G11010
AT3G11340
AT3G11670
AT3G11820
AT3G11840
AT3G12320
AT3G12740
AT3G12830
AT3G13100
AT3G13330
AT3G13380
AT3G13610
AT3G13790
AT3G13950
AT3G14050
AT3G14470
AT3G14620
AT3G15500
AT3G16720
AT3G17420
AT3G17610
AT3G17690
AT3G17790
AT3G17800
AT3G17810
AT3G18250
AT3G19010
AT3G19580
AT3G19930
AT3G19970
AT3G20250
AT3G20510
AT3G21080
AT3G21520
AT3G22060
AT3G22160
AT3G22231
AT3G22370
AT3G22600
AT3G22910
AT3G23110
AT3G23250
AT3G23280
AT3G24500
AT3G24900
AT3G25010
AT3G25600
AT3G25610
AT3G25780
AT3G26170
AT3G26210
AT3G26220
AT3G26230
AT3G26290
AT3G26830
AT3G27210
AT3G27560
AT3G28210
AT3G28340
AT3G28450
AT3G28480
AT3G28510
AT3G28540
AT3G28930
AT3G29240
AT3G29250
AT3G30720
AT3G44450
AT3G44720
AT3G45290
AT3G45640
AT3G45860
AT3G46230
AT3G46620
AT3G46930
AT3G47420
AT3G47480
AT3G47540
AT3G48080
AT3G48090
AT3G48640
AT3G48650
AT3G49120
AT3G49530
AT3G49580
AT3G50060
AT3G50480
AT3G50770
AT3G50930
AT3G50950
AT3G51000
AT3G51330
AT3G51430
AT3G51440
AT3G51660
AT3G51860
AT3G51890
AT3G51920
AT3G52400
AT3G52430
AT3G53230
AT3G54150
AT3G54420
AT3G54960
AT3G55890
AT3G55980
AT3G56170
AT3G56400
AT3G56710
AT3G57240
AT3G57260
AT3G57480
AT3G57630
AT3G57700
AT3G58600
AT3G60420
AT3G60450
AT3G60540
AT3G61190
AT3G61390
AT3G62260
AT3G62590
AT3G62600
AT3G62780
AT3G63010
AT3G63380
AT4G00700
AT4G00955
AT4G01700
AT4G02330
AT4G02380
AT4G02410
AT4G02420
AT4G03450
AT4G04220
AT4G04490
AT4G04500
AT4G04540
AT4G05020
AT4G08470
AT4G08480
AT4G08850
AT4G10500
AT4G10960
AT4G11000
AT4G11280
AT4G11890
AT4G12280
AT4G12470
AT4G12480
AT4G12490
AT4G12720
AT4G13900
AT4G14220
AT4G14365
AT4G14400
AT4G14610
AT4G14630
AT4G15530
AT4G15610
AT4G16860
AT4G17490
AT4G17500
AT4G17670
AT4G17720
AT4G17830
AT4G18250
AT4G18430
AT4G18880
AT4G20110
AT4G20860
AT4G21380
AT4G21800
AT4G21830
AT4G21850
AT4G21980
AT4G22530
AT4G22920
AT4G23010
AT4G23140
AT4G23150
AT4G23200
AT4G23210
AT4G23220
AT4G23260
AT4G23310
AT4G23320
AT4G23480
AT4G23700
AT4G23810
AT4G24160
AT4G24380
AT4G24570
AT4G25900
AT4G25940
AT4G26070
AT4G26090
AT4G26270
AT4G26470
AT4G26910
AT4G27280
AT4G27410
AT4G27830
AT4G28400
AT4G28490
AT4G29520
AT4G29780
AT4G29810
AT4G30270
AT4G31500
AT4G31800
AT4G32870
AT4G33050
AT4G33300
AT4G33920
AT4G34135
AT4G34150
AT4G34390
AT4G35180
AT4G35600
AT4G35985
AT4G36030
AT4G36040
AT4G36110
AT4G36990
AT4G37150
AT4G37370
AT4G37530
AT4G37640
AT4G38540
AT4G38560
AT4G39030
AT4G39670
AT4G39830
AT4G39950
AT5G01540
AT5G01550
AT5G01820
AT5G02290
AT5G02780
AT5G03350
AT5G04720
AT5G04930
AT5G05190
AT5G05460
AT5G06320
AT5G06960
AT5G08240
AT5G10380
AT5G10695
AT5G10760
AT5G11650
AT5G11920
AT5G12030
AT5G12340
AT5G13080
AT5G13190
AT5G13200
AT5G13320
AT5G14420
AT5G14760
AT5G15850
AT5G15870
AT5G17760
AT5G18310
AT5G18470
AT5G18490
AT5G18780
AT5G19240
AT5G20150
AT5G20230
AT5G22060
AT5G22250
AT5G22380
AT5G22530
AT5G22540
AT5G22570
AT5G24210
AT5G24530
AT5G24660
AT5G25260
AT5G25440
AT5G25450
AT5G25930
AT5G26030
AT5G26340
AT5G26920
AT5G27420
AT5G27600
AT5G35735
AT5G36930
AT5G37070
AT5G37600
AT5G38210
AT5G38900
AT5G39020
AT5G39030
AT5G39050
AT5G39520
AT5G39610
AT5G39670
AT5G39950
AT5G40010
AT5G40690
AT5G40780
AT5G41740
AT5G42050
AT5G42380
AT5G42830
AT5G43910
AT5G44070
AT5G44570
AT5G44810
AT5G44820
AT5G45000
AT5G45110
AT5G45380
AT5G45500
AT5G45510
AT5G46050
AT5G46230
AT5G46960
AT5G47070
AT5G47220
AT5G47910
AT5G48380
AT5G48540
AT5G48570
AT5G49520
AT5G49570
AT5G50200
AT5G50260
AT5G52390
AT5G52540
AT5G52640
AT5G52740
AT5G52750
AT5G52760
AT5G52770
AT5G52810
AT5G53370
AT5G53550
AT5G53870
AT5G54490
AT5G54610
AT5G54860
AT5G54940
AT5G55170
AT5G55420
AT5G55450
AT5G57220
AT5G58120
AT5G58350
AT5G58940
AT5G59120
AT5G59670
AT5G59820
AT5G60900
AT5G60950
AT5G61010
AT5G61210
AT5G61250
AT5G61790
AT5G61900
AT5G62150
AT5G62770
AT5G63680
AT5G63790
AT5G64000
AT5G64120
AT5G64370
AT5G64510
AT5G65300
AT5G66070
AT5G66640
AT5G67080
AT5G67340

## Sheet: Athal E2F targets
AT1G04730
AT1G05490
AT1G05950
AT1G07270
AT1G07370
AT1G08130
AT1G13330
AT1G15660
AT1G18090
AT1G18130
AT1G19100
AT1G20720
AT1G20750
AT1G21690
AT1G26330
AT1G26540
AT1G26840
AT1G29630
AT1G31020
AT1G33420
AT1G34770
AT1G35530
AT1G44900
AT1G45110
AT1G47210
AT1G47870
AT1G49540
AT1G65470
AT1G66620
AT1G66740
AT1G67320
AT1G67500
AT1G67630
AT1G68200
AT1G69770
AT1G75150
AT1G77470
AT1G78650
AT1G79640
AT1G79890
AT1G80190
AT1G80720
AT2G02810
AT2G06040
AT2G07690
AT2G14050
AT2G16440
AT2G16780
AT2G20250
AT2G21790
AT2G23150
AT2G24490
AT2G24970
AT2G29570
AT2G29680
AT2G30590
AT2G31270
AT2G31650
AT2G38810
AT2G40550
AT2G41460
AT2G42120
AT2G44980
AT2G46040
AT2G46200
AT2G46380
AT2G47230
AT2G47680
AT3G01330
AT3G02820
AT3G02920
AT3G04630
AT3G05740
AT3G07610
AT3G09660
AT3G09730
AT3G10690
AT3G12170
AT3G12280
AT3G14890
AT3G15620
AT3G16730
AT3G17030
AT3G18630
AT3G20490
AT3G20670
AT3G21480
AT3G23020
AT3G23740
AT3G24320
AT3G24340
AT3G24400
AT3G25100
AT3G27060
AT3G27640
AT3G42660
AT3G45930
AT3G46940
AT3G48490
AT3G50380
AT3G51450
AT3G54560
AT3G54650
AT3G55640
AT3G56250
AT3G56870
AT3G57260
AT3G57570
AT3G58770
AT3G59550
AT3G60660
AT3G63010
AT3G63480
AT4G02060
AT4G02070
AT4G02460
AT4G12620
AT4G13690
AT4G14365
AT4G14770
AT4G14970
AT4G15130
AT4G16265
AT4G16970
AT4G17760
AT4G22250
AT4G23210
AT4G23860
AT4G25540
AT4G27510
AT4G30410
AT4G30840
AT4G30860
AT4G31400
AT4G33870
AT4G35050
AT5G03700
AT5G06590
AT5G06910
AT5G07660
AT5G07950
AT5G08020
AT5G10390
AT5G12930
AT5G13960
AT5G14530
AT5G15540
AT5G16690
AT5G18620
AT5G19920
AT5G22220
AT5G22750
AT5G22880
AT5G23420
AT5G24330
AT5G25580
AT5G27740
AT5G38110
AT5G40460
AT5G41880
AT5G44740
AT5G45780
AT5G46280
AT5G47220
AT5G49010
AT5G49110
AT5G49160
AT5G49520
AT5G52910
AT5G52950
AT5G53080
AT5G54970
AT5G56740
AT5G59690
AT5G61000
AT5G61460
AT5G62410
AT5G63920
AT5G63960
AT5G66130
AT5G67100

## Sheet: Jakoby trichome
AT1G01220
AT1G01360
AT1G01600
AT1G01730
AT1G01820
AT1G02260
AT1G02390
AT1G02410
AT1G02816
AT1G02860
AT1G02880
AT1G02900
AT1G03210
AT1G03420
AT1G03475
AT1G03860
AT1G03970
AT1G04440
AT1G04800
AT1G04960
AT1G05205
AT1G05320
AT1G05350
AT1G05430
AT1G05570
AT1G05720
AT1G06000
AT1G06100
AT1G06400
AT1G06560
AT1G06640
AT1G06840
AT1G06890
AT1G07040
AT1G07070
AT1G07230
AT1G07240
AT1G07400
AT1G07720
AT1G07750
AT1G07780
AT1G08040
AT1G08560
AT1G08770
AT1G08880
AT1G08920
AT1G09150
AT1G09200
AT1G09630
AT1G09850
AT1G09910
AT1G09920
AT1G10090
AT1G10370
AT1G10410
AT1G10430
AT1G10940
AT1G11090
AT1G11545
AT1G12140
AT1G13195
AT1G13280
AT1G13340
AT1G13740
AT1G14380
AT1G14820
AT1G15430
AT1G15660
AT1G15670
AT1G16000
AT1G16340
AT1G16390
AT1G16750
AT1G16840
AT1G17280
AT1G17510
AT1G18210
AT1G18270
AT1G18340
AT1G18480
AT1G18490
AT1G18600
AT1G18720
AT1G18870
AT1G19310
AT1G19380
AT1G19430
AT1G19580
AT1G19600
AT1G19740
AT1G20050
AT1G20510
AT1G20560
AT1G20575
AT1G20580
AT1G20630
AT1G20770
AT1G21010
AT1G21370
AT1G21380
AT1G21460
AT1G21790
AT1G21900
AT1G22160
AT1G22180
AT1G22270
AT1G22520
AT1G22550
AT1G22885
AT1G22890
AT1G23040
AT1G23440
AT1G24180
AT1G24440
AT1G25375
AT1G25380
AT1G25470
AT1G26750
AT1G27090
AT1G27330
AT1G27340
AT1G27350
AT1G27450
AT1G27970
AT1G28490
AT1G28680
AT1G29395
AT1G29410
AT1G29970
AT1G29980
AT1G30000
AT1G30200
AT1G30890
AT1G31200
AT1G31690
AT1G32290
AT1G32700
AT1G33230
AT1G33270
AT1G33490
AT1G33780
AT1G33970
AT1G34260
AT1G34350
AT1G34470
AT1G35720
AT1G36380
AT1G43130
AT1G43690
AT1G44170
AT1G44180
AT1G44820
AT1G44835
AT1G45130
AT1G47240
AT1G47250
AT1G47750
AT1G47830
AT1G48140
AT1G48320
AT1G48570
AT1G48750
AT1G48760
AT1G49650
AT1G49660
AT1G50490
AT1G50940
AT1G51580
AT1G51730
AT1G52310
AT1G52320
AT1G52880
AT1G52910
AT1G53000
AT1G53540
AT1G53645
AT1G53910
AT1G54690
AT1G55000
AT1G55020
AT1G55710
AT1G56220
AT1G56300
AT1G57540
AT1G58227
AT1G58230
AT1G59860
AT1G59960
AT1G59970
AT1G60070
AT1G60420
AT1G61150
AT1G61890
AT1G62330
AT1G62480
AT1G62850
AT1G62990
AT1G63220
AT1G64105
AT1G64330
AT1G64355
AT1G64400
AT1G64710
AT1G64740
AT1G64750
AT1G64810
AT1G64890
AT1G65060
AT1G65270
AT1G65450
AT1G65700
AT1G65840
AT1G66070
AT1G66430
AT1G66460
AT1G67060
AT1G67360
AT1G67870
AT1G68220
AT1G68300
AT1G69030
AT1G69200
AT1G70550
AT1G70790
AT1G70830
AT1G70890
AT1G70900
AT1G71070
AT1G71190
AT1G71697
AT1G71940
AT1G71950
AT1G72680
AT1G72700
AT1G72710
AT1G73500
AT1G73540
AT1G73830
AT1G73940
AT1G73980
AT1G74010
AT1G74020
AT1G74030
AT1G74090
AT1G74340
AT1G74450
AT1G74520
AT1G74680
AT1G74810
AT1G74940
AT1G75040
AT1G75780
AT1G75800
AT1G75900
AT1G75990
AT1G76020
AT1G76150
AT1G76240
AT1G76260
AT1G76300
AT1G76360
AT1G76390
AT1G76550
AT1G76860
AT1G77120
AT1G77370
AT1G77750
AT1G78490
AT1G78550
AT1G78600
AT1G78620
AT1G78690
AT1G78890
AT1G78895
AT1G79390
AT1G79500
AT1G79840
AT1G79975
AT1G80040
AT1G80170
AT1G80310
AT2G01170
AT2G02390
AT2G02400
AT2G02470
AT2G03220
AT2G03340
AT2G04032
AT2G04900
AT2G05260
AT2G05630
AT2G05830
AT2G06050
AT2G07180
AT2G07751
AT2G12400
AT2G13100
AT2G13690
AT2G14680
AT2G15690
AT2G15890
AT2G16700
AT2G16900
AT2G16990
AT2G17230
AT2G17260
AT2G17265
AT2G17450
AT2G17560
AT2G17630
AT2G17720
AT2G17730
AT2G17760
AT2G17790
AT2G18400
AT2G18630
AT2G18770
AT2G18950
AT2G19450
AT2G19570
AT2G19810
AT2G20390
AT2G20610
AT2G20690
AT2G20960
AT2G21060
AT2G21130
AT2G21180
AT2G21250
AT2G21260
AT2G21790
AT2G22080
AT2G22230
AT2G22360
AT2G22450
AT2G22480
AT2G22500
AT2G22640
AT2G22660
AT2G22780
AT2G22870
AT2G22900
AT2G23080
AT2G23320
AT2G23340
AT2G23850
AT2G23940
AT2G24040
AT2G24050
AT2G24170
AT2G24240
AT2G24600
AT2G25220
AT2G25280
AT2G25570
AT2G25760
AT2G25910
AT2G25950
AT2G26070
AT2G26230
AT2G26530
AT2G27260
AT2G27350
AT2G27730
AT2G27960
AT2G27970
AT2G28080
AT2G28110
AT2G28430
AT2G28710
AT2G28720
AT2G28740
AT2G29530
AT2G29570
AT2G29690
AT2G30000
AT2G30020
AT2G30080
AT2G30550
AT2G30710
AT2G31200
AT2G31390
AT2G31670
AT2G31800
AT2G32580
AT2G32690
AT2G32720
AT2G32920
AT2G32970
AT2G33110
AT2G33120
AT2G33210
AT2G33430
AT2G33620
AT2G33630
AT2G33830
AT2G33990
AT2G34520
AT2G34850
AT2G34960
AT2G34970
AT2G35120
AT2G35190
AT2G35520
AT2G35605
AT2G35760
AT2G35860
AT2G35930
AT2G36100
AT2G36130
AT2G36230
AT2G36300
AT2G36320
AT2G36380
AT2G36580
AT2G37500
AT2G37640
AT2G37790
AT2G37940
AT2G37975
AT2G38290
AT2G38360
AT2G38700
AT2G38750
AT2G38860
AT2G39220
AT2G39290
AT2G39310
AT2G39350
AT2G39400
AT2G39550
AT2G39660
AT2G39720
AT2G39760
AT2G39900
AT2G39970
AT2G40150
AT2G40300
AT2G40420
AT2G40710
AT2G40935
AT2G41180
AT2G41220
AT2G41740
AT2G42070
AT2G42310
AT2G42790
AT2G43210
AT2G43420
AT2G43780
AT2G44080
AT2G44500
AT2G44525
AT2G44610
AT2G44750
AT2G45010
AT2G46140
AT2G46390
AT2G46410
AT2G46650
AT2G46870
AT2G47240
AT2G47330
AT2G47600
AT2G47760
AT2G47790
AT2G47840
AT2G47890
AT2G47970
AT3G01140
AT3G01350
AT3G01400
AT3G01440
AT3G01560
AT3G01790
AT3G02420
AT3G02630
AT3G02650
AT3G02700
AT3G02920
AT3G03220
AT3G03600
AT3G03900
AT3G03980
AT3G04010
AT3G04240
AT3G04600
AT3G04640
AT3G04720
AT3G05280
AT3G05290
AT3G05580
AT3G05760
AT3G06035
AT3G06050
AT3G06240
AT3G06310
AT3G06320
AT3G06450
AT3G06780
AT3G06790
AT3G06860
AT3G07180
AT3G07200
AT3G07300
AT3G07410
AT3G07430
AT3G07480
AT3G07568
AT3G07570
AT3G07870
AT3G08550
AT3G08640
AT3G08690
AT3G08710
AT3G08770
AT3G09085
AT3G09250
AT3G09260
AT3G09310
AT3G09520
AT3G09770
AT3G09810
AT3G10330
AT3G10370
AT3G10410
AT3G10570
AT3G10640
AT3G10870
AT3G11200
AT3G11230
AT3G11250
AT3G11410
AT3G11590
AT3G11660
AT3G11770
AT3G11780
AT3G12370
AT3G12700
AT3G13230
AT3G13320
AT3G13400
AT3G13540
AT3G13560
AT3G14050
AT3G14080
AT3G14310
AT3G14350
AT3G14410
AT3G14430
AT3G14850
AT3G15020
AT3G15210
AT3G15290
AT3G15430
AT3G15630
AT3G15660
AT3G16310
AT3G16450
AT3G16470
AT3G16990
AT3G17000
AT3G17420
AT3G17430
AT3G17465
AT3G17611
AT3G17780
AT3G17810
AT3G17860
AT3G18000
AT3G18165
AT3G18170
AT3G18420
AT3G18600
AT3G18790
AT3G18930
AT3G18940
AT3G19590
AT3G19660
AT3G19990
AT3G20230
AT3G20250
AT3G20310
AT3G20510
AT3G21190
AT3G21280
AT3G21610
AT3G21650
AT3G21700
AT3G22260
AT3G22310
AT3G22330
AT3G22480
AT3G22530
AT3G22840
AT3G23830
AT3G24030
AT3G24500
AT3G24760
AT3G26980
AT3G27140
AT3G27310
AT3G27430
AT3G27890
AT3G28340
AT3G28450
AT3G28670
AT3G28940
AT3G29090
AT3G29575
AT3G43270
AT3G43740
AT3G43960
AT3G44340
AT3G45040
AT3G45100
AT3G45930
AT3G46320
AT3G46440
AT3G46450
AT3G46460
AT3G46830
AT3G47160
AT3G47380
AT3G47550
AT3G47590
AT3G47800
AT3G47833
AT3G48360
AT3G48890
AT3G49420
AT3G49430
AT3G49530
AT3G50210
AT3G50340
AT3G50350
AT3G50970
AT3G51000
AT3G51010
AT3G51130
AT3G51160
AT3G51260
AT3G51390
AT3G51610
AT3G51830
AT3G52060
AT3G52090
AT3G52370
AT3G52420
AT3G52470
AT3G52760
AT3G52800
AT3G52990
AT3G53190
AT3G53610
AT3G53620
AT3G53630
AT3G53880
AT3G54300
AT3G54480
AT3G54560
AT3G54640
AT3G54960
AT3G55030
AT3G55070
AT3G55120
AT3G55380
AT3G55520
AT3G55760
AT3G55920
AT3G56070
AT3G56090
AT3G56130
AT3G56170
AT3G56200
AT3G56720
AT3G56820
AT3G56900
AT3G57320
AT3G57340
AT3G57420
AT3G57560
AT3G57750
AT3G57880
AT3G57990
AT3G58470
AT3G58600
AT3G59010
AT3G59760
AT3G59820
AT3G59870
AT3G60190
AT3G60260
AT3G60480
AT3G60520
AT3G60800
AT3G61100
AT3G61150
AT3G61160
AT3G61840
AT3G62450
AT3G62660
AT3G62810
AT3G63170
AT3G63200
AT4G00040
AT4G00090
AT4G00330
AT4G00730
AT4G00755
AT4G00850
AT4G00950
AT4G01100
AT4G01610
AT4G02010
AT4G02195
AT4G02330
AT4G02370
AT4G02440
AT4G02640
AT4G02840
AT4G02850
AT4G02940
AT4G03120
AT4G03510
AT4G04470
AT4G04610
AT4G04830
AT4G07390
AT4G08260
AT4G08685
AT4G08960
AT4G09020
AT4G09640
AT4G10140
AT4G10620
AT4G10750
AT4G10770
AT4G11160
AT4G11560
AT4G11800
AT4G12000
AT4G12390
AT4G12430
AT4G12880
AT4G13200
AT4G13720
AT4G13770
AT4G14000
AT4G14110
AT4G14420
AT4G14430
AT4G14615
AT4G14680
AT4G14800
AT4G14930
AT4G14965
AT4G15093
AT4G15620
AT4G15910
AT4G16240
AT4G16515
AT4G16710
AT4G16750
AT4G16770
AT4G16845
AT4G17060
AT4G17100
AT4G17160
AT4G17190
AT4G17260
AT4G17270
AT4G17486
AT4G17500
AT4G17510
AT4G17615
AT4G17790
AT4G17860
AT4G18060
AT4G18690
AT4G18910
AT4G18930
AT4G19185
AT4G19200
AT4G19420
AT4G20280
AT4G20330
AT4G20410
AT4G21090
AT4G21480
AT4G21560
AT4G21580
AT4G21980
AT4G22270
AT4G22540
AT4G22590
AT4G23710
AT4G25360
AT4G25470
AT4G25550
AT4G25660
AT4G25670
AT4G25690
AT4G25720
AT4G25880
AT4G25900
AT4G26210
AT4G26670
AT4G26720
AT4G27560
AT4G27570
AT4G27652
AT4G27880
AT4G27990
AT4G28220
AT4G28270
AT4G29030
AT4G29130
AT4G29190
AT4G29260
AT4G29500
AT4G29960
AT4G30580
AT4G30650
AT4G30660
AT4G30800
AT4G30900
AT4G31580
AT4G31800
AT4G31840
AT4G32390
AT4G32460
AT4G32650
AT4G32760
AT4G32930
AT4G33360
AT4G33490
AT4G33540
AT4G33780
AT4G34200
AT4G34250
AT4G34410
AT4G35060
AT4G35220
AT4G35320
AT4G35630
AT4G35750
AT4G35890
AT4G36640
AT4G36660
AT4G36760
AT4G36790
AT4G36970
AT4G37680
AT4G37870
AT4G38270
AT4G38320
AT4G38460
AT4G38580
AT4G38680
AT4G39220
AT4G39260
AT4G39510
AT5G01390
AT5G01430
AT5G01520
AT5G01800
AT5G01820
AT5G01890
AT5G02050
AT5G02130
AT5G02530
AT5G02560
AT5G02890
AT5G03080
AT5G03630
AT5G03730
AT5G03905
AT5G04160
AT5G04420
AT5G04440
AT5G04470
AT5G04660
AT5G04760
AT5G04830
AT5G05040
AT5G05060
AT5G05110
AT5G05270
AT5G05410
AT5G05440
AT5G05590
AT5G06270
AT5G06330
AT5G06370
AT5G06460
AT5G06660
AT5G06690
AT5G06960
AT5G07110
AT5G07440
AT5G07470
AT5G07830
AT5G07960
AT5G08500
AT5G08520
AT5G08535
AT5G08640
AT5G09590
AT5G09810
AT5G10160
AT5G10390
AT5G10430
AT5G10695
AT5G10700
AT5G10730
AT5G10810
AT5G10860
AT5G10920
AT5G11150
AT5G11280
AT5G11810
AT5G11960
AT5G12110
AT5G12200
AT5G12390
AT5G12420
AT5G13420
AT5G13490
AT5G13610
AT5G13800
AT5G14105
AT5G14250
AT5G14270
AT5G14700
AT5G14790
AT5G14800
AT5G15160
AT5G15470
AT5G15490
AT5G15520
AT5G15640
AT5G15810
AT5G15870
AT5G16060
AT5G16250
AT5G16260
AT5G16340
AT5G16370
AT5G16450
AT5G16510
AT5G16550
AT5G16800
AT5G17190
AT5G17280
AT5G17530
AT5G18100
AT5G18440
AT5G18460
AT5G18620
AT5G18790
AT5G18850
AT5G18900
AT5G19550
AT5G19590
AT5G19680
AT5G19750
AT5G19980
AT5G20080
AT5G20620
AT5G20700
AT5G20820
AT5G22480
AT5G22880
AT5G22950
AT5G23070
AT5G23250
AT5G23310
AT5G23440
AT5G23720
AT5G23850
AT5G23870
AT5G24400
AT5G25280
AT5G25540
AT5G25900
AT5G25940
AT5G26570
AT5G26600
AT5G26990
AT5G27280
AT5G27390
AT5G27670
AT5G27720
AT5G27730
AT5G27920
AT5G27930
AT5G33370
AT5G35200
AT5G35735
AT5G37340
AT5G37600
AT5G37780
AT5G38560
AT5G38890
AT5G39090
AT5G39320
AT5G39340
AT5G39410
AT5G39730
AT5G40480
AT5G40580
AT5G40730
AT5G40780
AT5G40830
AT5G40870
AT5G41210
AT5G41340
AT5G41410
AT5G41460
AT5G41560
AT5G42420
AT5G42470
AT5G42765
AT5G42890
AT5G42900
AT5G43010
AT5G43330
AT5G43780
AT5G44720
AT5G44860
AT5G45280
AT5G46180
AT5G46350
AT5G46570
AT5G46860
AT5G47050
AT5G47220
AT5G47240
AT5G47500
AT5G47520
AT5G48370
AT5G48480
AT5G49160
AT5G49550
AT5G49650
AT5G50370
AT5G50430
AT5G50570
AT5G50670
AT5G50960
AT5G51100
AT5G51180
AT5G51220
AT5G51430
AT5G51510
AT5G51570
AT5G52210
AT5G52240
AT5G52250
AT5G52430
AT5G52510
AT5G52540
AT5G53360
AT5G53400
AT5G54530
AT5G54960
AT5G55130
AT5G55200
AT5G55530
AT5G55610
AT5G55710
AT5G56090
AT5G56150
AT5G56180
AT5G56280
AT5G56350
AT5G56630
AT5G56940
AT5G57060
AT5G57170
AT5G57280
AT5G57300
AT5G57490
AT5G57815
AT5G57850
AT5G57950
AT5G58030
AT5G58220
AT5G58375
AT5G58410
AT5G58590
AT5G58670
AT5G58710
AT5G58920
AT5G58970
AT5G59180
AT5G59410
AT5G59550
AT5G59950
AT5G59960
AT5G60800
AT5G60820
AT5G60990
AT5G61030
AT5G61220
AT5G61340
AT5G61380
AT5G61530
AT5G61840
AT5G62020
AT5G62050
AT5G62200
AT5G62290
AT5G62440
AT5G62500
AT5G62640
AT5G62720
AT5G63000
AT5G63380
AT5G63510
AT5G63610
AT5G63620
AT5G63680
AT5G63880
AT5G63980
AT5G64310
AT5G64370
AT5G64440
AT5G64620
AT5G64670
AT5G64860
AT5G65270
AT5G65300
AT5G65670
AT5G65760
AT5G65780
AT5G65910
AT5G65940
AT5G66070
AT5G66140
AT5G66420
AT5G66880
AT5G66920
AT5G67480
AT5G67490
AT5G67500
AT5G67600

## Sheet: Marks trichome
AT1G01010
AT1G01150
AT1G02390
AT1G02400
AT1G02450
AT1G02460
AT1G02900
AT1G03220
AT1G03230
AT1G03620
AT1G04600
AT1G05170
AT1G05300
AT1G05850
AT1G06030
AT1G06250
AT1G06420
AT1G06640
AT1G06800
AT1G07230
AT1G07400
AT1G07430
AT1G08050
AT1G08320
AT1G08920
AT1G09170
AT1G10410
AT1G11340
AT1G11410
AT1G11990
AT1G12320
AT1G12550
AT1G12600
AT1G13340
AT1G13460
AT1G13860
AT1G13970
AT1G14380
AT1G14440
AT1G15220
AT1G15670
AT1G16090
AT1G16130
AT1G16370
AT1G16705
AT1G16850
AT1G16858
AT1G16860
AT1G17060
AT1G17090
AT1G17620
AT1G18180
AT1G18560
AT1G18870
AT1G19025
AT1G19300
AT1G19530
AT1G19610
AT1G20700
AT1G21010
AT1G21240
AT1G21550
AT1G21580
AT1G22180
AT1G22500
AT1G22720
AT1G22885
AT1G22890
AT1G22900
AT1G23040
AT1G23120
AT1G23560
AT1G24280
AT1G24320
AT1G24400
AT1G24600
AT1G26130
AT1G27080
AT1G28360
AT1G28390
AT1G28580
AT1G29050
AT1G29160
AT1G29720
AT1G30700
AT1G30720
AT1G30730
AT1G30935
AT1G30940
AT1G31120
AT1G31200
AT1G31280
AT1G31320
AT1G32740
AT1G32860
AT1G33265
AT1G34120
AT1G34160
AT1G34245
AT1G35513
AT1G35625
AT1G35630
AT1G35720
AT1G42540
AT1G43000
AT1G43780
AT1G44414
AT1G44935
AT1G45130
AT1G45688
AT1G47240
AT1G47480
AT1G49650
AT1G49960
AT1G50350
AT1G50390
AT1G50520
AT1G50990
AT1G51620
AT1G51890
AT1G52910
AT1G53790
AT1G54200
AT1G54450
AT1G54460
AT1G55240
AT1G55610
AT1G56010
AT1G56020
AT1G56540
AT1G56660
AT1G56670
AT1G57560
AT1G57630
AT1G58160
AT1G58370
AT1G59860
AT1G59970
AT1G60090
AT1G60470
AT1G60610
AT1G61065
AT1G61260
AT1G61550
AT1G61560
AT1G61610
AT1G61820
AT1G62010
AT1G62320
AT1G62450
AT1G62460
AT1G62660
AT1G62990
AT1G63220
AT1G64070
AT1G64300
AT1G64330
AT1G64400
AT1G64530
AT1G64710
AT1G64890
AT1G65000
AT1G65350
AT1G65360
AT1G65610
AT1G66460
AT1G67030
AT1G68150
AT1G68250
AT1G69080
AT1G69810
AT1G70550
AT1G70560
AT1G70630
AT1G70690
AT1G71420
AT1G72125
AT1G72590
AT1G72850
AT1G73130
AT1G73510
AT1G74010
AT1G74130
AT1G74140
AT1G74170
AT1G74400
AT1G74810
AT1G74900
AT1G74990
AT1G75110
AT1G75388
AT1G75390
AT1G75730
AT1G75770
AT1G75780
AT1G76240
AT1G77210
AT1G77660
AT1G79580
AT1G80110
AT1G80170
AT2G01460
AT2G01735
AT2G02230
AT2G02310
AT2G03350
AT2G03480
AT2G03540
AT2G04032
AT2G04090
AT2G04100
AT2G04450
AT2G04620
AT2G04780
AT2G04800
AT2G04920
AT2G06090
AT2G06255
AT2G07678
AT2G07715
AT2G07716
AT2G07737
AT2G07777
AT2G10930
AT2G12400
AT2G12480
AT2G14520
AT2G15120
AT2G15220
AT2G15440
AT2G16530
AT2G16870
AT2G16990
AT2G17730
AT2G17740
AT2G18210
AT2G18270
AT2G18690
AT2G18940
AT2G18980
AT2G20560
AT2G20625
AT2G20870
AT2G21140
AT2G21180
AT2G21420
AT2G21820
AT2G22170
AT2G23110
AT2G23330
AT2G23340
AT2G23660
AT2G23760
AT2G23770
AT2G24130
AT2G24140
AT2G25220
AT2G25350
AT2G25820
AT2G26830
AT2G27000
AT2G27170
AT2G27220
AT2G27360
AT2G27480
AT2G27690
AT2G28110
AT2G28120
AT2G28250
AT2G28260
AT2G28460
AT2G28710
AT2G29470
AT2G29600
AT2G29620
AT2G29760
AT2G29780
AT2G29920
AT2G30300
AT2G30840
AT2G31020
AT2G31030
AT2G31340
AT2G31380
AT2G31945
AT2G31990
AT2G32280
AT2G32510
AT2G32670
AT2G32970
AT2G33570
AT2G33980
AT2G33990
AT2G34850
AT2G34960
AT2G35210
AT2G35300
AT2G35585
AT2G35700
AT2G35860
AT2G35930
AT2G36090
AT2G36100
AT2G36490
AT2G36690
AT2G36910
AT2G37750
AT2G38490
AT2G38890
AT2G39220
AT2G39240
AT2G39250
AT2G39320
AT2G39540
AT2G39630
AT2G39770
AT2G40330
AT2G40680
AT2G40730
AT2G41250
AT2G41380
AT2G41980
AT2G42350
AT2G42640
AT2G43050
AT2G43060
AT2G43150
AT2G43580
AT2G43590
AT2G43620
AT2G44370
AT2G44910
AT2G46240
AT2G46380
AT2G46950
AT2G47140
AT2G47550
AT2G47670
AT3G01080
AT3G01175
AT3G01350
AT3G01860
AT3G01930
AT3G01970
AT3G02140
AT3G02600
AT3G02880
AT3G02930
AT3G02990
AT3G03080
AT3G03640
AT3G04150
AT3G04270
AT3G04310
AT3G04420
AT3G04460
AT3G04980
AT3G05880
AT3G05980
AT3G06210
AT3G06300
AT3G06600
AT3G07410
AT3G07450
AT3G07740
AT3G07940
AT3G08700
AT3G08810
AT3G08900
AT3G08970
AT3G09240
AT3G09490
AT3G09520
AT3G09540
AT3G09770
AT3G10400
AT3G10870
AT3G11020
AT3G11700
AT3G12460
AT3G12550
AT3G12690
AT3G13228
AT3G13380
AT3G13782
AT3G13950
AT3G14060
AT3G14160
AT3G14350
AT3G14370
AT3G14410
AT3G14710
AT3G14850
AT3G15400
AT3G15430
AT3G15500
AT3G15510
AT3G15820
AT3G15830
AT3G16040
AT3G16280
AT3G16490
AT3G17280
AT3G17420
AT3G18170
AT3G18250
AT3G18300
AT3G18770
AT3G19090
AT3G19660
AT3G20300
AT3G20340
AT3G20960
AT3G21190
AT3G21620
AT3G21710
AT3G22260
AT3G22910
AT3G23090
AT3G23150
AT3G23410
AT3G23430
AT3G23820
AT3G24360
AT3G25870
AT3G26050
AT3G26130
AT3G26450
AT3G26700
AT3G26800
AT3G27210
AT3G27410
AT3G27960
AT3G28210
AT3G28430
AT3G31920
AT3G43920
AT3G44540
AT3G44700
AT3G44820
AT3G46230
AT3G46710
AT3G47670
AT3G47780
AT3G48020
AT3G48360
AT3G48940
AT3G49130
AT3G49210
AT3G49300
AT3G49780
AT3G49880
AT3G50350
AT3G50760
AT3G50980
AT3G51690
AT3G51910
AT3G51970
AT3G52370
AT3G52450
AT3G52480
AT3G52710
AT3G53140
AT3G53280
AT3G53950
AT3G54990
AT3G55020
AT3G55840
AT3G55940
AT3G55950
AT3G55970
AT3G56170
AT3G56930
AT3G57070
AT3G57120
AT3G57320
AT3G57440
AT3G57600
AT3G58540
AT3G58550
AT3G58975
AT3G59010
AT3G59220
AT3G59710
AT3G59740
AT3G59750
AT3G60700
AT3G60900
AT3G61380
AT3G61450
AT3G61840
AT3G62350
AT4G00200
AT4G00240
AT4G00330
AT4G00950
AT4G00990
AT4G01110
AT4G01190
AT4G01410
AT4G01720
AT4G01740
AT4G01910
AT4G01920
AT4G01960
AT4G01970
AT4G02070
AT4G02180
AT4G02880
AT4G02940
AT4G03830
AT4G09455
AT4G10390
AT4G11090
AT4G11140
AT4G11170
AT4G11350
AT4G11530
AT4G12080
AT4G12430
AT4G12432
AT4G12470
AT4G13030
AT4G13130
AT4G14360
AT4G14380
AT4G14760
AT4G14780
AT4G15070
AT4G15093
AT4G15120
AT4G15290
AT4G15380
AT4G16460
AT4G16745
AT4G16750
AT4G17160
AT4G17215
AT4G17260
AT4G17340
AT4G17470
AT4G17480
AT4G17483
AT4G17550
AT4G17690
AT4G17695
AT4G17750
AT4G17860
AT4G17870
AT4G18520
AT4G18530
AT4G18840
AT4G18980
AT4G18990
AT4G19191
AT4G20235
AT4G20430
AT4G20860
AT4G21390
AT4G21680
AT4G22270
AT4G22470
AT4G22580
AT4G22590
AT4G22592
AT4G22620
AT4G22640
AT4G22770
AT4G23450
AT4G24170
AT4G25110
AT4G25350
AT4G25380
AT4G25610
AT4G25660
AT4G26260
AT4G26890
AT4G27240
AT4G27430
AT4G27460
AT4G28330
AT4G28560
AT4G29050
AT4G30060
AT4G30420
AT4G30570
AT4G30830
AT4G31875
AT4G32650
AT4G33070
AT4G33490
AT4G35060
AT4G35170
AT4G35320
AT4G35380
AT4G35510
AT4G35620
AT4G35900
AT4G35985
AT4G36640
AT4G37150
AT4G37320
AT4G37870
AT4G38690
AT4G39180
AT4G39560
AT4G39930
AT4G40070
AT5G01550
AT5G01700
AT5G02540
AT5G03640
AT5G03720
AT5G03760
AT5G03930
AT5G05170
AT5G05220
AT5G05400
AT5G05410
AT5G05600
AT5G06270
AT5G06300
AT5G06330
AT5G06570
AT5G06930
AT5G07110
AT5G07220
AT5G08230
AT5G08240
AT5G09710
AT5G09720
AT5G09870
AT5G10260
AT5G10300
AT5G10430
AT5G10510
AT5G11230
AT5G11790
AT5G12240
AT5G12420
AT5G12990
AT5G13200
AT5G13820
AT5G14380
AT5G14870
AT5G15160
AT5G15470
AT5G15490
AT5G15720
AT5G15900
AT5G16380
AT5G17050
AT5G17800
AT5G17910
AT5G18340
AT5G18560
AT5G18820
AT5G18850
AT5G19110
AT5G19170
AT5G19670
AT5G20030
AT5G20790
AT5G20820
AT5G20870
AT5G22270
AT5G22570
AT5G22970
AT5G23230
AT5G23730
AT5G23850
AT5G24160
AT5G24320
AT5G24990
AT5G25020
AT5G25130
AT5G25770
AT5G25880
AT5G25910
AT5G26010
AT5G26660
AT5G26890
AT5G27350
AT5G27610
AT5G27800
AT5G28290
AT5G29000
AT5G34940
AT5G35540
AT5G37500
AT5G37740
AT5G37970
AT5G38340
AT5G38780
AT5G39090
AT5G39680
AT5G40510
AT5G41460
AT5G41640
AT5G41870
AT5G42050
AT5G42170
AT5G42440
AT5G42690
AT5G42830
AT5G42860
AT5G43150
AT5G43890
AT5G43980
AT5G44130
AT5G44210
AT5G44820
AT5G44910
AT5G44990
AT5G45070
AT5G45090
AT5G45220
AT5G45280
AT5G46050
AT5G46350
AT5G47340
AT5G47530
AT5G48070
AT5G48290
AT5G48320
AT5G48560
AT5G49560
AT5G49900
AT5G50890
AT5G51480
AT5G51630
AT5G51680
AT5G52020
AT5G52060
AT5G52300
AT5G53588
AT5G53590
AT5G53870
AT5G54530
AT5G54720
AT5G54950
AT5G55170
AT5G55560
AT5G55720
AT5G56200
AT5G56380
AT5G57050
AT5G57510
AT5G57910
AT5G57970
AT5G58540
AT5G58670
AT5G58940
AT5G59020
AT5G59050
AT5G59060
AT5G59490
AT5G61250
AT5G61290
AT5G61340
AT5G61430
AT5G61640
AT5G61865
AT5G61910
AT5G61930
AT5G62480
AT5G62520
AT5G63580
AT5G63990
AT5G64230
AT5G64640
AT5G64740
AT5G65020
AT5G65140
AT5G65170
AT5G65530
AT5G65600
AT5G65660
AT5G65870
AT5G66150
AT5G66340
AT5G66400
AT5G66550
AT5G66620
AT5G66630
AT5G66740
AT5G66780
AT5G66890
AT5G67000
AT5G67470
ATCG01080
ATMG00060
ATMG00130
ATMG00260
ATMG00310
ATMG00560
ATMG00570
ATMG00920
ATMG01090
ATMG01220
ATMG01350
ATMG01400

## Sheet: Jégu KRP5 targets
AT1G03160
AT1G05030
AT1G07025
AT1G12110
AT1G14800
AT1G18310
AT1G19260
AT1G20920
AT1G21245
AT1G22530
AT1G23650
AT1G23720
AT1G24793
AT1G24851
AT1G25025
AT1G25112
AT1G25180
AT1G25211
AT1G26240
AT1G29620
AT1G31810
AT1G32430
AT1G32720
AT1G33720
AT1G33860
AT1G34041
AT1G34070
AT1G34315
AT1G34400
AT1G35400
AT1G35820
AT1G35900
AT1G36732
AT1G36756
AT1G41920
AT1G42680
AT1G43260
AT1G43330
AT1G43560
AT1G43624
AT1G43666
AT1G43690
AT1G47660
AT1G47840
AT1G48010
AT1G48670
AT1G50820
AT1G50970
AT1G51172
AT1G52970
AT1G53815
AT1G54420
AT1G56420
AT1G56540
AT1G58766
AT1G58848
AT1G59077
AT1G59171
AT1G59218
AT1G59406
AT1G60720
AT1G67220
AT2G02835
AT2G03330
AT2G03930
AT2G04160
AT2G05050
AT2G06530
AT2G06906
AT2G07560
AT2G07750
AT2G10602
AT2G11010
AT2G11520
AT2G11623
AT2G12465
AT2G12945
AT2G13273
AT2G13690
AT2G13895
AT2G13950
AT2G14000
AT2G14270
AT2G14510
AT2G15042
AT2G15110
AT2G15340
AT2G15660
AT2G16586
AT2G18320
AT2G18520
AT2G18610
AT2G19360
AT2G21130
AT2G22330
AT2G22940
AT2G24980
AT2G27380
AT2G27540
AT2G28120
AT2G29605
AT2G29850
AT2G29870
AT2G31081
AT2G31530
AT2G35280
AT2G40420
AT2G41260
AT3G09510
AT3G10116
AT3G14510
AT3G14530
AT3G14550
AT3G20950
AT3G21990
AT3G22142
AT3G22860
AT3G22930
AT3G23470
AT3G24542
AT3G26240
AT3G27140
AT3G27473
AT3G28550
AT3G28780
AT3G28918
AT3G29255
AT3G29575
AT3G29720
AT3G29765
AT3G29796
AT3G29800
AT3G30230
AT3G30260
AT3G30320
AT3G30456
AT3G30520
AT3G30840
AT3G31910
AT3G32030
AT3G32280
AT3G42140
AT3G42475
AT3G42565
AT3G43160
AT3G43570
AT3G43572
AT3G43623
AT3G43870
AT3G44210
AT3G44428
AT3G45510
AT3G45555
AT3G45560
AT3G45800
AT3G46350
AT3G46700
AT3G48840
AT3G50250
AT3G52920
AT3G54580
AT3G54590
AT3G60950
AT3G61028
AT3G61030
AT3G61510
AT4G00005
AT4G00140
AT4G00180
AT4G00960
AT4G01985
AT4G04260
AT4G04601
AT4G04630
AT4G05130
AT4G05360
AT4G05370
AT4G06490
AT4G06598
AT4G06744
AT4G08150
AT4G08260
AT4G08263
AT4G08270
AT4G08370
AT4G08380
AT4G08400
AT4G08410
AT4G08430
AT4G08593
AT4G08874
AT4G09200
AT4G09310
AT4G09460
AT4G09600
AT4G09660
AT4G10280
AT4G10840
AT4G11430
AT4G11650
AT4G16015
AT4G17910
AT4G19270
AT4G20960
AT4G22460
AT4G22485
AT4G30770
AT4G30830
AT4G33270
AT5G06630
AT5G06640
AT5G07572
AT5G08120
AT5G10340
AT5G13290
AT5G14800
AT5G17165
AT5G19630
AT5G24879
AT5G26280
AT5G26900
AT5G27080
AT5G28235
AT5G28237
AT5G28350
AT5G28370
AT5G28450
AT5G28463
AT5G28730
AT5G28810
AT5G28830
AT5G29624
AT5G29807
AT5G30490
AT5G32470
AT5G34581
AT5G35069
AT5G35190
AT5G35195
AT5G35200
AT5G35330
AT5G35410
AT5G35603
AT5G36210
AT5G36659
AT5G36662
AT5G37240
AT5G38110
AT5G38290
AT5G38386
AT5G39110
AT5G39120
AT5G39600
AT5G39770
AT5G41760
AT5G42280
AT5G43810
AT5G45150
AT5G45570
AT5G47970
AT5G49420
AT5G52080
AT5G55870
AT5G56368
